# Supplementary material for: Microbiota Composition and Evenness Predict Survival Rate of Oysters Confronted to Pacific Oyster Mortality Syndrome
Source: Front Microbiol. 2020 Feb 27;11:311. doi: 10.3389/fmicb.2020.00311 (PMC7056673; doi:10.3389/fmicb.2020.00311)
Supplement: Supplementary file 5 [file Table_2.XLSX]

## Sheet: Supplementary Table 2
Supplementary Table 2. OTU annotations and abundances in the 83 oyster microbiota.
OTU	kingdom	phylum	class	order	family	genus	species	SF15.I.R01	SF15.I.R02	SF15.I.R03	SF15.I.R04	SF15.I.R05	SF15.I.R06	SF15.I.R07	SF15.I.R08	SF15.I.R09	SF15.I.R10	SF15.I.R11	SF15.I.R12	SF15.I.R13	SF15.I.R14	RF21.I.R01	RF21.I.R02	RF21.I.R03	RF21.I.R04	RF21.I.R05	RF21.I.R06	RF21.I.R07	RF21.I.R08	RF21.I.R09	RF21.I.R10	RF21.I.R11	RF21.I.R12	RF21.I.R13	RF21.I.R14	SF32.I.R01	SF32.I.R02	SF32.I.R03	SF32.I.R04	SF32.I.R05	SF32.I.R06	SF32.I.R07	SF32.I.R08	SF32.I.R09	SF32.I.R10	SF32.I.R11	SF32.I.R12	SF32.I.R13	SF32.I.R14
OTU_1	Bacteria	Tenericutes	Mollicutes	Mycoplasmatales	Mycoplasmataceae	unknown genus	unknown species	2327	167	1478	255	3264	6228	76	206	263	149	364	2312	35	3	71	232	11	203	55	51	12	2860	77	494	144	514	73	109	8089	431	108	242	407	585	384	194	335	1245	419	393	8846	406
OTU_2	Bacteria	Fusobacteria	Fusobacteriia	Fusobacteriales	Multi-affiliation	Multi-affiliation	Multi-affiliation	2	0	13	0	9	13	3	5	3	14	17	3	10	4	8	0	1	0	0	22	0	0	0	0	0	10	0	0	5	15	43	1722	0	1460	34	2139	42	4838	92	22227	80	921
OTU_3	Bacteria	Proteobacteria	Alphaproteobacteria	Rhodospirillales	Rhodospirillaceae	Thalassospira	unknown species	9715	50	6257	1240	734	1310	1891	6876	8626	4174	21	5494	2141	7	3981	729	85	257	37	99	2695	4290	64	1014	2287	2557	51	577	3659	3864	1801	4959	4954	1022	395	6	3861	1770	68	647	2493	1102
OTU_5	Bacteria	Proteobacteria	Gammaproteobacteria	Vibrionales	Vibrionaceae	Photobacterium	Multi-affiliation	0	0	2	0	185	8	1	0	0	0	4	2	8	0	1	2	0	1	11	1	0	12	0	0	1	7	0	0	3	5	0	0	2	9	10	0	0	1	3	2	0	1
OTU_7	Bacteria	Proteobacteria	Epsilonproteobacteria	Campylobacterales	Helicobacteraceae	unknown genus	unknown species	618	0	371	669	101	375	380	20	675	1300	1	559	631	3	391	62	493	188	106	208	3285	4145	93	167	2305	1514	6	151	1616	2269	1898	1880	2642	1145	385	71	4751	700	1022	421	1238	686
OTU_9	Bacteria	Proteobacteria	Gammaproteobacteria	Oceanospirillales	Oceanospirillaceae	Oleispira	unknown species	1	0	0	0	0	3	0	0	10	2	0	1	2	197	3	1	1	21	0	8	0	0	0	59	1	1	0	7	0	0	0	0	0	0	0	1	3	0	0	0	0	7
OTU_10	Bacteria	Proteobacteria	Gammaproteobacteria	Vibrionales	Vibrionaceae	Multi-affiliation	Multi-affiliation	44	35	52	25	34	56	18	14	36	55	43	5	64	459	1	1129	154	10	182	21	1	18	16	0	79	94	809	10	18	51	32	58	19	217	25	371	85	21	57	22	8	409
OTU_11	Bacteria	Tenericutes	Mollicutes	Mycoplasmatales	Mycoplasmataceae	Mycoplasma	unknown species	47	447	110	607	0	70	3	0	35	1	1037	0	318	0	0	0	0	3	0	0	0	94	0	0	0	7	0	0	0	1	184	18	1	39	1	206	0	8	0	9	55	131
OTU_12	Bacteria	Bacteroidetes	Flavobacteriia	Flavobacteriales	Flavobacteriaceae	Aquimarina	Aquimarina sp.	7	0	1	5	1	136	1	1	0	1	0	1	73	0	1	1	0	0	6	0	0	0	0	0	0	3	9	0	3	588	7	6	0	3	0	1	1	0	232	10	51	32
OTU_13	Bacteria	Proteobacteria	Gammaproteobacteria	Alteromonadales	Colwelliaceae	Colwellia	heterotrophic extracellular symbiont C of Adipicola pacifica	10	9	7	10	0	3	5	0	18	4	15	18	13	65	0	2953	20	4	0	5	7	5	11	17	10	12	6	14	3	11	2	2	10	18	11	361	13	3	2	3	1	32
OTU_14	Bacteria	Proteobacteria	Gammaproteobacteria	Vibrionales	Vibrionaceae	Vibrio	Multi-affiliation	60	33	92	60	60	38	47	73	76	16	41	27	83	269	23	1684	260	31	199	38	32	32	120	12	189	169	923	26	27	182	60	63	43	388	29	630	74	41	134	58	26	625
OTU_15	Bacteria	Proteobacteria	Alphaproteobacteria	DB1-14	unknown family	unknown genus	unknown species	8	0	10	0	13	9	0	0	140	5	0	0	0	0	2	4	0	0	0	0	1	129	0	0	70	73	1	0	460	22	37	429	25	16	28	0	418	9	11	25	19	20
OTU_16	Bacteria	Proteobacteria	Gammaproteobacteria	Oceanospirillales	Oleiphilaceae	Oleiphilus	unknown species	4	0	6	0	0	0	3	1	6	1	0	4	28	1	0	16	0	0	1	2	18	0	0	63	0	1	0	5	0	0	2	0	7	0	1	6	8	1	0	0	1	0
OTU_17	Bacteria	Bacteroidetes	Flavobacteriia	Flavobacteriales	Flavobacteriaceae	Multi-affiliation	Multi-affiliation	0	0	1	0	0	1	0	1	5	0	0	0	11	18	0	10	21	0	4	15	2	1	8	0	0	11	0	1	0	2	1	0	9	0	0	0	1	0	1	1	0	0
OTU_18	Bacteria	Proteobacteria	Gammaproteobacteria	Vibrionales	Vibrionaceae	Vibrio	Multi-affiliation	92	37	52	46	53	55	29	68	68	76	41	4	150	1319	6	1486	98	47	145	80	40	63	115	2	85	125	1205	7	48	82	53	36	55	342	47	498	163	13	84	25	81	447
OTU_19	Bacteria	Proteobacteria	Gammaproteobacteria	Vibrionales	Vibrionaceae	Photobacterium	Multi-affiliation	0	1	0	0	46	4	0	0	1	0	0	0	6	0	0	0	0	0	0	0	0	0	0	0	0	0	0	0	0	30	0	3	0	3	2	0	0	2	0	0	1	1
OTU_20	Bacteria	Bacteroidetes	Flavobacteriia	Flavobacteriales	Cryomorphaceae	Owenweeksia	unknown species	0	0	0	0	0	0	0	1	5	1	1	0	0	4	0	1	0	0	1	0	0	0	0	0	0	0	1	1	0	0	0	0	0	0	1	2	1	1	0	0	0	0
OTU_21	Bacteria	Proteobacteria	Gammaproteobacteria	Alteromonadales	Colwelliaceae	Colwellia	unknown species	1	1	0	0	0	1	1	0	2	1	4	3	3	9	0	152	5	0	0	0	0	5	0	0	1	0	2	1	2	1	1	0	0	1	0	34	1	0	0	0	2	1
OTU_22	Bacteria	Proteobacteria	Gammaproteobacteria	Alteromonadales	Psychromonadaceae	Psychromonas	Psychromonas sp.	11	0	1	0	0	1	3	0	17	4	0	0	8	340	0	31	0	0	0	0	0	1	0	0	0	0	0	3	0	2	10	8	0	35	1	615	2	0	6	6	0	25
OTU_23	Bacteria	Bacteroidetes	Flavobacteriia	Flavobacteriales	Cryomorphaceae	Fluviicola	unknown species	1	0	13	0	2	0	0	0	6	1	0	0	4	69	0	38	0	0	0	1	35	0	0	2	0	2	0	0	0	0	0	0	2	2	0	34	7	2	0	0	0	0
OTU_24	Bacteria	Proteobacteria	Alphaproteobacteria	Rhodobacterales	Rhodobacteraceae	Loktanella	Multi-affiliation	0	17	3	7	6	4	18	23	1	10	54	0	1	1	2	1	0	44	0	1	16	38	0	0	0	1	5	12	0	40	1	0	0	0	3	21	7	5	11	0	14	6
OTU_25	Bacteria	Cyanobacteria	ML635J-21	unknown order	unknown family	unknown genus	unknown species	44	25	42	0	261	10	102	27	206	466	54	3	7	0	0	0	6	14	44	163	222	0	0	212	2	50	52	54	7	391	21	52	149	153	42	53	175	72	322	20	12	140
OTU_26	Bacteria	Proteobacteria	Gammaproteobacteria	Vibrionales	Vibrionaceae	Vibrio	Vibrio marisflavi CECT 7928	0	0	0	4	0	0	0	0	0	0	0	0	0	0	0	0	0	0	0	0	1	0	0	0	0	0	0	0	0	0	2	0	0	0	0	0	0	0	0	0	0	0
OTU_27	Bacteria	Proteobacteria	Alphaproteobacteria	SB1-18	unknown family	unknown genus	unknown species	0	2369	0	60	128	1	29	180	149	3362	380	675	25	6	665	0	0	9	852	11	0	10	20	74	68	0	289	0	7	8	0	109	0	2	1	0	36	6	164	7	0	1
OTU_28	Bacteria	Bacteroidetes	Multi-affiliation	Multi-affiliation	Multi-affiliation	Multi-affiliation	Multi-affiliation	8	2	22	10	18	23	3	13	1	11	4	19	20	7	0	1490	22	4	13	30	1	1	20	10	0	2	5	1	7	28	1	18	0	3	20	86	12	3	41	3	6	17
OTU_29	Bacteria	Proteobacteria	Gammaproteobacteria	Alteromonadales	Pseudoalteromonadaceae	Pseudoalteromonas	Multi-affiliation	21	2	2	9	0	2	8	26	20	16	0	25	2	760	4	89	8	9	0	6	0	0	0	1	37	3	10	6	12	4	0	19	21	2	0	610	0	1	3	1	0	54
OTU_30	Bacteria	Fusobacteria	Fusobacteriia	Fusobacteriales	Fusobacteriaceae	Propionigenium	unknown species	0	0	4	0	0	0	0	0	0	0	0	0	0	0	0	0	0	0	0	0	0	0	0	0	0	0	0	0	0	6	1	0	0	0	0	0	0	0	0	0	0	0
OTU_31	Bacteria	Proteobacteria	Epsilonproteobacteria	Campylobacterales	Helicobacteraceae	unknown genus	endosymbiont of Ridgeia piscesae	1	1	0	15	13	24	62	0	216	16	62	34	1	0	2	9	0	449	146	148	401	19	53	346	16	1	89	33	15	47	4	96	0	49	2	9	260	19	289	50	27	8
OTU_32	Bacteria	Proteobacteria	Gammaproteobacteria	Vibrionales	Vibrionaceae	Aliivibrio	Multi-affiliation	5	0	3	2	0	0	0	0	0	1	0	0	1	0	0	40	0	12	5	3	8	0	0	0	0	0	21	3	1	0	7	14	0	7	7	10	4	0	8	0	1	12
OTU_33	Bacteria	Proteobacteria	Alphaproteobacteria	Rhizobiales	Phyllobacteriaceae	Hoeflea	Multi-affiliation	33	52	5	28	4	6	16	27	4	3	5	11	12	4	24	8	55	1	30	31	27	6	29	2	4	43	65	52	9	12	8	10	6	16	6	9	25	3	30	7	0	27
OTU_34	Bacteria	Proteobacteria	Gammaproteobacteria	Cellvibrionales	Porticoccaceae	Porticoccus	Multi-affiliation	1	0	1	0	18	0	8	0	0	12	0	1	1	0	10	0	26	17	0	0	0	0	7	0	4	5	2	23	0	0	1	0	0	0	0	0	7	0	7	0	3	2
OTU_35	Bacteria	Proteobacteria	Epsilonproteobacteria	Campylobacterales	Campylobacteraceae	Sulfurospirillum	unknown species	0	0	0	0	18	0	0	0	0	0	0	0	0	0	13	0	0	0	51	0	0	80	3	0	110	32	0	0	0	0	0	0	0	6	0	1	0	0	0	0	2	0
OTU_36	Bacteria	Proteobacteria	Alphaproteobacteria	Rhodobacterales	Rhodobacteraceae	Multi-affiliation	Multi-affiliation	3	15	25	25	24	0	86	16	19	15	6	10	29	4	55	11	18	19	9	8	46	2	8	14	14	10	61	64	0	46	13	3	32	3	8	32	42	8	9	6	3	13
OTU_37	Bacteria	Proteobacteria	Gammaproteobacteria	Thiotrichales	Piscirickettsiaceae	unknown genus	unknown species	0	1	7	9	6	0	0	1	4	283	56	0	5	1	3	0	8	92	8	15	0	0	0	0	0	0	0	15	2	0	0	0	0	0	10	0	1	3	82	18	11	1
OTU_38	Bacteria	Proteobacteria	Alphaproteobacteria	Rhizobiales	Hyphomicrobiaceae	Devosia	unknown species	0	660	0	0	0	3	0	5	1	5	47	85	2	0	0	0	0	13	144	0	0	11	0	1	23	2	9	0	1	0	0	0	0	4	0	0	11	0	8	2	3	3
OTU_39	Bacteria	Proteobacteria	Alphaproteobacteria	DB1-14	unknown family	unknown genus	unknown species	0	0	0	0	0	0	0	0	0	0	3	0	0	1	0	3	0	0	24	0	50	3	3	0	0	3	0	110	42	0	78	24	118	4	84	35	0	0	73	0	22	2
OTU_40	Bacteria	Proteobacteria	Alphaproteobacteria	Rhodobacterales	Rhodobacteraceae	Multi-affiliation	Multi-affiliation	6	17	7	1	2	9	4	13	10	7	4	0	12	2	0	10	10	15	20	10	48	0	0	21	0	45	8	11	3	4	16	4	3	10	3	3	7	2	0	1	12	4
OTU_41	Bacteria	Proteobacteria	Alphaproteobacteria	Rhodobacterales	Rhodobacteraceae	Roseovarius	Multi-affiliation	5	964	1	7	0	14	11	1	6	28	24	16	28	0	3	2	51	37	16	20	59	8	33	10	1	25	16	78	0	5	2	15	36	5	2	0	0	3	33	14	2	21
OTU_42	Bacteria	Proteobacteria	Alphaproteobacteria	Rhizobiales	Rhizobiaceae	Multi-affiliation	Multi-affiliation	0	0	0	0	0	0	0	0	0	0	0	0	0	0	0	0	0	1	0	0	0	0	0	0	0	13	13	0	0	0	0	0	0	0	0	0	0	0	0	0	0	0
OTU_43	Bacteria	Proteobacteria	Gammaproteobacteria	Enterobacteriales	Enterobacteriaceae	Multi-affiliation	Multi-affiliation	49	57	46	49	80	49	7	67	15	36	102	126	13	0	95	9	153	107	47	40	163	145	185	185	161	35	34	42	16	90	13	19	200	12	39	69	19	14	143	6	45	21
OTU_45	Bacteria	Cyanobacteria	Cyanobacteria	SubsectionI	FamilyI	Synechococcus	Multi-affiliation	247	245	271	200	402	170	147	210	301	271	225	312	203	4	93	117	152	200	80	293	90	237	114	44	62	289	120	58	167	366	221	146	265	288	219	117	224	133	514	60	131	99
OTU_46	Bacteria	Proteobacteria	Gammaproteobacteria	Alteromonadales	Pseudoalteromonadaceae	Pseudoalteromonas	Multi-affiliation	30	0	0	24	20	11	10	15	61	57	16	5	17	1419	4	697	45	41	2	21	0	11	26	10	13	6	44	15	19	34	6	15	1	74	0	1885	7	3	1	5	8	118
OTU_47	Bacteria	Proteobacteria	Alphaproteobacteria	Rhodospirillales	Rhodospirillaceae	Insolitispirillum	microbial mat metagenome	0	0	0	0	182	0	34	14	0	0	29	7	0	0	0	0	0	0	25	0	0	0	0	27	0	0	0	0	0	0	0	0	0	0	0	0	0	3	0	0	0	0
OTU_48	Bacteria	Proteobacteria	Alphaproteobacteria	Rhodobacterales	Rhodobacteraceae	Loktanella	unknown species	7	24	3	29	31	21	55	9	12	13	18	0	34	3	57	14	27	80	64	53	57	12	94	56	13	45	22	60	12	21	4	6	41	7	0	6	9	0	20	1	0	23
OTU_49	Bacteria	Bacteroidetes	Bacteroidia	Bacteroidales	Marinilabiaceae	Marinifilum	Marinifilum sp.	0	0	0	0	4	0	0	0	0	0	0	0	0	0	0	0	0	0	0	0	0	0	0	0	0	0	0	0	0	0	0	0	0	0	0	0	0	0	0	0	0	0
OTU_50	Bacteria	Tenericutes	Mollicutes	Mycoplasmatales	Mycoplasmataceae	Mycoplasma	unknown species	0	0	0	0	0	0	0	0	0	0	0	0	0	0	0	10	0	0	692	1	25	65	0	0	0	0	0	0	5	0	11	8	0	0	0	0	0	0	0	4	13	6
OTU_51	Bacteria	Proteobacteria	Gammaproteobacteria	Cellvibrionales	Cellvibrionaceae	Umboniibacter	unknown species	12	36	3	0	3	1	3	0	3	0	0	2	15	13	0	956	29	0	0	0	9	0	7	0	0	0	0	1	0	0	1	3	0	3	0	93	0	0	14	2	1	30
OTU_52	Bacteria	Proteobacteria	Alphaproteobacteria	Rhizobiales	Hyphomicrobiaceae	Pelagibacterium	unknown species	1	0	0	0	0	0	0	0	0	0	0	0	0	0	0	0	0	1	0	0	0	0	0	0	0	0	0	0	0	0	0	0	1	0	0	0	0	0	0	0	0	0
OTU_53	Bacteria	Proteobacteria	Gammaproteobacteria	Cellvibrionales	Cellvibrionaceae	Umboniibacter	unknown species	9	6	31	15	13	5	16	3	26	0	0	15	22	27	0	2346	0	20	2	27	0	8	0	0	0	0	1	11	14	40	4	9	14	12	3	360	6	8	23	1	1	14
OTU_54	Bacteria	Bacteroidetes	Flavobacteriia	Flavobacteriales	Cryomorphaceae	Salinirepens	unknown species	0	0	0	0	0	0	0	0	0	0	0	0	0	0	0	0	1	0	0	0	0	0	0	0	0	0	0	0	0	0	0	0	0	0	0	0	0	0	0	0	0	0
OTU_55	Bacteria	Proteobacteria	Alphaproteobacteria	Rhodobacterales	Rhodobacteraceae	Litoreibacter	Multi-affiliation	9	29	13	48	33	14	96	8	12	21	31	51	73	3	86	26	149	59	20	29	101	16	20	17	27	41	67	91	6	15	4	12	40	9	18	14	22	0	20	6	2	28
OTU_56	Bacteria	Proteobacteria	Alphaproteobacteria	Sphingomonadales	7B-8	unknown genus	unknown species	1	0	17	0	0	0	0	0	0	0	0	0	0	0	0	0	0	0	0	31	39	0	156	0	0	130	2243	0	0	0	0	0	0	0	0	0	0	0	0	0	0	4
OTU_57	Bacteria	Proteobacteria	Epsilonproteobacteria	Campylobacterales	Campylobacteraceae	Arcobacter	unknown species	49	6	0	0	2	0	3	34	66	34	15	0	7	991	0	10	0	0	164	0	0	0	34	0	0	0	18	0	0	0	0	5	0	4	0	13	0	1	0	0	0	25
OTU_58	Bacteria	Proteobacteria	Alphaproteobacteria	Rickettsiales	Anaplasmataceae	unknown genus	unknown species	16	320	0	0	46	24	0	713	19	109	6	27	230	0	3	0	232	12	60	562	37	253	24	4	121	162	16	9	1	39	8	0	5	8	2	112	0	45	0	0	0	129
OTU_59	Bacteria	Tenericutes	Mollicutes	Mycoplasmatales	Mycoplasmataceae	Mycoplasma	unknown species	48	160	0	1	18	0	2	2	69	0	242	0	0	0	30	28	0	98	66	242	785	5	16	999	13	13	33	0	0	206	0	25	104	9	2	55	8	58	0	0	7	0
OTU_61	Bacteria	Proteobacteria	Alphaproteobacteria	Rhodospirillales	Rhodospirillaceae	unknown genus	unknown species	0	0	0	0	0	0	0	0	11	0	0	0	0	0	0	0	0	0	1	0	0	364	0	0	0	0	0	0	0	0	0	0	0	0	0	2	0	0	0	0	0	0
OTU_62	Bacteria	Proteobacteria	Gammaproteobacteria	Thiotrichales	Thiotrichaceae	Leucothrix	unknown species	4	13	5	0	3	15	18	5	13	12	21	0	2	0	20	11	0	5	6	2	13	0	30	49	8	13	14	27	0	0	0	1	25	1	0	0	0	0	25	2	0	0
OTU_63	Bacteria	Proteobacteria	Alphaproteobacteria	Rhodospirillales	Rhodospirillaceae	AEGEAN-169 marine group	marine metagenome	0	0	0	1	0	0	0	0	0	0	0	0	0	0	0	1	0	0	0	0	0	232	0	0	0	1	0	0	0	0	9	1	0	2	0	6	4	0	1	0	0	60
OTU_64	Bacteria	Proteobacteria	Alphaproteobacteria	Rhodospirillales	Rhodospirillaceae	Thalassospira	unknown species	75	0	33	47	0	32	20	50	167	63	0	85	39	0	152	13	40	0	0	0	278	202	0	119	248	106	0	4	126	172	54	189	239	103	40	0	274	119	5	19	132	66
OTU_65	Bacteria	Proteobacteria	Alphaproteobacteria	Rhodospirillales	Rhodospirillaceae	Novispirillum	unknown species	3	102	1	7	2585	0	28	249	25	218	108	32	2	10	251	4	43	20	812	0	0	0	30	0	0	7	66	1	7	0	0	72	0	0	0	0	7	18	2	0	0	18
OTU_67	Bacteria	Bacteroidetes	Flavobacteriia	Flavobacteriales	Flavobacteriaceae	Aquimarina	Flavobacteriaceae bacterium SW084	0	0	0	1	8	0	0	9	8	97	8	0	13	0	13	0	80	422	11	5	13	0	0	0	0	4	4	4	3	0	0	0	131	5	0	37	0	14	528	16	0	1
OTU_69	Bacteria	Proteobacteria	Alphaproteobacteria	Rhodobacterales	Rhodobacteraceae	Phaeobacter	Multi-affiliation	31	5	7	0	15	6	91	3	14	156	17	21	19	34	124	14	1	15	18	0	3	0	0	48	4	25	111	49	1	30	4	20	7	5	3	1	4	3	0	8	1	26
OTU_70	Bacteria	Proteobacteria	Alphaproteobacteria	Rhodospirillales	Rhodospirillaceae	Thalassospira	alpha proteobacterium PR-1	0	0	0	1	127	0	13	32	16	0	3	0	0	0	0	0	81	18	174	0	0	13	0	8	0	0	27	0	0	0	0	50	0	11	0	0	4	0	5	0	0	0
OTU_71	Bacteria	Proteobacteria	Gammaproteobacteria	Alteromonadales	Pseudoalteromonadaceae	Psychrosphaera	Multi-affiliation	4	0	0	14	0	0	0	3	1	0	0	0	3	46	0	0	0	0	0	5	2	0	0	0	1	0	1	0	0	0	0	1	0	0	0	46	0	0	1	0	0	3
OTU_72	Bacteria	Actinobacteria	Acidimicrobiia	Acidimicrobiales	Acidimicrobiaceae	Illumatobacter	Ilumatobacter nonamiensis YM16-303	39	64	21	56	48	11	83	46	27	62	85	41	75	2	187	24	68	179	119	99	49	88	160	129	74	20	117	318	15	29	24	43	195	27	10	1	18	8	264	20	27	78
OTU_73	Bacteria	Actinobacteria	Acidimicrobiia	Acidimicrobiales	Sva0996 marine group	unknown genus	unknown species	4	1	10	13	0	2	49	1	2	7	3	2	13	1	52	11	16	26	2	31	4	0	17	0	35	4	16	55	0	1	3	6	15	4	3	3	8	2	50	0	0	3
OTU_74	Bacteria	Proteobacteria	Gammaproteobacteria	Alteromonadales	Colwelliaceae	Colwellia	Multi-affiliation	0	334	1	0	0	4	0	0	1	0	0	0	0	36	16	5	0	0	0	0	2	0	36	0	0	0	4	1	0	0	0	0	0	3	0	37	0	0	0	0	0	0
OTU_75	Bacteria	Proteobacteria	Alphaproteobacteria	Rhizobiales	Phyllobacteriaceae	Cohaesibacter	unknown species	5	3	0	4	14	13	10	0	4	5	17	0	6	0	39	9	0	135	268	10	0	2	0	18	11	5	44	20	1	0	0	0	0	1	0	0	0	0	0	0	0	1
OTU_77	Bacteria	Actinobacteria	Actinobacteria	Corynebacteriales	Multi-affiliation	Multi-affiliation	Multi-affiliation	87	152	115	245	97	11	11	44	26	122	21	76	14	0	3	2	1	7	43	64	11	26	9	0	7	25	5	15	18	43	12	8	13	7	4	0	36	0	55	0	5	29
OTU_78	Bacteria	Proteobacteria	Alphaproteobacteria	Rhodobacterales	Rhodobacteraceae	Ruegeria	Multi-affiliation	0	0	0	0	0	0	0	0	1	0	0	0	0	1	0	0	0	0	0	3	0	0	0	4	0	1	5	0	0	0	0	1	0	0	0	0	0	0	6	0	0	0
OTU_79	Bacteria	Proteobacteria	Gammaproteobacteria	Pseudomonadales	Pseudomonadaceae	Pseudomonas	Multi-affiliation	19	27	44	72	101	29	25	71	40	24	103	108	15	0	83	16	228	94	270	100	112	96	92	262	138	60	39	33	3	10	8	3	31	1	3	14	13	0	13	3	0	1
OTU_81	Bacteria	Proteobacteria	Alphaproteobacteria	Rickettsiales	Multi-affiliation	Multi-affiliation	Multi-affiliation	0	0	1	0	0	0	0	0	0	0	0	0	0	0	0	0	0	0	0	0	0	0	0	0	0	0	0	0	0	0	0	0	0	0	0	0	0	0	0	0	1	0
OTU_82	Bacteria	Proteobacteria	Gammaproteobacteria	Vibrionales	Vibrionaceae	Photobacterium	unknown species	0	0	0	0	0	0	0	0	0	0	0	0	0	0	0	0	0	0	0	0	0	0	0	0	0	0	0	0	0	0	0	0	0	0	0	0	0	0	0	0	0	0
OTU_83	Bacteria	Proteobacteria	Betaproteobacteria	Rhodocyclales	Rhodocyclaceae	Thauera	unknown species	0	5	0	0	0	0	0	0	0	2	0	0	2	0	0	0	6	0	0	0	0	0	0	0	5	0	0	0	0	1	0	0	0	4	0	0	0	0	0	0	0	6
OTU_84	Bacteria	Proteobacteria	Alphaproteobacteria	Rhizobiales	Phyllobacteriaceae	Pseudahrensia	unknown species	32	49	15	24	9	17	21	20	32	44	19	42	32	1	41	27	1	83	66	110	169	27	37	6	29	45	24	107	32	51	41	22	20	19	13	3	24	15	57	13	26	55
OTU_85	Bacteria	Proteobacteria	Alphaproteobacteria	Rhodobacterales	Rhodobacteraceae	Octadecabacter	Multi-affiliation	30	7	6	11	0	1	2	8	7	22	7	0	19	0	40	5	37	17	28	22	53	0	3	12	0	6	0	18	2	0	23	7	46	2	2	0	1	0	0	1	1	2
OTU_86	Bacteria	Proteobacteria	Gammaproteobacteria	Alteromonadales	Psychromonadaceae	Psychromonas	unknown species	9	0	8	0	0	4	0	13	8	19	1	26	9	3	0	40	6	0	1	1	0	0	0	0	22	11	0	1	1	0	0	12	0	6	11	56	0	1	5	2	0	79
OTU_88	Bacteria	Bacteroidetes	Flavobacteriia	Flavobacteriales	Flavobacteriaceae	Maribacter	Cytophaga sp.	0	918	7	0	0	0	3	0	33	71	11	62	26	0	0	0	0	0	0	0	0	0	9	0	0	0	0	0	0	96	0	0	42	11	42	1	29	4	0	37	0	11
OTU_91	Bacteria	Proteobacteria	Deltaproteobacteria	Desulfobacterales	Desulfobulbaceae	unknown genus	unknown species	39	30	61	72	85	19	25	63	44	53	35	40	22	2	19	51	97	53	27	54	2	45	25	9	44	45	37	20	33	42	34	17	60	36	17	7	44	24	107	11	12	35
OTU_92	Bacteria	Proteobacteria	Alphaproteobacteria	Caulobacterales	Caulobacteraceae	Multi-affiliation	Multi-affiliation	84	111	76	216	26	16	22	67	41	124	62	15	17	1	0	0	28	0	75	9	36	28	0	119	152	51	15	23	6	3	3	1	31	9	5	0	6	0	26	0	7	10
OTU_93	Bacteria	Proteobacteria	Alphaproteobacteria	Caulobacterales	Hyphomonadaceae	Hirschia	Multi-affiliation	0	0	0	0	0	0	0	0	0	4	0	0	0	0	0	0	0	0	80	0	12	0	0	0	50	0	0	0	0	0	1	0	0	0	2	0	1	0	1	0	0	0
OTU_94	Bacteria	Actinobacteria	Acidimicrobiia	Acidimicrobiales	unknown family	unknown genus	unknown species	11	4	8	38	47	0	68	3	32	41	28	1	12	0	78	9	163	71	62	85	70	7	52	46	17	44	31	93	8	4	13	0	45	1	7	5	6	5	23	4	0	20
OTU_96	Bacteria	Proteobacteria	Gammaproteobacteria	Alteromonadales	Shewanellaceae	Psychrobium	Psychrobium conchae	43	0	0	0	0	0	0	1	111	7	1	0	3	3582	0	42	0	0	4	0	0	0	0	0	0	0	8	0	0	0	0	1	0	4	0	336	0	0	0	5	0	5
OTU_97	Bacteria	Proteobacteria	Alphaproteobacteria	Rhizobiales	Hyphomicrobiaceae	Filomicrobium	unknown species	15	38	28	6	16	1	7	36	5	14	10	11	51	0	20	27	84	17	61	17	6	0	27	2	21	26	20	25	4	4	9	22	41	23	7	9	20	5	15	11	2	7
OTU_98	Bacteria	Fusobacteria	Fusobacteriia	Fusobacteriales	Fusobacteriaceae	Propionigenium	unknown species	78	77	215	48	319	184	104	224	97	38	21	52	112	44	51	300	7	7	37	72	0	125	24	18	202	207	72	15	74	74	44	95	41	162	47	377	107	48	177	10	43	240
OTU_99	Bacteria	Proteobacteria	Gammaproteobacteria	Alteromonadales	Psychromonadaceae	Psychromonas	Psychromonas sp.	1	4	3	0	0	0	0	4	6	2	1	0	2	392	0	257	0	1	2	19	0	2	0	0	2	1	0	0	5	0	2	56	0	117	7	2345	3	4	2	5	6	127
OTU_100	Bacteria	Bacteroidetes	Flavobacteriia	Flavobacteriales	Flavobacteriaceae	Aquimarina	Multi-affiliation	1	2	8	0	0	0	0	5	1	0	0	0	0	0	2	5	8	18	0	0	63	26	28	0	0	5	0	16	0	1346	0	1	0	0	4	0	14	0	0	0	0	7
OTU_101	Bacteria	Fusobacteria	Fusobacteriia	Fusobacteriales	Fusobacteriaceae	Psychrilyobacter	Multi-affiliation	27	19	39	6	36	11	14	4	19	10	13	0	16	369	0	20	58	21	10	20	0	39	15	0	104	14	238	3	10	52	24	13	0	72	12	231	42	15	0	3	18	68
OTU_102	Bacteria	Proteobacteria	Alphaproteobacteria	Sphingomonadales	Sphingomonadales Incertae Sedis	Kiloniella	Kopriimonas byunsanensis	2	19	0	0	1	13	3	21	7	1	0	61	1	5	11	1	0	0	22	0	0	0	0	0	0	4	0	0	0	0	2	3	0	0	0	0	0	0	0	0	0	0
OTU_103	Bacteria	Proteobacteria	Alphaproteobacteria	Rickettsiales	Anaplasmataceae	unknown genus	Anaplasmataceae bacterium IS136	30	80	11	0	20	2	0	268	6	228	0	0	6	0	12	4	171	56	374	28	653	85	39	997	121	37	64	132	6	5	15	1	7	11	10	39	64	12	152	3	3	167
OTU_104	Bacteria	Proteobacteria	Deltaproteobacteria	Myxococcales	Nannocystaceae	unknown genus	unknown species	0	0	0	0	0	0	0	0	0	0	5	20	0	0	0	0	1	0	0	0	0	2	0	0	0	0	0	4	0	0	0	0	9	0	0	0	0	0	0	0	4	0
OTU_105	Bacteria	Proteobacteria	Gammaproteobacteria	Alteromonadales	Colwelliaceae	Thalassotalea	Multi-affiliation	8	32	0	23	1524	14	2	19	0	7	165	0	27	34	0	0	1	172	1205	0	0	1	1	179	0	0	5	3	0	0	0	0	0	0	0	0	0	0	5	0	0	0
OTU_107	Bacteria	Proteobacteria	Gammaproteobacteria	Alteromonadales	Shewanellaceae	Shewanella	Shewanella sp.	0	0	0	0	0	0	0	0	0	0	0	0	2	0	0	7	0	0	0	1	0	0	0	0	19	0	0	0	0	0	0	0	0	0	0	1	0	0	0	0	0	0
OTU_108	Bacteria	Proteobacteria	Gammaproteobacteria	Cellvibrionales	Cellvibrionaceae	unknown genus	unknown species	0	0	8	0	0	1	0	0	2	3	0	0	0	4	0	117	0	0	11	9	0	0	2	0	0	0	0	7	0	3	0	0	0	0	0	4	0	0	0	0	0	0
OTU_109	Bacteria	Actinobacteria	Acidimicrobiia	Acidimicrobiales	Acidimicrobiaceae	Illumatobacter	unknown species	32	21	27	36	45	23	15	16	13	13	15	14	10	1	13	28	23	30	38	7	19	11	28	69	9	43	9	29	17	64	19	23	73	19	18	7	10	9	87	1	10	5
OTU_110	Bacteria	Spirochaetae	Spirochaetes	Spirochaetales	Spirochaetaceae	Borrelia	unknown species	49	20	0	16	100	0	29	34	110	163	19	35	12	0	1	2	35	54	72	81	468	9	1	77	36	27	34	19	0	36	0	54	0	19	0	11	13	8	5	4	3	6
OTU_111	Bacteria	Proteobacteria	Alphaproteobacteria	Rickettsiales	Anaplasmataceae	unknown genus	unknown species	0	0	0	0	0	0	0	0	0	0	0	0	0	0	6535	0	0	0	0	0	0	0	0	0	0	0	0	123	0	0	62	0	0	0	0	0	0	0	0	0	0	0
OTU_112	Bacteria	Planctomycetes	Planctomycetacia	Planctomycetales	Planctomycetaceae	Planctomyces	unknown species	9	12	1	20	43	13	49	19	15	9	0	0	15	1	100	12	132	45	7	17	4	0	59	0	1	16	18	40	0	0	5	4	90	5	13	0	22	1	0	3	1	30
OTU_113	Bacteria	Proteobacteria	Gammaproteobacteria	Vibrionales	Vibrionaceae	Vibrio	Multi-affiliation	31	19	28	19	1	2	7	13	22	30	32	16	26	59	16	421	97	0	39	3	0	8	42	4	9	31	156	2	4	23	14	20	5	109	10	128	25	14	25	0	2	97
OTU_114	Bacteria	Bacteroidetes	Flavobacteriia	Flavobacteriales	Flavobacteriaceae	Multi-affiliation	Multi-affiliation	0	0	0	0	0	0	0	0	0	0	0	0	0	0	0	0	0	0	0	0	0	0	0	0	0	0	0	0	0	0	0	0	0	0	0	0	0	0	0	0	0	0
OTU_115	Bacteria	Proteobacteria	Alphaproteobacteria	Rhodobacterales	Rhodobacteraceae	Pelagicola	unknown species	0	4	0	0	0	2	1	0	7	0	1	0	2	0	8	0	75	87	56	18	12	0	14	0	0	0	23	1	0	7	0	0	0	1	6	0	0	0	221	5	11	0
OTU_116	Bacteria	Proteobacteria	Alphaproteobacteria	Rhodobacterales	Rhodobacteraceae	Loktanella	mucus bacterium 40	39	28	7	29	57	12	114	14	32	22	30	31	27	0	241	68	167	85	64	30	78	9	139	7	57	64	133	101	7	102	17	21	22	17	3	6	23	2	26	2	0	44
OTU_117	Bacteria	Proteobacteria	Alphaproteobacteria	Rhodospirillales	Rhodospirillaceae	Pelagibius	Rhodospirillaceae bacterium PS4B-B496	0	127	0	3	0	0	0	0	0	0	0	18	0	0	0	0	0	8	2	0	0	7	0	0	0	1	0	0	0	0	0	4	0	5	0	0	0	0	0	0	0	1
OTU_118	Bacteria	Bacteroidetes	Flavobacteriia	Flavobacteriales	Cryomorphaceae	Crocinitomix	unknown species	0	1	12	1	1	0	2	4	0	5	0	0	6	6	0	288	0	1	0	0	0	2	0	0	7	0	0	6	0	0	1	2	0	1	3	20	2	0	13	0	0	13
OTU_119	Bacteria	Actinobacteria	Acidimicrobiia	Acidimicrobiales	Acidimicrobiaceae	Illumatobacter	unknown species	6	47	1	3	21	5	13	10	7	16	31	5	10	0	73	4	47	56	21	40	3	28	33	126	34	31	8	34	3	6	3	0	58	0	13	8	5	3	6	21	1	23
OTU_120	Bacteria	Cyanobacteria	Cyanobacteria	SubsectionIII	FamilyI	Oscillatoria	Phormidium sp.	16	4	0	30	51	10	61	21	4	40	57	1	2	0	182	30	207	352	260	237	124	4	290	149	128	31	64	303	1	0	0	5	21	8	0	0	0	1	10	2	0	5
OTU_121	Bacteria	Proteobacteria	Alphaproteobacteria	SB1-18	unknown family	unknown genus	unknown species	0	22	0	5	0	17	0	1	0	0	15	6	2	0	0	1	0	0	10	0	0	5	0	0	0	3	0	7	0	0	0	2	0	0	0	0	0	0	32	5	2	7
OTU_122	Bacteria	Bacteroidetes	Flavobacteriia	Flavobacteriales	Flavobacteriaceae	Cellulophaga	Cellulophaga fucicola	0	0	0	0	0	0	0	0	0	0	0	0	0	0	0	0	0	763	255	58	0	0	0	8	0	0	20	0	0	0	0	1	16	0	0	0	0	0	0	0	0	0
OTU_123	Bacteria	Proteobacteria	Alphaproteobacteria	Rhodobacterales	Rhodobacteraceae	Loktanella	unknown species	20	21	5	23	23	7	121	30	14	75	14	8	59	1	110	19	434	34	58	73	168	65	26	26	50	54	104	177	4	51	12	10	0	11	8	5	13	3	60	6	7	34
OTU_124	Bacteria	Proteobacteria	Betaproteobacteria	Burkholderiales	Multi-affiliation	Multi-affiliation	Multi-affiliation	0	5	37	304	1	0	0	0	0	0	10	1	3	0	0	23	45	694	1976	9	0	8	9	93	118	0	20	59	5	0	0	0	0	1	6	0	1	0	0	0	3	37
OTU_125	Bacteria	Proteobacteria	Gammaproteobacteria	Sva0071	unknown family	unknown genus	unknown species	19	12	68	29	62	22	5	32	37	33	21	14	13	0	29	35	52	43	41	30	31	23	65	17	3	29	14	8	16	58	19	25	35	10	11	2	26	8	57	2	4	6
OTU_126	Bacteria	Bacteroidetes	Flavobacteriia	Flavobacteriales	Flavobacteriaceae	unknown genus	unknown species	2	2	0	8	0	5	29	0	1	10	7	8	1	0	41	0	10	21	10	24	31	1	4	0	2	6	52	3	0	4	3	0	5	0	0	0	1	0	2	1	3	6
OTU_127	Bacteria	Bacteroidetes	Cytophagia	Order II	Rhodothermaceae	unknown genus	unknown species	31	17	8	8	0	0	13	1	3	10	31	0	6	0	72	4	159	172	48	134	79	54	16	24	25	37	26	145	4	27	6	21	84	30	15	4	2	1	135	2	0	30
OTU_128	Bacteria	Proteobacteria	Alphaproteobacteria	Rhodobacterales	Rhodobacteraceae	Roseobacter	unknown species	16	11	16	21	23	3	86	9	12	22	18	2	29	2	66	24	28	10	26	36	16	11	47	65	41	38	44	81	15	41	15	11	29	13	13	12	12	5	23	1	2	27
OTU_129	Bacteria	Proteobacteria	Gammaproteobacteria	Alteromonadales	Alteromonadaceae	Paraglaciecola	unknown species	0	11	3	0	2	0	9	3	6	5	0	3	0	1	6	0	0	37	3	0	1	0	0	23	1	5	28	6	0	24	4	0	24	0	9	16	0	0	20	0	0	24
OTU_131	Bacteria	Proteobacteria	Epsilonproteobacteria	Campylobacterales	Helicobacteraceae	Sulfurovum	unknown species	5	22	22	4	52	9	6	10	16	14	3	0	22	1	12	35	15	18	50	8	25	27	16	0	2	17	30	7	4	33	11	16	13	18	25	6	13	5	17	2	9	19
OTU_132	Bacteria	Proteobacteria	Alphaproteobacteria	Rhodobacterales	Rhodobacteraceae	unknown genus	Rhodobacterales bacterium CB1005	0	0	0	0	0	0	16	0	0	0	3	1	1	0	8	1	45	8	2	1	0	1	22	4	3	1	23	15	2	0	3	0	0	0	1	1	0	0	0	0	0	0
OTU_133	Bacteria	Proteobacteria	Alphaproteobacteria	Rhodobacterales	Rhodobacteraceae	Multi-affiliation	Multi-affiliation	0	0	1	6	0	11	5	4	4	1	0	0	1	0	1	0	15	16	0	0	17	9	0	0	0	42	19	1	0	0	1	0	0	5	1	0	5	1	1	1	0	0
OTU_134	Bacteria	Proteobacteria	Gammaproteobacteria	Oceanospirillales	Oceanospirillaceae	Neptunomonas	Neptunomonas concharum	0	0	0	0	0	0	6	0	0	9	29	0	0	0	0	0	0	0	0	0	0	0	0	0	0	0	0	0	0	0	0	0	0	0	0	0	0	0	0	0	0	0
OTU_135	Bacteria	Proteobacteria	Alphaproteobacteria	Rhodobacterales	Rhodobacteraceae	unknown genus	unknown species	8	25	6	22	8	12	89	4	6	38	17	1	46	0	86	15	20	75	23	18	12	6	23	32	46	18	19	74	1	12	11	9	0	5	0	0	8	1	46	5	3	15
OTU_136	Bacteria	Verrucomicrobia	Verrucomicrobiae	Verrucomicrobiales	Verrucomicrobiaceae	Roseibacillus	unknown species	32	4	26	1	18	2	17	7	15	30	22	2	23	3	10	20	43	63	46	32	12	0	73	0	3	14	17	91	25	66	6	24	76	24	19	9	26	7	15	0	8	34
OTU_137	Bacteria	Spirochaetae	Spirochaetes	Spirochaetales	Spirochaetaceae	unknown genus	unknown species	0	10	26	282	0	0	0	4	0	6	0	0	0	0	0	4	1124	207	400	1	159	212	3	420	55	13	210	68	28	0	17	0	6	13	0	0	41	0	0	0	0	50
OTU_138	Bacteria	Proteobacteria	Alphaproteobacteria	Rhodobacterales	Rhodobacteraceae	Maribius	Multi-affiliation	55	54	0	22	19	0	51	43	33	10	11	36	36	0	86	22	80	117	73	46	48	20	133	41	89	66	13	129	35	8	0	17	62	21	10	12	17	4	166	19	1	5
OTU_139	Bacteria	Proteobacteria	Gammaproteobacteria	Vibrionales	Vibrionaceae	Vibrio	Multi-affiliation	3	0	2	16	7	0	10	0	6	7	0	0	5	157	1	153	12	0	24	0	0	0	11	0	0	10	126	0	7	0	3	19	0	64	13	121	0	1	1	4	0	124
OTU_140	Bacteria	Proteobacteria	Alphaproteobacteria	Rhodobacterales	Rhodobacteraceae	Multi-affiliation	Multi-affiliation	30	30	30	60	17	21	196	14	42	73	37	43	71	5	200	22	167	213	71	90	57	7	142	44	40	79	90	239	21	25	9	25	67	17	31	7	34	17	87	13	9	53
OTU_141	Bacteria	Proteobacteria	SC3-20	unknown order	unknown family	unknown genus	unknown species	6	29	14	3	15	0	45	0	2	11	1	0	27	0	38	12	8	26	40	26	6	0	19	32	31	22	30	75	4	13	6	7	12	15	9	2	20	1	15	3	0	20
OTU_142	Bacteria	Proteobacteria	Alphaproteobacteria	Rhizobiales	Rhodobiaceae	Anderseniella	unknown species	12	55	18	0	10	0	12	19	6	6	9	0	9	0	0	9	8	8	3	1	26	3	57	0	11	6	9	43	4	36	2	5	3	10	1	2	1	2	6	0	0	3
OTU_143	Bacteria	Cyanobacteria	Cyanobacteria	SubsectionIII	FamilyI	Phormidium	unknown species	36	118	13	5	15	16	24	41	29	38	14	36	28	0	52	8	93	110	50	142	28	16	100	133	68	17	64	183	9	12	25	9	76	13	23	0	6	1	107	2	1	25
OTU_145	Bacteria	Bacteroidetes	Flavobacteriia	Flavobacteriales	Flavobacteriaceae	Winogradskyella	Arctic sea ice associated bacterium ARK10007	0	7	0	0	0	0	3	0	0	10	0	0	1	0	23	4	21	30	3	40	2	5	4	16	0	10	11	17	2	0	0	0	25	3	4	1	4	2	6	3	0	1
OTU_146	Bacteria	Bacteroidetes	Multi-affiliation	Multi-affiliation	Multi-affiliation	Multi-affiliation	Multi-affiliation	15	191	22	3	0	11	132	20	2	9	50	195	11	2	12	0	41	0	1	0	0	0	2	12	0	0	2	11	0	1	0	0	0	3	0	0	0	0	0	0	0	13
OTU_147	Bacteria	Bacteroidetes	Flavobacteriia	Flavobacteriales	Cryomorphaceae	Owenweeksia	unknown species	0	0	0	0	0	0	0	0	0	0	0	0	0	1	0	0	0	0	0	0	0	0	0	0	0	0	0	0	0	0	0	0	0	0	0	0	0	0	0	0	0	3
OTU_148	Bacteria	Proteobacteria	Alphaproteobacteria	Rhodobacterales	Rhodobacteraceae	Sulfitobacter	Multi-affiliation	32	73	26	45	32	29	175	34	28	53	36	27	60	0	303	42	82	136	67	105	103	13	70	142	46	127	158	165	23	40	10	20	22	30	29	12	11	27	84	9	6	63
OTU_149	Bacteria	Tenericutes	Mollicutes	Mycoplasmatales	Mycoplasmataceae	Mycoplasma	unknown species	2	59	5	0	21	0	4	21	0	19	0	64	0	0	87	177	0	13	0	0	0	18	1	0	6	98	0	0	1	0	0	0	31	0	0	0	0	2	0	0	0	0
OTU_150	Bacteria	Proteobacteria	Alphaproteobacteria	Rhodobacterales	Rhodobacteraceae	unknown genus	unknown species	10	7	0	1	0	7	38	9	3	13	12	1	17	0	66	10	5	52	0	29	7	5	6	5	3	15	12	24	0	3	6	3	6	2	5	0	1	0	3	0	1	12
OTU_151	Bacteria	Proteobacteria	Alphaproteobacteria	Caulobacterales	Hyphomonadaceae	Woodsholea	Woodsholea maritima	0	284	0	54	3	0	1	0	0	8	6	0	0	0	1	0	0	0	8	0	0	1	0	39	0	0	0	0	0	0	0	0	0	0	0	0	0	0	0	0	7	0
OTU_152	Bacteria	Planctomycetes	Planctomycetacia	Planctomycetales	Planctomycetaceae	Blastopirellula	unknown species	1	3	0	29	0	9	51	3	3	1	7	16	7	3	88	11	40	48	60	17	0	0	42	9	0	0	70	18	1	0	0	0	6	15	14	3	13	0	28	11	20	12
OTU_153	Bacteria	Actinobacteria	Acidimicrobiia	Acidimicrobiales	Sva0996 marine group	unknown genus	unknown species	0	9	7	43	9	1	77	11	4	9	1	0	41	2	31	3	14	30	0	31	18	0	0	0	0	8	9	40	7	0	5	0	13	4	6	1	2	0	5	8	1	16
OTU_154	Bacteria	Actinobacteria	Thermoleophilia	Gaiellales	unknown family	unknown genus	unknown species	0	2	0	9	14	0	1	0	2	6	0	0	2	0	0	0	0	1	3	3	6	3	19	3	0	8	0	6	0	0	0	9	1	6	3	0	0	3	0	1	2	0
OTU_155	Bacteria	Bacteroidetes	Flavobacteriia	Flavobacteriales	Flavobacteriaceae	Spongiibacterium	unknown species	1	301	0	0	0	5	0	0	0	0	1	0	2	0	0	0	9	0	0	0	0	0	0	0	9	0	3	1	0	4	0	6	0	0	0	0	0	0	0	0	0	0
OTU_156	Bacteria	Proteobacteria	Gammaproteobacteria	Alteromonadales	Colwelliaceae	Colwellia	Colwellia asteriadis	0	0	0	0	0	0	2	0	0	0	0	0	0	0	0	16	0	0	0	0	0	0	0	0	0	0	0	8	0	0	2	0	0	0	0	3	0	0	0	0	0	0
OTU_157	Bacteria	Verrucomicrobia	Verrucomicrobiae	Verrucomicrobiales	Verrucomicrobiaceae	Roseibacillus	Verrucomicrobia bacterium SCGC AAA164-O14	22	6	16	68	16	0	45	22	9	10	8	28	17	2	8	2	0	15	51	5	23	0	92	9	0	11	15	28	27	21	31	10	0	9	11	17	21	22	15	9	14	25
OTU_158	Bacteria	Proteobacteria	Milano-WF1B-44	unknown order	unknown family	unknown genus	unknown species	16	27	18	26	16	10	18	33	15	10	0	33	10	1	11	21	4	9	10	40	5	26	9	2	3	45	8	21	5	2	6	9	0	5	13	17	12	9	10	3	1	5
OTU_159	Bacteria	Planctomycetes	Planctomycetacia	Planctomycetales	Planctomycetaceae	Blastopirellula	unknown species	20	19	15	21	46	9	64	22	13	35	73	43	27	0	2	12	15	78	30	14	15	37	1	32	60	62	8	19	6	26	7	2	0	13	2	0	13	11	8	0	3	1
OTU_160	Bacteria	Proteobacteria	Gammaproteobacteria	Vibrionales	Vibrionaceae	Aliivibrio	Multi-affiliation	14	5	18	17	9	10	4	18	3	0	41	14	15	0	4	285	142	14	74	6	0	4	58	0	42	17	45	3	38	113	11	8	37	56	13	27	22	6	45	6	7	30
OTU_161	Bacteria	Bacteroidetes	Flavobacteriia	Flavobacteriales	Cryomorphaceae	Owenweeksia	unknown species	0	0	0	4	0	0	0	0	0	1	1	0	0	0	0	0	0	0	1	1	0	0	13	5	0	0	2	0	0	0	0	0	0	0	0	5	0	0	0	0	0	4
OTU_162	Bacteria	Proteobacteria	Alphaproteobacteria	Rhodobacterales	Rhodobacteraceae	Multi-affiliation	Multi-affiliation	20	14	4	0	0	14	8	0	5	13	31	15	9	0	47	3	17	2	7	16	36	17	0	0	0	5	19	20	6	0	4	2	0	3	0	10	5	2	0	0	0	3
OTU_163	Bacteria	Cyanobacteria	Cyanobacteria	SubsectionII	FamilyII	Pleurocapsa	unknown species	2	22	2	17	15	0	0	0	3	17	0	0	8	0	64	14	23	67	56	218	77	32	18	42	8	51	73	263	29	11	8	7	9	1	0	0	7	1	15	6	0	31
OTU_164	Bacteria	Proteobacteria	Gammaproteobacteria	Alteromonadales	Alteromonadaceae	Paraglaciecola	unknown species	5	169	0	4	0	0	5	0	6	7	30	0	4	2	29	0	0	6	12	21	7	3	2	2	0	1	49	30	1	0	0	4	25	2	3	4	4	0	12	0	0	11
OTU_165	Bacteria	Proteobacteria	Alphaproteobacteria	Rhodobacterales	Rhodobacteraceae	unknown genus	unknown species	4	3	0	10	8	1	8	3	4	25	7	14	20	0	41	3	4	57	65	62	34	0	56	19	58	23	16	69	1	6	2	0	7	12	11	1	14	3	73	11	5	7
OTU_166	Bacteria	Planctomycetes	Planctomycetacia	Planctomycetales	Planctomycetaceae	Planctomyces	unknown species	0	0	0	0	0	0	0	0	0	0	0	0	0	0	0	0	0	0	0	0	0	0	0	0	0	0	0	0	0	0	0	0	0	0	0	0	0	0	0	5	6	0
OTU_167	Bacteria	Proteobacteria	Gammaproteobacteria	Oceanospirillales	MBAE14	unknown genus	unknown species	0	0	0	0	1	0	0	2	0	0	0	0	0	0	0	0	0	0	0	0	0	0	0	0	0	0	0	0	0	0	0	0	0	0	0	0	0	0	0	0	0	0
OTU_168	Bacteria	Bacteroidetes	Flavobacteriia	Flavobacteriales	Flavobacteriaceae	Pseudofulvibacter	unknown species	1	0	2	1	3	0	1	0	13	1	0	0	1	35	2	5	2	0	0	0	21	0	11	0	11	1	69	2	0	0	0	5	0	2	0	3	1	0	8	0	0	0
OTU_169	Bacteria	Proteobacteria	Gammaproteobacteria	Vibrionales	Vibrionaceae	Vibrio	Vibrio breoganii 1C10	38	27	28	46	41	25	25	68	24	58	7	33	72	2	12	278	8	39	7	46	13	2	35	0	1	72	32	4	53	72	23	19	9	52	36	104	29	17	35	5	13	140
OTU_170	Bacteria	Proteobacteria	Alphaproteobacteria	Rhizobiales	Rhodobiaceae	Methyloceanibacter	unknown species	17	25	22	67	80	12	10	5	8	16	1	13	34	0	8	12	0	27	21	4	0	13	26	0	0	10	8	7	6	42	18	15	52	7	20	11	19	7	40	0	2	7
OTU_173	Bacteria	Proteobacteria	Alphaproteobacteria	Rhodobacterales	Rhodobacteraceae	Tropicimonas	unknown species	19	8	3	3	0	2	2	0	0	9	0	3	3	0	18	1	0	35	8	8	33	6	8	0	0	38	9	4	2	12	0	3	1	4	2	0	0	0	14	1	4	0
OTU_174	Bacteria	Cyanobacteria	Cyanobacteria	SubsectionIII	FamilyI	Phormidium	Oscillatoriales cyanobacterium LEGE 10370	4	1	7	6	12	5	10	3	0	13	0	29	4	0	166	17	36	148	84	104	16	82	33	73	24	8	70	60	20	3	18	4	105	5	3	16	10	15	83	1	2	5
OTU_175	Bacteria	Proteobacteria	Alphaproteobacteria	Kordiimonadales	Kordiimonadaceae	Kordiimonas	Multi-affiliation	0	0	0	0	0	9	0	0	0	0	0	0	46	0	0	0	0	0	0	0	11	0	0	0	0	0	0	0	0	31	10	0	2	13	0	0	36	0	68	0	0	5
OTU_176	Bacteria	Proteobacteria	Epsilonproteobacteria	Campylobacterales	Campylobacteraceae	Arcobacter	unknown species	0	0	0	0	0	0	0	0	0	0	6	0	0	0	0	0	0	0	0	0	0	0	0	0	0	0	0	0	0	0	0	0	0	1	0	3	0	0	0	0	0	0
OTU_178	Bacteria	Proteobacteria	Gammaproteobacteria	Chromatiales	Ectothiorhodospiraceae	Thiogranum	unknown species	17	37	40	44	36	11	11	40	27	21	28	57	27	0	24	18	5	8	5	19	5	20	29	19	6	5	6	16	25	15	9	34	12	25	22	16	33	12	15	3	2	20
OTU_179	Bacteria	Proteobacteria	Alphaproteobacteria	Rhodobacterales	Rhodobacteraceae	unknown genus	unknown species	0	0	0	0	0	1	0	0	0	0	0	0	0	0	2	0	0	0	0	0	0	0	0	0	1	0	0	0	0	0	0	0	0	0	0	0	0	0	0	0	0	0
OTU_180	Bacteria	Proteobacteria	Gammaproteobacteria	E01-9C-26 marine group	unknown family	unknown genus	unknown species	2	7	1	1	2	0	0	0	4	3	14	2	26	0	0	0	0	4	12	4	2	1	0	0	0	8	10	13	2	3	0	0	0	1	0	0	2	0	0	0	0	1
OTU_181	Bacteria	Proteobacteria	Alphaproteobacteria	Rickettsiales	Anaplasmataceae	unknown genus	unknown species	0	0	0	0	0	0	0	0	0	0	0	0	0	0	0	0	0	0	0	0	0	0	0	0	0	0	0	0	3899	0	8	54	0	0	0	0	0	0	6	0	0	3
OTU_182	Bacteria	Proteobacteria	Betaproteobacteria	Methylophilales	Methylophilaceae	OM43 clade	unknown species	4	10	10	11	22	12	12	6	9	14	6	0	9	0	0	3	1	5	0	25	3	17	0	0	0	3	0	8	6	4	5	7	8	8	16	0	7	5	14	4	7	3
OTU_183	Bacteria	Proteobacteria	Gammaproteobacteria	Chromatiales	Granulosicoccaceae	Granulosicoccus	unknown species	15	31	0	4	18	0	2	2	1	5	0	9	12	0	41	12	49	45	2	67	6	13	26	0	21	11	7	51	2	0	4	1	4	10	1	2	0	2	95	1	1	1
OTU_184	Bacteria	Actinobacteria	Acidimicrobiia	Acidimicrobiales	OM1 clade	unknown genus	unknown species	52	47	32	28	70	11	20	19	36	12	47	50	17	1	10	30	0	24	4	19	0	18	43	72	60	10	6	7	49	27	30	27	37	20	13	2	21	10	24	11	41	33
OTU_185	Bacteria	Proteobacteria	Alphaproteobacteria	Rhodobacterales	Rhodobacteraceae	Roseobacter	unknown species	2	44	14	19	34	9	20	7	21	17	31	16	13	0	49	28	16	44	5	4	15	15	35	112	89	18	26	33	23	6	13	5	0	12	2	5	19	7	46	2	8	18
OTU_186	Bacteria	Proteobacteria	Alphaproteobacteria	OCS116 clade	unknown family	unknown genus	unknown species	0	7	6	5	12	0	15	0	1	18	4	4	2	0	18	1	0	4	0	6	0	15	6	8	0	4	17	14	0	0	0	1	0	0	0	0	0	0	0	0	4	5
OTU_187	Bacteria	Proteobacteria	Alphaproteobacteria	Rickettsiales	Anaplasmataceae	Candidatus Xenohaliotis	unknown species	0	0	0	180	0	0	0	0	0	0	0	0	0	0	82	0	0	0	0	0	0	0	0	0	0	0	0	0	48	194	237	153	194	438	0	10	96	3	16	24	37	1
OTU_188	Bacteria	Proteobacteria	Alphaproteobacteria	Rhodobacterales	Rhodobacteraceae	Multi-affiliation	Multi-affiliation	5	11	4	7	15	4	64	0	6	7	0	0	1	0	97	5	38	24	1	5	12	0	3	28	0	2	22	48	11	0	0	0	0	1	0	5	0	2	0	1	0	34
OTU_189	Bacteria	Proteobacteria	Gammaproteobacteria	Alteromonadales	Shewanellaceae	Shewanella	Multi-affiliation	0	0	4	0	0	0	0	0	0	0	0	0	0	15	0	30	0	0	0	0	2	0	0	0	0	4	0	0	0	0	0	0	0	2	0	34	0	0	0	0	0	6
OTU_190	Bacteria	Proteobacteria	Gammaproteobacteria	Order Incertae Sedis	Family Incertae Sedis	Marinicella	unknown species	1	0	0	8	8	5	29	14	12	5	4	3	8	2	22	7	3	20	11	9	36	0	29	5	6	6	49	91	0	2	1	8	49	3	0	3	4	0	22	0	0	7
OTU_193	Bacteria	Proteobacteria	Alphaproteobacteria	Rhodobacterales	Rhodobacteraceae	Sulfitobacter	unknown species	1	1	0	1	0	0	8	1	1	0	0	0	2	0	1	1	0	0	2	0	0	0	8	0	0	2	2	5	0	0	9	0	0	0	0	0	1	0	5	2	3	19
OTU_194	Bacteria	Planctomycetes	Planctomycetacia	Planctomycetales	Planctomycetaceae	Blastopirellula	unknown species	32	0	0	0	0	14	0	2	3	10	21	0	1	1	0	10	10	0	0	0	19	0	39	0	0	0	3	2	8	0	3	2	5	2	2	0	4	2	1	1	8	12
OTU_195	Bacteria	Bacteroidetes	Flavobacteriia	Flavobacteriales	Flavobacteriaceae	Aquimarina	Aquimarina mytili	7	3	8	0	3	0	49	1	0	6	0	7	1	0	57	1	0	3	0	0	0	0	4	0	0	1	7	0	0	5	1	3	0	0	1	4	0	0	13	0	1	24
OTU_196	Bacteria	Proteobacteria	Alphaproteobacteria	Rhizobiales	Phyllobacteriaceae	unknown genus	unknown species	0	24	10	11	1	1	27	17	8	20	5	27	13	0	11	6	18	29	17	3	1	4	14	23	2	30	28	11	2	24	6	9	7	2	3	13	7	2	32	1	0	7
OTU_197	Bacteria	Proteobacteria	Alphaproteobacteria	Rhodobacterales	Rhodobacteraceae	unknown genus	unknown species	0	24	2	8	0	0	12	0	3	8	3	6	12	0	5	10	0	1	0	0	11	2	0	1	4	0	0	28	0	14	3	0	0	0	1	0	0	2	1	0	0	7
OTU_198	Bacteria	Cyanobacteria	Cyanobacteria	SubsectionII	FamilyII	Pleurocapsa	unknown species	16	48	12	24	94	1	12	13	7	48	32	17	12	0	24	9	34	84	46	46	8	5	34	14	17	94	23	98	4	9	15	22	73	1	2	7	7	1	16	8	8	32
OTU_199	Bacteria	Bacteroidetes	Flavobacteriia	Flavobacteriales	Flavobacteriaceae	Kordia	marine bacterium ALUS253_6	3	9	2	16	0	6	22	2	4	7	1	10	4	0	0	3	0	20	1	12	50	3	18	0	0	0	5	32	0	0	0	2	0	5	2	0	3	1	6	0	1	5
OTU_201	Bacteria	Proteobacteria	Alphaproteobacteria	Sphingomonadales	Erythrobacteraceae	Multi-affiliation	Multi-affiliation	10	15	1	9	3	1	65	3	3	2	20	0	29	0	58	18	30	0	35	45	88	11	4	59	13	32	11	103	11	0	4	3	0	1	2	3	5	2	35	0	0	0
OTU_202	Bacteria	Proteobacteria	Gammaproteobacteria	Chromatiales	Chromatiaceae	Rheinheimera	unknown species	0	0	0	0	0	0	0	0	0	0	0	0	0	0	0	0	0	0	0	0	0	0	0	0	0	0	0	5	0	0	0	0	0	0	0	0	0	0	0	0	0	0
OTU_203	Bacteria	Proteobacteria	Alphaproteobacteria	Caulobacterales	Hyphomonadaceae	Algimonas	Multi-affiliation	0	6	0	0	0	0	0	2	6	27	3	3	4	0	0	1	0	101	1	2	18	5	19	0	3	6	4	5	0	0	0	0	0	0	0	0	0	0	19	0	2	0
OTU_204	Bacteria	Proteobacteria	Deltaproteobacteria	Bdellovibrionales	Bacteriovoracaceae	Halobacteriovorax	unknown species	0	0	0	0	0	0	0	0	0	0	0	0	0	0	0	0	0	0	0	0	0	0	0	0	0	0	0	0	0	0	0	0	3	0	0	0	0	0	0	0	0	0
OTU_205	Bacteria	Proteobacteria	Gammaproteobacteria	Order Incertae Sedis	Family Incertae Sedis	Marinicella	unknown species	0	0	0	0	0	26	0	0	0	0	0	2	18	0	0	0	0	0	0	0	25	0	0	0	0	0	0	0	0	71	9	0	0	12	0	0	3	0	170	1	3	20
OTU_206	Bacteria	Proteobacteria	Alphaproteobacteria	Rhodobacterales	Rhodobacteraceae	unknown genus	unknown species	5	23	0	12	7	0	37	21	14	15	2	1	14	0	71	2	74	87	32	30	108	13	70	74	26	16	26	93	7	43	17	3	48	3	0	8	1	3	62	11	0	7
OTU_207	Bacteria	Proteobacteria	Alphaproteobacteria	Caulobacterales	Hyphomonadaceae	Litorimonas	Multi-affiliation	4	0	0	0	10	2	21	0	0	5	0	0	0	0	2	2	0	14	0	2	0	0	0	0	11	4	20	7	0	0	0	0	0	0	0	0	0	0	2	2	0	20
OTU_208	Bacteria	Bacteroidetes	Flavobacteriia	Flavobacteriales	Flavobacteriaceae	Polaribacter	Multi-affiliation	7	11	1	13	24	9	9	18	2	5	8	14	7	2	12	25	0	0	4	1	2	0	16	2	3	4	13	2	1	14	0	2	17	0	0	26	1	1	10	8	1	11
OTU_209	Bacteria	Bacteroidetes	Flavobacteriia	Flavobacteriales	Flavobacteriaceae	Flavobacterium	Multi-affiliation	0	4	6	9	0	0	0	0	0	0	0	0	3	0	8	0	2	29	29	323	15	1	0	0	0	0	1	5	0	0	100	3	6	3	0	0	0	0	16	2	0	26
OTU_210	Bacteria	Proteobacteria	Alphaproteobacteria	Multi-affiliation	Multi-affiliation	Multi-affiliation	Multi-affiliation	0	4	4	0	0	10	0	0	0	3	0	4	0	0	0	6	0	1	0	1	12	0	0	0	0	2	4	0	1	0	0	0	0	7	0	0	1	0	2	0	4	2
OTU_211	Bacteria	Proteobacteria	Gammaproteobacteria	Chromatiales	Granulosicoccaceae	Granulosicoccus	unknown species	0	12	2	6	4	0	0	0	4	1	1	0	35	0	8	4	48	26	14	5	8	13	29	0	0	22	1	18	4	10	0	2	12	3	2	1	0	0	10	5	0	14
OTU_212	Bacteria	Proteobacteria	Gammaproteobacteria	Vibrionales	Vibrionaceae	Vibrio	Multi-affiliation	17	5	54	25	22	24	8	15	11	10	36	10	22	1	7	180	0	43	1	5	0	25	5	0	7	74	12	23	19	46	5	35	7	40	45	37	11	6	24	3	3	138
OTU_213	Bacteria	Proteobacteria	Alphaproteobacteria	Rickettsiales	mitochondria	unknown genus	unknown species	16	0	2	0	6	0	4	8	16	12	0	17	0	0	10	19	25	66	42	21	52	16	59	0	0	81	54	10	0	9	7	0	0	0	2	0	19	0	11	0	0	5
OTU_214	Bacteria	Chloroflexi	Caldilineae	Caldilineales	Caldilineaceae	unknown genus	unknown species	0	0	1	5	0	0	0	0	3	1	2	2	8	0	0	0	22	0	0	0	2	0	0	0	0	1	0	0	0	0	0	5	0	1	16	1	1	0	5	0	0	6
OTU_215	Bacteria	Proteobacteria	Gammaproteobacteria	Thiotrichales	Thiotrichaceae	Thiothrix	unknown species	26	50	39	37	8	13	102	28	21	34	113	20	99	2	135	51	96	117	31	31	37	0	58	117	1	122	121	45	0	18	4	0	82	8	2	0	20	3	16	3	9	20
OTU_216	Bacteria	Proteobacteria	Alphaproteobacteria	Rhodobacterales	Rhodobacteraceae	Halocynthiibacter	unknown species	0	0	0	1	0	6	0	0	0	0	0	0	0	0	0	0	2	0	0	0	0	0	0	0	0	0	0	0	0	0	0	1	0	0	0	0	0	0	0	0	0	0
OTU_217	Bacteria	Proteobacteria	Gammaproteobacteria	Alteromonadales	Colwelliaceae	Colwellia	Multi-affiliation	0	39	0	0	0	0	0	0	2	0	9	0	0	19	0	8	0	0	0	0	0	0	0	0	24	0	0	0	0	0	0	0	0	3	0	74	0	0	0	0	0	1
OTU_218	Bacteria	Proteobacteria	Alphaproteobacteria	Sphingomonadales	Erythrobacteraceae	Erythrobacter	Erythrobacter longus	0	1	10	0	0	0	4	0	0	1	0	0	0	0	4	10	0	0	16	1	29	7	0	0	10	7	7	14	0	28	2	2	2	2	0	0	0	0	22	3	0	6
OTU_219	Bacteria	Proteobacteria	Alphaproteobacteria	Rhizobiales	Hyphomicrobiaceae	unknown genus	unknown species	0	0	0	9	0	0	0	0	0	7	0	0	0	0	0	0	0	0	0	0	0	4	0	0	0	1	0	5	0	0	0	0	5	0	0	0	0	0	0	0	0	0
OTU_220	Bacteria	Chloroflexi	Ardenticatenia	unknown order	unknown family	unknown genus	unknown species	0	0	0	0	0	3	0	0	0	0	0	0	3	0	2	0	0	15	0	6	0	0	0	0	0	5	0	3	0	0	0	2	0	1	3	0	0	0	0	0	0	0
OTU_221	Bacteria	Bacteroidetes	Bacteroidia	Bacteroidales	Marinilabiaceae	unknown genus	unknown species	2	0	0	6	1	0	1	0	0	4	0	0	0	4	0	10	4	0	0	5	0	0	0	0	1	0	13	3	0	5	4	1	0	1	0	22	5	5	1	0	0	19
OTU_222	Bacteria	Bacteroidetes	Sphingobacteriia	Sphingobacteriales	Saprospiraceae	Lewinella	unknown species	8	9	12	1	0	2	10	12	5	6	2	0	5	0	40	0	15	9	6	4	59	28	36	3	4	5	3	8	0	1	0	0	0	6	0	3	0	1	12	0	0	8
OTU_223	Bacteria	Firmicutes	Clostridia	Clostridiales	Clostridiaceae 1	unknown genus	unknown species	0	0	30	0	0	8	1	0	0	2	0	0	0	0	0	0	0	0	0	2	0	0	5	0	0	0	0	0	0	0	0	0	0	0	0	0	0	0	2	0	6	1
OTU_224	Bacteria	Proteobacteria	Gammaproteobacteria	Xanthomonadales	JTB255 marine benthic group	unknown genus	unknown species	0	0	0	0	0	0	4	0	0	0	0	0	0	0	3	0	0	0	0	0	0	5	0	0	0	0	4	6	0	1	0	2	0	2	0	0	0	0	0	0	0	5
OTU_225	Bacteria	Proteobacteria	Epsilonproteobacteria	Campylobacterales	Campylobacteraceae	Arcobacter	unknown species	0	0	0	1	0	0	2	0	11	5	0	0	0	16	0	9	0	0	0	2	0	0	0	0	8	4	3	0	0	0	0	4	0	0	12	0	0	3	34	0	0	8
OTU_226	Bacteria	Actinobacteria	Acidimicrobiia	Acidimicrobiales	Sva0996 marine group	unknown genus	unknown species	2	7	1	7	0	0	0	0	4	4	0	0	2	0	11	0	4	10	2	2	3	5	7	0	5	8	0	28	0	6	4	6	0	2	0	0	0	0	28	0	0	0
OTU_227	Bacteria	Proteobacteria	Alphaproteobacteria	Rhodobacterales	Rhodobacteraceae	unknown genus	unknown species	3	0	0	0	2	3	26	1	2	10	13	0	8	0	19	2	7	10	8	0	7	0	30	3	0	22	42	9	1	4	0	1	6	3	0	0	6	0	0	0	1	2
OTU_228	Bacteria	Proteobacteria	Alphaproteobacteria	Sphingomonadales	Sphingomonadaceae	unknown genus	Multi-affiliation	0	264	0	0	0	0	0	0	0	2	0	2	0	0	0	12	106	471	121	161	22	1	32	0	0	16	40	54	0	0	0	0	7	0	7	0	13	0	3	0	0	0
OTU_229	Bacteria	Bacteroidetes	Sphingobacteriia	Sphingobacteriales	Saprospiraceae	unknown genus	unknown species	4	22	1	4	0	12	2	2	27	16	0	4	20	0	15	0	4	2	2	2	6	13	8	0	0	0	19	11	0	26	2	0	33	1	1	0	0	0	0	0	0	19
OTU_230	Bacteria	Proteobacteria	Gammaproteobacteria	Alteromonadales	Shewanellaceae	Psychrobium	Psychrobium conchae	7	0	0	0	0	0	0	0	24	5	0	0	0	865	0	8	0	0	0	0	0	0	0	0	0	0	0	0	0	0	0	0	0	0	0	98	0	0	0	0	0	18
OTU_231	Bacteria	Proteobacteria	Proteobacteria Incertae Sedis	unknown order	unknown family	Candidatus Thiobios	unknown species	0	1	1	0	15	13	3	22	5	4	0	5	6	0	1	4	0	11	3	2	0	13	25	13	0	0	6	0	12	35	3	7	11	2	0	2	8	0	2	0	0	0
OTU_232	Bacteria	Proteobacteria	Gammaproteobacteria	KI89A clade	unknown family	unknown genus	unknown species	0	0	2	0	0	0	1	0	2	0	0	0	22	0	2	0	13	5	29	0	0	4	10	0	0	19	5	18	0	0	0	0	0	0	0	2	0	0	0	0	8	9
OTU_233	Bacteria	Proteobacteria	Gammaproteobacteria	Alteromonadales	Shewanellaceae	Shewanella	Multi-affiliation	4	3	2	7	0	7	0	0	4	2	0	0	0	6	1	180	0	0	6	8	0	2	29	22	0	2	2	0	3	3	3	0	0	20	1	74	1	0	12	2	0	10
OTU_234	Bacteria	Proteobacteria	Alphaproteobacteria	Sphingomonadales	Sphingomonadaceae	Sphingorhabdus	unknown species	0	0	2	2	0	2	29	3	1	0	0	0	3	0	2	7	19	21	1	5	28	17	7	1	12	16	52	23	0	18	0	1	0	0	0	0	0	1	2	0	0	5
OTU_235	Bacteria	Proteobacteria	Gammaproteobacteria	Oceanospirillales	Oceanospirillaceae	Litoribacillus	unknown species	0	7	0	0	0	0	0	0	1	11	0	9	0	6	0	3	0	0	6	3	19	0	0	0	27	1	0	4	1	0	0	0	26	0	0	1350	0	0	15	0	3	26
OTU_236	Bacteria	Proteobacteria	Gammaproteobacteria	Cellvibrionales	Spongiibacteraceae	BD1-7 clade	unknown species	9	0	0	0	0	0	0	0	0	0	0	0	0	0	0	34	0	0	0	0	0	0	0	0	0	0	0	0	0	0	0	0	0	0	0	0	0	0	0	0	0	0
OTU_237	Bacteria	Planctomycetes	Planctomycetacia	Planctomycetales	Planctomycetaceae	Rhodopirellula	unknown species	1	18	4	8	0	0	19	2	4	16	8	4	18	0	52	4	36	22	21	43	95	9	18	26	0	28	10	85	2	8	1	0	7	6	0	0	8	0	26	0	5	30
OTU_238	Bacteria	Planctomycetes	Planctomycetacia	Planctomycetales	Planctomycetaceae	Blastopirellula	unknown species	0	0	8	22	31	0	35	3	10	5	24	0	6	0	18	8	159	27	0	21	11	12	7	0	0	12	29	3	4	1	2	1	0	3	24	0	4	0	8	2	0	9
OTU_240	Bacteria	Proteobacteria	Gammaproteobacteria	Xanthomonadales	Xanthomonadaceae	Stenotrophomonas	Multi-affiliation	6	10	6	63	0	2	3	11	5	44	21	8	1	0	0	0	0	6	1	12	0	2	0	23	55	5	0	0	0	2	3	0	5	1	2	1	0	1	0	0	0	6
OTU_241	Bacteria	Proteobacteria	Gammaproteobacteria	Thiotrichales	Piscirickettsiaceae	unknown genus	unknown species	1	291	0	0	26	0	0	66	12	3	0	64	9	3	0	0	9	1	108	0	5	0	30	0	44	12	1	3	0	11	0	0	25	1	0	0	0	4	0	0	3	36
OTU_243	Bacteria	Actinobacteria	Actinobacteria	Micrococcales	Multi-affiliation	Multi-affiliation	Multi-affiliation	0	0	0	0	0	5	0	0	0	0	0	0	0	0	0	0	0	0	0	0	0	0	0	0	0	0	0	0	0	0	0	0	0	2	0	0	0	0	0	0	0	0
OTU_244	Bacteria	Proteobacteria	Gammaproteobacteria	Oceanospirillales	Oceanospirillaceae	Marinomonas	unknown species	12	0	0	0	0	6	2	0	76	2	0	0	0	2273	0	12	0	1	0	0	0	1	0	0	5	0	0	0	0	0	0	0	0	3	0	22	0	0	0	1	0	9
OTU_245	Bacteria	Bacteroidetes	Flavobacteriia	Flavobacteriales	Flavobacteriaceae	NS3a marine group	unknown species	0	0	3	0	2	4	0	1	0	3	4	0	0	0	0	0	0	1	0	2	0	1	0	1	3	12	3	8	4	0	2	4	0	2	12	1	3	3	0	0	0	6
OTU_246	Bacteria	Proteobacteria	Alphaproteobacteria	Rhodobacterales	Rhodobacteraceae	Multi-affiliation	Multi-affiliation	0	0	0	2	0	0	2	0	0	0	0	10	1	0	0	0	0	0	0	0	0	0	0	0	0	3	2	8	0	0	0	0	0	1	0	0	0	0	0	0	0	0
OTU_247	Bacteria	Proteobacteria	Alphaproteobacteria	Rhodobacterales	Rhodobacteraceae	Loktanella	Multi-affiliation	9	0	0	0	0	4	19	0	0	0	0	8	0	1	30	1	0	27	18	12	38	18	19	12	28	12	0	28	5	8	1	3	0	0	0	0	0	0	22	1	1	0
OTU_248	Bacteria	Proteobacteria	Alphaproteobacteria	Rhizobiales	Phyllobacteriaceae	Pseudahrensia	Pseudahrensia sp.	0	0	0	0	3	0	0	0	0	0	5	0	0	0	0	0	0	0	0	1	0	0	1	0	0	0	0	0	0	0	0	1	0	0	0	4	0	0	1	0	0	0
OTU_249	Bacteria	Bacteroidetes	Flavobacteriia	Flavobacteriales	Flavobacteriaceae	Aquimarina	Aquimarina sp.	0	0	7	0	0	0	0	0	0	0	0	0	0	0	14	0	0	0	0	0	0	0	15	0	0	0	0	0	5	0	0	0	112	0	0	0	0	0	0	0	0	0
OTU_250	Bacteria	Proteobacteria	Epsilonproteobacteria	Campylobacterales	Campylobacteraceae	Arcobacter	unknown species	0	0	0	0	0	0	0	0	0	0	0	0	0	0	0	0	1	0	0	0	0	0	0	0	0	0	0	0	0	0	0	0	0	0	0	0	0	0	0	0	0	0
OTU_251	Bacteria	Proteobacteria	Alphaproteobacteria	Rhodobacterales	Rhodobacteraceae	unknown genus	unknown species	0	8	0	0	0	3	11	0	0	1	0	0	4	0	5	3	0	18	3	11	0	0	0	9	0	3	9	3	0	0	0	3	0	0	0	6	1	0	1	0	0	6
OTU_252	Bacteria	Proteobacteria	Gammaproteobacteria	Cellvibrionales	Halieaceae	Haliea	unknown species	16	2	18	6	3	5	9	14	11	6	3	3	1	0	26	15	0	1	5	5	5	0	0	0	9	28	18	8	5	7	12	2	0	8	2	0	4	2	11	12	4	16
OTU_253	Bacteria	Proteobacteria	Gammaproteobacteria	Alteromonadales	Shewanellaceae	Shewanella	Multi-affiliation	1	0	0	0	0	0	0	4	0	0	0	0	0	7	0	29	0	0	0	0	0	0	0	0	0	0	1	0	0	0	0	0	0	1	0	13	0	0	0	0	0	2
OTU_254	Bacteria	Proteobacteria	Gammaproteobacteria	Thiotrichales	Piscirickettsiaceae	unknown genus	unknown species	0	0	0	0	0	0	0	0	1	0	0	0	2	0	6	0	0	0	1	0	0	0	0	0	0	0	0	2	0	0	0	0	0	0	0	0	2	0	0	2	0	1
OTU_255	Bacteria	Proteobacteria	Alphaproteobacteria	Rhodobacterales	Rhodobacteraceae	Jannaschia	Multi-affiliation	16	0	1	0	0	12	16	8	3	13	0	1	30	0	19	17	39	48	52	21	10	6	43	40	30	16	14	38	1	3	0	6	122	4	2	0	9	3	20	1	11	4
OTU_256	Bacteria	Actinobacteria	Acidimicrobiia	Acidimicrobiales	Acidimicrobiaceae	Illumatobacter	unknown species	2	31	4	23	7	5	7	7	6	10	0	0	21	0	0	17	28	0	0	10	2	1	0	0	0	9	1	6	1	16	12	0	22	6	2	14	9	3	5	0	0	3
OTU_257	Bacteria	Proteobacteria	Deltaproteobacteria	Oligoflexales	Oligoflexaceae	unknown genus	unknown species	6	6	0	2	1	1	67	4	2	9	0	4	7	4	92	11	20	2	0	0	4	0	7	15	0	16	41	10	0	8	0	1	12	0	3	0	1	0	32	1	0	44
OTU_258	Bacteria	Planctomycetes	Planctomycetacia	Planctomycetales	Planctomycetaceae	Bythopirellula	unknown species	0	11	0	0	0	0	0	0	0	0	0	0	0	0	10	0	9	0	0	0	0	0	0	0	0	2	5	0	0	0	0	0	0	0	0	0	0	0	0	0	0	0
OTU_259	Bacteria	Proteobacteria	Alphaproteobacteria	Rhodobacterales	Rhodobacteraceae	Litoreibacter	unknown species	8	0	0	14	0	6	44	27	5	8	36	0	12	0	13	6	2	6	3	0	2	0	1	0	0	7	27	25	0	7	0	2	7	6	8	8	0	0	1	3	0	6
OTU_260	Bacteria	Bacteroidetes	Sphingobacteriia	Sphingobacteriales	Saprospiraceae	Lewinella	unknown species	5	26	1	0	1	3	1	0	7	5	16	0	27	0	41	12	23	11	29	15	49	11	33	119	35	48	28	50	1	6	0	1	14	3	1	0	0	0	8	0	1	7
OTU_261	Bacteria	Proteobacteria	Alphaproteobacteria	OCS116 clade	unknown family	unknown genus	unknown species	0	0	0	0	0	1	0	0	0	0	0	0	13	0	0	0	0	0	0	0	0	0	0	0	0	0	0	0	0	2	5	0	0	4	0	0	7	0	25	3	4	3
OTU_263	Bacteria	Proteobacteria	Gammaproteobacteria	Oceanospirillales	Alcanivoracaceae	Kangiella	unknown species	10	0	0	8	20	6	35	0	0	7	0	0	0	0	39	4	0	0	0	4	3	0	4	0	0	23	10	12	1	0	0	0	0	0	0	0	1	3	0	0	0	19
OTU_264	Bacteria	Proteobacteria	Alphaproteobacteria	Rhizobiales	Phyllobacteriaceae	unknown genus	unknown species	0	3	0	12	1	0	1	0	0	0	0	0	0	0	0	0	23	0	11	0	15	0	0	0	0	0	1	0	1	0	0	3	11	0	1	1	1	3	4	0	0	1
OTU_265	Bacteria	Cyanobacteria	Cyanobacteria	SubsectionI	FamilyI	Cyanobacterium	unknown species	45	12	6	0	14	2	5	1	2	9	0	21	9	0	53	13	92	57	19	21	52	14	34	26	23	27	14	130	0	0	0	0	39	10	0	0	2	0	25	4	0	8
OTU_266	Bacteria	Actinobacteria	Acidimicrobiia	Acidimicrobiales	Acidimicrobiaceae	Illumatobacter	Ilumatobacter nonamiensis YM16-303	6	4	10	16	31	2	34	14	12	34	43	21	5	2	18	32	0	16	22	37	13	3	59	11	82	22	28	35	4	11	4	10	25	13	14	16	36	12	36	9	3	22
OTU_267	Bacteria	Proteobacteria	Alphaproteobacteria	Rhizobiales	Phyllobacteriaceae	Ahrensia	Multi-affiliation	0	0	0	3	0	0	2	4	4	4	0	0	1	0	2	0	0	19	0	0	1	0	10	16	0	0	11	3	3	1	3	6	0	2	1	1	2	0	18	0	1	3
OTU_268	Bacteria	Bacteroidetes	Sphingobacteriia	Sphingobacteriales	Saprospiraceae	Portibacter	unknown species	1	0	3	1	0	6	0	0	5	0	0	8	2	0	0	0	0	0	7	0	1	0	1	0	0	9	1	4	1	0	1	1	24	0	0	0	0	0	0	3	0	0
OTU_269	Bacteria	Firmicutes	Clostridia	Clostridiales	Multi-affiliation	Multi-affiliation	Multi-affiliation	41	35	1	22	79	50	2	12	15	8	53	81	18	1	39	3	0	0	0	8	0	0	16	15	0	29	13	1	20	80	16	11	44	0	0	12	15	0	42	1	5	11
OTU_270	Bacteria	Actinobacteria	Acidimicrobiia	Acidimicrobiales	unknown family	unknown genus	unknown species	15	12	0	12	0	6	37	0	2	17	0	14	6	1	57	1	149	28	41	42	33	33	71	44	0	26	2	34	1	0	6	1	8	1	0	0	0	3	18	7	9	13
OTU_271	Bacteria	Proteobacteria	Gammaproteobacteria	Pseudomonadales	Pseudomonadaceae	Pseudomonas	unknown species	0	0	1	2	0	0	0	1	7	1	12	0	0	0	0	2	17	1	129	0	876	3	0	0	678	3	0	0	0	0	5	0	0	0	0	0	0	0	0	0	0	0
OTU_272	Bacteria	Bacteroidetes	Flavobacteriia	Flavobacteriales	Flavobacteriaceae	Dokdonia	Multi-affiliation	1	0	1	0	10	0	1	8	1	1	2	26	0	0	6	0	3	9	10	11	7	6	2	4	0	4	3	19	5	2	0	4	0	0	3	1	2	0	22	2	0	0
OTU_273	Bacteria	Bacteroidetes	Flavobacteriia	Flavobacteriales	Flavobacteriaceae	Flaviramulus	Multi-affiliation	0	5	0	3	0	4	1	1	0	0	0	0	0	0	15	0	0	0	0	0	0	0	17	0	0	0	6	4	0	0	0	1	0	2	0	0	0	0	46	0	1	0
OTU_274	Bacteria	Proteobacteria	Deltaproteobacteria	Myxococcales	Nannocystaceae	Enhygromyxa	Enhygromyxa salina	0	5	0	18	13	0	29	0	7	5	22	6	36	4	40	9	20	7	25	82	14	18	1	54	13	8	39	36	0	0	0	0	3	3	15	7	0	0	4	0	0	0
OTU_275	Bacteria	Bacteroidetes	Flavobacteriia	Flavobacteriales	Flavobacteriaceae	Maribacter	Maribacter sp.	3	4	1	10	0	0	1	0	0	18	6	0	8	0	48	2	26	1	5	7	2	5	25	33	29	26	4	33	0	0	2	2	19	2	6	4	0	0	7	0	0	7
OTU_276	Bacteria	Planctomycetes	Planctomycetacia	Planctomycetales	Planctomycetaceae	Blastopirellula	unknown species	5	12	55	17	60	11	14	12	22	38	5	63	24	0	0	33	0	44	7	5	0	28	0	5	25	9	40	2	40	12	8	10	0	46	14	3	15	4	48	2	6	0
OTU_277	Bacteria	Bacteroidetes	Flavobacteriia	Flavobacteriales	Flavobacteriaceae	Spongiibacterium	unknown species	1	0	0	0	4	0	0	0	0	0	0	0	0	0	0	0	0	0	0	1	0	2	1	0	0	2	0	0	0	0	0	0	0	0	0	0	0	0	16	0	0	0
OTU_278	Bacteria	Proteobacteria	Gammaproteobacteria	Vibrionales	Vibrionaceae	Multi-affiliation	Multi-affiliation	8	0	61	4	1	1	7	11	20	26	20	16	16	1	11	54	26	10	4	47	45	4	54	94	17	41	6	3	3	34	163	22	9	20	38	10	68	7	15	434	16	43
OTU_280	Bacteria	Proteobacteria	Betaproteobacteria	Nitrosomonadales	Nitrosomonadaceae	Nitrosomonas	Multi-affiliation	0	22	6	0	0	0	0	0	0	0	0	1	1	0	0	0	0	0	0	0	0	0	0	0	0	0	0	0	0	0	0	0	0	0	0	0	0	0	0	0	0	0
OTU_281	Bacteria	Cyanobacteria	Cyanobacteria	SubsectionIII	FamilyI	Arthrospira	unknown species	0	5	0	0	0	1	0	0	0	0	0	0	0	0	13	14	59	0	0	2	119	0	60	0	32	0	6	116	0	0	47	1	0	2	0	0	3	0	218	0	0	0
OTU_282	Bacteria	Planctomycetes	Planctomycetacia	Planctomycetales	Planctomycetaceae	Planctomyces	unknown species	0	0	2	2	36	2	25	10	2	0	0	0	12	0	10	5	0	0	6	0	0	0	5	83	0	3	21	6	0	0	2	2	12	5	0	2	2	0	0	0	0	5
OTU_283	Bacteria	Bacteroidetes	Flavobacteriia	Flavobacteriales	Flavobacteriaceae	Dokdonia	Multi-affiliation	0	0	0	2	0	0	1	0	0	1	2	0	0	0	0	0	7	1	0	4	0	6	0	0	0	0	1	0	0	0	0	0	0	0	0	0	0	0	0	0	4	0
OTU_284	Bacteria	Proteobacteria	Gammaproteobacteria	Cardiobacteriales	Cardiobacteriaceae	unknown genus	unknown species	0	0	0	0	0	0	1	0	0	0	0	0	0	0	0	0	0	0	0	0	0	0	0	0	0	0	0	0	0	0	0	0	0	0	0	0	0	0	0	0	0	0
OTU_285	Bacteria	Planctomycetes	Planctomycetacia	Planctomycetales	Planctomycetaceae	Rhodopirellula	unknown species	5	15	16	14	32	28	16	9	5	35	0	43	17	1	15	18	60	22	15	5	55	23	48	11	26	16	25	28	5	2	23	38	2	23	0	10	19	2	11	4	0	3
OTU_286	Bacteria	Bacteroidetes	Flavobacteriia	Flavobacteriales	Cryomorphaceae	Crocinitomix	unknown species	0	3	0	3	0	0	1	0	0	1	0	0	4	0	0	74	1	0	6	0	0	4	0	1	0	0	0	0	0	1	0	0	0	0	0	1	0	0	0	0	0	7
OTU_287	Bacteria	Chloroflexi	Caldilineae	Caldilineales	Caldilineaceae	unknown genus	unknown species	9	1	4	0	0	0	0	0	0	0	0	0	5	0	0	0	0	13	17	1	1	7	0	30	6	2	2	22	0	2	0	0	0	0	0	0	0	2	0	0	0	0
OTU_288	Bacteria	Proteobacteria	Gammaproteobacteria	Cellvibrionales	Halieaceae	Haliea	unknown species	8	6	17	20	6	2	9	4	5	14	2	3	16	0	3	15	0	9	14	15	29	0	18	0	2	0	0	7	8	2	13	4	5	4	0	12	18	5	0	0	6	19
OTU_289	Bacteria	Proteobacteria	Gammaproteobacteria	Alteromonadales	Colwelliaceae	Thalassotalea	gamma proteobacterium WINTA511da	0	0	7	0	15	0	2	0	7	4	0	3	4	8	0	719	9	3	1	2	22	7	0	1	0	0	13	2	8	15	16	2	25	11	3	185	10	2	33	1	2	12
OTU_290	Bacteria	Proteobacteria	Alphaproteobacteria	Rhodobacterales	Rhodobacteraceae	Jannaschia	Jannaschia sp.	2	0	0	0	0	0	1	0	0	2	0	1	0	0	0	0	0	0	0	0	0	0	0	0	0	0	1	17	0	0	0	0	0	0	0	0	0	0	0	0	0	1
OTU_292	Bacteria	Parcubacteria	unknown class	unknown order	unknown family	unknown genus	unknown species	8	3	6	0	17	19	10	0	10	1	5	0	2	0	3	0	0	0	0	0	0	0	0	13	0	0	1	15	0	0	3	0	0	0	5	0	0	3	0	0	0	2
OTU_294	Bacteria	Proteobacteria	Alphaproteobacteria	Rhodobacterales	Rhodobacteraceae	unknown genus	unknown species	0	0	0	0	0	0	0	0	0	3	0	0	10	0	0	0	3	0	0	0	0	0	0	0	0	0	0	0	0	0	0	0	0	0	0	0	0	0	0	1	0	0
OTU_296	Bacteria	Cyanobacteria	Cyanobacteria	SubsectionIII	FamilyI	Oscillatoria	cyanobacterium enrichment culture clone CAWBG122	0	0	0	2	7	2	22	0	0	1	2	0	6	0	3	7	102	9	6	2	63	1	18	31	1	18	17	240	0	0	0	0	87	0	1	0	0	0	0	0	0	0
OTU_297	Bacteria	Planctomycetes	Planctomycetacia	Planctomycetales	Planctomycetaceae	Pir4 lineage	planctomycete DDSe3016	0	0	0	0	0	3	0	0	0	0	0	0	0	0	0	0	0	0	0	0	0	0	0	0	0	0	0	0	0	0	0	0	0	0	0	0	0	0	0	0	0	0
OTU_298	Bacteria	Proteobacteria	Alphaproteobacteria	Sphingomonadales	Erythrobacteraceae	Erythrobacter	Multi-affiliation	0	8	0	2	15	1	12	0	1	10	0	0	2	0	38	0	0	1	0	0	9	0	0	0	8	5	23	13	0	0	0	0	1	0	0	0	5	0	0	1	0	2
OTU_299	Bacteria	Proteobacteria	Alphaproteobacteria	Rhodobacterales	Rhodobacteraceae	unknown genus	unknown species	0	0	2	0	0	1	1	0	1	0	2	0	0	0	0	5	0	1	0	0	0	0	0	0	0	0	10	0	0	4	0	4	0	0	0	0	0	3	0	0	0	0
OTU_300	Bacteria	Proteobacteria	Gammaproteobacteria	Cellvibrionales	Halieaceae	Halioglobus	unknown species	1	13	9	7	24	11	15	5	6	24	3	13	20	0	16	20	23	26	3	1	13	20	39	44	0	41	2	20	9	15	2	11	0	17	28	0	19	9	41	6	2	7
OTU_301	Bacteria	Cyanobacteria	Cyanobacteria	SubsectionIII	FamilyI	Phormidium	Plectonema sp.	34	72	5	7	18	1	33	21	29	16	25	15	20	0	38	0	11	62	43	24	5	8	81	33	18	2	29	73	2	24	8	16	41	9	4	1	0	15	153	22	0	22
OTU_302	Bacteria	Proteobacteria	Proteobacteria Incertae Sedis	unknown order	unknown family	Candidatus Thiobios	unknown species	23	5	31	11	28	19	11	17	24	20	0	21	12	0	6	14	3	10	0	62	0	58	4	22	37	8	16	0	4	6	8	13	12	23	7	17	23	1	24	0	3	8
OTU_303	Bacteria	Proteobacteria	Alphaproteobacteria	Rickettsiales	Anaplasmataceae	unknown genus	unknown species	8	48	5	1	33	1	0	1	2	5	43	16	6	0	0	37	52	10	12	0	0	0	0	0	11	81	10	1	0	12	18	10	20	0	1	0	11	10	4	0	0	39
OTU_304	Bacteria	Proteobacteria	Gammaproteobacteria	Alteromonadales	Colwelliaceae	Colwellia	unknown species	4	0	0	0	0	0	4	0	0	2	7	3	0	12	0	9	0	0	4	0	0	0	0	0	0	1	0	0	0	0	1	0	20	0	0	81	0	3	0	0	0	7
OTU_305	Bacteria	Proteobacteria	Alphaproteobacteria	Rhizobiales	Phyllobacteriaceae	unknown genus	unknown species	8	4	10	1	0	4	8	12	4	1	12	8	9	0	3	10	4	4	6	19	18	2	0	19	24	0	2	10	6	15	3	7	14	24	12	8	5	4	18	0	0	4
OTU_306	Bacteria	Proteobacteria	Alphaproteobacteria	Rhodobacterales	Rhodobacteraceae	unknown genus	unknown species	5	2	0	29	0	15	0	9	5	3	1	2	7	0	0	6	0	19	4	4	12	1	17	0	0	3	25	0	7	8	0	17	0	6	0	0	0	6	0	0	3	0
OTU_307	Bacteria	Verrucomicrobia	Spartobacteria	Chthoniobacterales	Xiphinematobacteraceae	Candidatus Xiphinematobacter	unknown species	0	0	0	0	0	0	0	0	0	0	0	0	0	0	0	0	0	0	0	0	0	0	0	0	0	0	0	0	0	0	0	0	0	0	0	0	0	0	0	0	0	0
OTU_308	Bacteria	Chloroflexi	KD4-96	unknown order	unknown family	unknown genus	unknown species	2	0	23	17	10	1	7	18	1	0	11	2	3	0	0	4	16	0	0	0	0	12	0	0	2	13	0	2	21	3	4	4	0	2	6	0	3	0	63	1	0	6
OTU_309	Bacteria	Proteobacteria	Alphaproteobacteria	Rickettsiales	Rickettsiaceae	unknown genus	unknown species	4	0	0	0	0	4	0	1	3	5	4	4	7	0	20	4	22	68	18	115	10	28	26	10	9	13	22	9	4	21	4	3	14	0	0	0	5	0	0	0	1	12
OTU_310	Bacteria	Proteobacteria	Gammaproteobacteria	Oceanospirillales	Alcanivoracaceae	Kangiella	Kangiella sp.	0	0	0	0	0	0	0	0	0	0	0	0	0	0	0	0	0	0	0	0	15	0	0	0	0	0	0	1	0	0	0	0	0	0	0	0	0	0	0	0	0	0
OTU_311	Bacteria	Bacteroidetes	Flavobacteriia	Flavobacteriales	Flavobacteriaceae	Psychroserpens	unknown species	3	7	6	2	7	7	16	8	7	8	11	3	3	0	30	5	20	16	3	7	5	19	2	35	0	9	5	21	0	2	4	0	0	0	0	2	0	0	12	0	3	7
OTU_312	Bacteria	Proteobacteria	Alphaproteobacteria	Rhodobacterales	Rhodobacteraceae	unknown genus	unknown species	0	0	0	0	0	2	8	0	2	8	0	0	1	0	33	3	13	2	3	0	0	6	0	0	17	1	21	25	0	0	0	0	0	0	0	0	0	0	0	1	0	3
OTU_313	Bacteria	Proteobacteria	Gammaproteobacteria	Cellvibrionales	Cellvibrionaceae	unknown genus	unknown species	0	0	0	1	0	0	1	0	2	3	9	0	1	0	0	130	0	0	0	6	7	0	0	0	0	11	0	1	0	17	0	0	0	0	0	12	0	1	0	0	0	5
OTU_315	Bacteria	Proteobacteria	Alphaproteobacteria	Rhodobacterales	Rhodobacteraceae	Tateyamaria	unknown species	6	9	1	1	11	0	2	0	0	2	0	0	1	1	3	8	0	0	80	0	6	0	4	0	11	0	0	7	1	0	7	0	0	0	0	3	4	0	5	0	0	4
OTU_316	Bacteria	Proteobacteria	Alphaproteobacteria	Rickettsiales	Rickettsiales Incertae Sedis	Candidatus Lariskella	unknown species	7	0	5	1	0	0	0	5	1	3	11	0	2	0	2	0	0	0	8	0	0	0	0	8	0	0	0	1	0	1	2	3	0	0	0	0	4	2	0	0	0	1
OTU_317	Bacteria	Planctomycetes	Planctomycetacia	Planctomycetales	Planctomycetaceae	Planctomyces	unknown species	5	8	0	3	0	2	8	0	0	5	0	0	5	0	25	2	0	6	2	3	0	8	0	0	0	0	7	15	0	0	0	2	0	0	0	0	0	2	0	0	0	0
OTU_318	Bacteria	Proteobacteria	Alphaproteobacteria	Rhodobacterales	Rhodobacteraceae	Antarctobacter	unknown species	0	0	0	0	0	0	0	0	4	0	0	0	0	0	12	0	0	0	0	0	0	0	0	0	0	0	0	0	0	0	0	0	0	0	0	0	0	1	0	0	0	0
OTU_319	Bacteria	Proteobacteria	Alphaproteobacteria	Sphingomonadales	Erythrobacteraceae	Erythrobacter	unknown species	1	0	0	0	0	0	0	0	0	0	0	0	4	0	1	0	0	0	0	0	2	0	0	0	0	0	0	0	0	0	0	0	0	0	0	0	0	0	0	0	0	0
OTU_320	Bacteria	Proteobacteria	Gammaproteobacteria	Oceanospirillales	Oceanospirillaceae	Oleispira	unknown species	0	0	0	1	0	0	0	0	0	0	0	0	0	0	0	0	0	0	0	0	0	0	0	0	0	0	0	0	0	0	0	0	0	0	0	0	0	0	0	0	0	0
OTU_321	Bacteria	Bacteroidetes	Cytophagia	Cytophagales	Flammeovirgaceae	Fabibacter	unknown species	9	12	0	2	0	0	4	0	0	2	8	0	0	0	29	0	16	0	13	2	0	0	34	0	0	1	2	12	0	0	10	0	3	1	0	2	0	1	7	0	0	0
OTU_322	Bacteria	Proteobacteria	Gammaproteobacteria	Thiotrichales	Thiotrichales Incertae Sedis	Caedibacter	unknown species	0	4	6	4	0	0	0	0	0	12	0	0	2	0	10	2	51	102	8	12	20	20	6	8	0	1	16	1	0	0	0	0	3	0	0	0	1	0	0	0	0	3
OTU_323	Bacteria	Planctomycetes	Planctomycetacia	Planctomycetales	Planctomycetaceae	Blastopirellula	unknown species	3	0	0	0	48	0	4	7	0	0	0	14	0	0	3	0	0	0	0	0	0	0	0	0	0	0	0	8	0	0	1	0	22	0	0	0	0	0	0	0	0	19
OTU_324	Bacteria	Proteobacteria	Alphaproteobacteria	Rhodobacterales	Rhodobacteraceae	unknown genus	unknown species	0	0	0	0	5	10	6	2	6	0	22	0	0	1	19	0	0	1	0	9	13	2	22	0	0	1	11	23	0	1	0	0	0	1	0	9	0	0	23	1	0	0
OTU_325	Bacteria	Proteobacteria	Gammaproteobacteria	Alteromonadales	Pseudoalteromonadaceae	Pseudoalteromonas	Pseudoalteromonas sp.	0	0	0	0	0	0	0	0	0	0	0	0	0	12	0	0	0	0	0	0	0	0	0	0	0	0	0	0	0	0	0	0	0	1	0	9	0	0	0	0	0	0
OTU_326	Bacteria	Proteobacteria	Alphaproteobacteria	Sphingomonadales	Erythrobacteraceae	Erythrobacter	unknown species	0	0	9	2	23	0	12	7	4	5	0	3	7	1	15	8	4	17	23	3	4	0	18	12	9	5	8	26	0	11	0	3	0	4	0	0	1	0	50	0	0	0
OTU_327	Bacteria	Planctomycetes	Planctomycetacia	Planctomycetales	Planctomycetaceae	Pir4 lineage	unknown species	0	2	0	0	0	5	0	0	0	0	0	0	0	0	0	0	0	1	0	0	0	0	0	15	0	0	8	0	0	0	0	0	0	0	0	0	0	0	1	0	0	1
OTU_328	Bacteria	Actinobacteria	Acidimicrobiia	Acidimicrobiales	Acidimicrobiaceae	Illumatobacter	Ilumatobacter coccineus YM16-304	4	0	0	0	0	0	11	0	4	0	18	0	8	0	10	0	5	21	0	1	12	0	21	0	14	1	0	2	0	0	1	0	0	3	0	0	0	0	1	0	0	0
OTU_329	Bacteria	Actinobacteria	Acidimicrobiia	Acidimicrobiales	unknown family	unknown genus	unknown species	0	4	0	10	4	0	1	6	0	7	5	0	0	0	0	3	0	10	3	0	0	0	0	0	1	4	5	12	0	0	8	0	0	9	0	0	0	0	1	0	0	0
OTU_330	Bacteria	Proteobacteria	Alphaproteobacteria	Rhodobacterales	Rhodobacteraceae	Multi-affiliation	Multi-affiliation	12	15	0	7	16	2	9	3	4	3	0	0	9	0	5	2	14	42	8	72	4	0	13	8	0	0	2	26	15	1	0	9	0	1	7	0	1	0	0	0	0	16
OTU_331	Bacteria	Proteobacteria	Gammaproteobacteria	Thiotrichales	Thiotrichales Incertae Sedis	Candidatus Endoecteinascidia	unknown species	0	0	0	0	0	0	0	0	0	0	0	0	1	0	1	0	0	0	0	0	0	0	0	0	0	0	0	0	0	0	0	0	0	0	0	0	0	0	0	0	0	3
OTU_332	Bacteria	Bacteroidetes	Cytophagia	Order II	Rhodothermaceae	Rubrivirga	unknown species	0	0	0	0	0	3	3	0	0	1	0	0	5	0	3	0	2	4	0	3	4	0	25	3	0	28	0	9	0	3	0	0	0	0	6	0	0	0	8	1	3	0
OTU_333	Bacteria	Planctomycetes	Planctomycetacia	Planctomycetales	Planctomycetaceae	Blastopirellula	unknown species	1	0	11	0	20	0	74	0	18	12	1	0	14	0	18	11	0	0	0	0	12	5	43	0	0	18	24	37	12	0	10	0	54	3	0	0	11	5	46	8	0	11
OTU_334	Bacteria	Proteobacteria	Gammaproteobacteria	Alteromonadales	Alteromonadaceae	Aliiglaciecola	Aliiglaciecola litoralis	0	0	0	0	0	0	0	0	0	1	0	0	0	0	18	5	0	23	0	0	0	0	0	0	17	1	15	17	0	0	0	0	0	1	0	0	0	0	0	0	0	0
OTU_335	Bacteria	Bacteroidetes	Flavobacteriia	Flavobacteriales	Flavobacteriaceae	Pibocella	unknown species	0	0	1	5	5	0	4	0	2	3	0	9	4	0	17	6	20	17	5	38	39	0	26	9	2	8	6	36	1	0	2	0	5	1	0	0	0	0	1	0	2	16
OTU_336	Bacteria	Proteobacteria	Gammaproteobacteria	Alteromonadales	Colwelliaceae	Colwellia	Thalassomonas sp.	6	0	3	0	1	0	6	0	3	0	0	0	0	32	3	70	0	13	4	2	2	0	0	29	0	3	3	0	0	0	0	0	5	1	2	98	2	0	0	0	0	18
OTU_337	Bacteria	Proteobacteria	Gammaproteobacteria	Oceanospirillales	Oleiphilaceae	Oleiphilus	unknown species	13	5	4	0	2	0	6	0	5	6	0	0	8	1	1	16	7	2	18	2	0	3	0	26	0	0	0	8	0	0	1	2	18	4	0	4	0	0	12	3	0	9
OTU_338	Bacteria	Cyanobacteria	Cyanobacteria	SubsectionII	FamilyII	Pleurocapsa	Stanieria sp.	17	0	7	2	13	14	13	35	2	14	9	21	9	0	25	9	16	11	4	13	0	0	7	48	19	3	7	44	10	20	17	5	74	7	4	0	13	7	39	21	6	12
OTU_339	Bacteria	Proteobacteria	Gammaproteobacteria	Cellvibrionales	Cellvibrionaceae	unknown genus	unknown species	0	0	0	0	0	0	0	0	0	0	0	0	0	0	0	2	0	0	0	0	0	0	0	0	0	0	0	0	0	0	0	0	0	0	0	0	0	0	0	0	0	0
OTU_340	Bacteria	Proteobacteria	Alphaproteobacteria	Sphingomonadales	Erythrobacteraceae	Erythrobacter	Altererythrobacter namhicola	12	2	5	18	4	0	16	7	8	4	0	0	17	0	59	4	20	11	3	10	6	1	8	5	0	4	3	1	0	0	7	6	5	1	0	0	7	0	2	0	0	3
OTU_341	Bacteria	Proteobacteria	Alphaproteobacteria	Rhodobacterales	Rhodobacteraceae	Marinosulfonomonas	unknown species	1	2	1	7	9	0	8	8	0	8	0	0	4	0	0	0	0	0	8	0	0	0	0	0	0	0	7	4	0	0	0	0	0	0	0	0	0	0	0	2	0	2
OTU_342	Bacteria	Proteobacteria	Alphaproteobacteria	Rhodobacterales	Rhodobacteraceae	Multi-affiliation	Multi-affiliation	0	0	0	0	0	0	9	1	0	0	0	0	0	0	0	0	4	0	3	0	0	0	0	28	0	0	1	17	0	0	0	0	0	0	0	0	0	0	0	2	0	0
OTU_344	Bacteria	Bacteroidetes	Cytophagia	Order II	Rhodothermaceae	Rubricoccus	Rubricoccus marinus	0	0	0	0	0	0	4	0	3	0	0	0	0	0	0	0	0	1	0	14	0	0	0	0	0	0	1	31	0	0	0	0	0	0	0	0	0	0	15	0	0	0
OTU_346	Bacteria	Bacteroidetes	Sphingobacteriia	Sphingobacteriales	Saprospiraceae	Lewinella	unknown species	0	6	0	0	0	0	1	0	4	6	1	0	6	0	7	1	5	3	1	8	10	2	16	7	0	15	5	3	6	0	0	2	42	1	0	0	0	0	1	0	1	1
OTU_347	Bacteria	Proteobacteria	Alphaproteobacteria	Rhodobacterales	Rhodobacteraceae	Multi-affiliation	Multi-affiliation	0	0	0	0	0	0	0	4	0	7	0	0	0	0	16	4	0	25	3	8	0	0	6	51	8	5	6	37	0	14	1	0	46	6	6	0	3	0	16	0	0	3
OTU_348	Bacteria	Verrucomicrobia	Verrucomicrobiae	Verrucomicrobiales	Verrucomicrobiaceae	Roseibacillus	Verrucomicrobia bacterium SCGC AAA164-O14	2	0	0	25	7	0	11	19	6	8	0	23	7	2	1	14	41	1	28	0	28	0	57	15	18	4	28	0	11	24	6	7	28	11	13	18	12	1	26	4	0	17
OTU_349	Bacteria	Proteobacteria	Betaproteobacteria	Burkholderiales	Oxalobacteraceae	Multi-affiliation	Multi-affiliation	0	1	1	23	7	3	5	9	6	11	9	10	4	0	0	4	53	64	4	28	13	13	0	0	35	1	26	9	0	3	1	0	21	0	3	4	5	2	16	0	7	0
OTU_350	Bacteria	Bacteroidetes	Sphingobacteriia	Sphingobacteriales	Chitinophagaceae	unknown genus	bacterium episymbiont of Kiwa sp.	0	0	0	0	0	0	0	0	0	0	0	0	0	0	0	0	0	0	0	0	0	0	0	0	0	0	0	0	0	0	0	0	0	0	0	0	0	0	0	0	0	0
OTU_351	Bacteria	Actinobacteria	Actinobacteria	Micrococcales	Microbacteriaceae	Candidatus Aquiluna	unknown species	0	0	0	0	1	0	0	0	0	0	0	0	0	0	0	0	0	0	0	0	0	0	0	0	0	0	0	0	0	0	0	0	0	0	0	0	0	0	0	0	0	0
OTU_352	Bacteria	Proteobacteria	Alphaproteobacteria	Parvularculales	Parvularculaceae	Parvularcula	unknown species	0	0	0	0	0	0	0	0	0	0	0	12	0	0	0	0	0	0	0	0	0	0	0	0	0	0	0	0	0	0	0	0	0	0	0	0	0	0	0	0	0	0
OTU_353	Bacteria	Proteobacteria	Alphaproteobacteria	Rhodobacterales	Rhodobacteraceae	Maribius	Multi-affiliation	16	0	0	1	0	0	4	0	1	4	0	0	4	0	6	1	5	19	41	1	0	0	7	20	5	3	1	25	1	0	0	3	0	12	0	0	4	0	10	0	0	0
OTU_354	Bacteria	Proteobacteria	Alphaproteobacteria	Rhodobacterales	Rhodobacteraceae	Sulfitobacter	alpha proteobacterium Fuc4	0	49	1	2	0	6	9	9	2	26	1	0	3	0	12	13	59	23	8	41	42	19	4	11	19	14	4	75	0	0	0	0	0	0	1	3	4	1	1	0	0	1
OTU_355	Bacteria	Proteobacteria	Gammaproteobacteria	Pseudomonadales	Pseudomonadaceae	Pseudomonas	Multi-affiliation	3	0	0	9	9	1	1	7	24	1	5	21	11	0	4	5	7	64	45	0	0	8	17	25	41	15	13	1	0	0	4	1	25	0	1	1	11	0	47	0	13	0
OTU_356	Bacteria	Proteobacteria	Gammaproteobacteria	Oceanospirillales	Halomonadaceae	Cobetia	Multi-affiliation	12	20	25	18	46	1	15	16	23	6	7	13	26	3	31	78	0	20	29	32	25	7	84	29	5	24	174	32	24	19	3	18	25	30	13	115	29	16	26	17	9	229
OTU_357	Bacteria	Proteobacteria	Gammaproteobacteria	Oceanospirillales	Alcanivoracaceae	Kangiella	Multi-affiliation	0	0	3	0	3	0	4	0	5	1	4	1	2	0	1	0	0	6	18	0	0	0	0	0	0	0	0	3	9	0	0	0	0	0	0	0	0	0	1	1	0	0
OTU_358	Bacteria	Bacteroidetes	Flavobacteriia	Flavobacteriales	Flavobacteriaceae	Kriegella	Kriegella aquimaris	0	10	6	8	0	2	0	0	0	2	5	0	12	0	4	0	13	17	7	17	22	3	35	23	6	18	8	37	1	0	2	0	0	1	3	0	0	0	0	4	0	2
OTU_359	Bacteria	Proteobacteria	Alphaproteobacteria	Rhodobacterales	Rhodobacteraceae	unknown genus	unknown species	4	0	0	2	0	1	3	0	4	16	1	0	0	0	0	7	0	0	0	0	0	0	0	0	0	7	0	10	0	11	1	0	0	5	3	0	4	2	0	2	0	0
OTU_360	Bacteria	Proteobacteria	Alphaproteobacteria	Rhodobacterales	Rhodobacteraceae	Labrenzia	Multi-affiliation	1	3	0	0	6	7	0	11	4	3	2	0	13	0	0	9	7	10	25	8	23	1	2	40	3	2	12	10	2	1	0	1	0	9	0	5	1	0	0	0	0	4
OTU_361	Bacteria	Actinobacteria	Acidimicrobiia	Acidimicrobiales	unknown family	unknown genus	unknown species	0	2	7	8	0	0	0	0	0	9	0	0	1	0	0	0	0	9	2	3	24	0	0	0	30	7	6	0	3	12	3	1	0	3	0	0	1	0	5	0	0	1
OTU_363	Bacteria	Proteobacteria	Gammaproteobacteria	Chromatiales	Ectothiorhodospiraceae	unknown genus	unknown species	10	17	14	10	20	6	20	7	21	25	3	22	9	0	22	16	5	11	9	0	0	17	16	0	17	6	14	4	17	0	9	8	26	22	7	9	11	8	21	1	16	11
OTU_364	Bacteria	Proteobacteria	Gammaproteobacteria	Cellvibrionales	Spongiibacteraceae	BD1-7 clade	unknown species	0	0	0	0	0	0	0	0	0	0	0	0	0	0	0	0	79	0	0	0	0	0	0	0	0	0	0	0	0	0	0	0	0	0	0	0	0	0	0	0	0	0
OTU_365	Bacteria	Proteobacteria	Gammaproteobacteria	Alteromonadales	Pseudoalteromonadaceae	Pseudoalteromonas	Pseudoalteromonas sp.	0	0	0	0	0	0	0	0	8	2	0	0	2	81	0	0	0	0	0	0	0	0	0	0	0	0	0	0	0	0	0	0	0	1	0	57	0	1	0	0	0	3
OTU_366	Bacteria	Proteobacteria	Alphaproteobacteria	Rhodobacterales	Rhodobacteraceae	unknown genus	unknown species	1	8	17	0	0	0	0	0	2	0	0	0	0	0	5	0	0	25	0	1	4	0	0	0	0	0	0	3	1	0	2	0	7	3	0	0	0	0	14	0	4	0
OTU_367	Bacteria	Proteobacteria	Gammaproteobacteria	BD7-8 marine group	unknown family	unknown genus	unknown species	39	28	14	24	40	12	14	33	25	19	37	6	22	0	2	7	66	27	4	18	7	10	20	11	9	9	3	26	12	36	16	16	33	13	21	11	18	14	9	2	31	8
OTU_368	Bacteria	Proteobacteria	Gammaproteobacteria	Order Incertae Sedis	Family Incertae Sedis	Marinicella	unknown species	2	13	0	1	0	2	24	1	0	3	18	1	3	0	24	0	10	2	11	3	36	12	0	0	0	0	2	7	0	0	1	0	6	1	5	1	0	0	0	3	2	7
OTU_369	Bacteria	Proteobacteria	Alphaproteobacteria	Rhodobacterales	Rhodobacteraceae	Pelagimonas	Multi-affiliation	0	2	5	0	8	0	6	2	1	6	1	0	0	5	21	5	0	0	0	2	0	13	0	0	0	5	12	1	0	0	0	0	0	2	0	2	0	0	0	3	0	11
OTU_371	Bacteria	Cyanobacteria	Cyanobacteria	SubsectionIII	FamilyI	Phormidium	unknown species	0	4	11	0	9	0	0	10	1	24	11	5	5	0	103	7	176	73	46	186	10	0	18	106	165	12	56	211	0	7	4	13	16	3	0	1	3	5	0	1	0	26
OTU_373	Bacteria	Proteobacteria	Alphaproteobacteria	DB1-14	unknown family	unknown genus	unknown species	0	0	0	2	0	0	0	0	0	0	2	0	2	0	0	0	0	0	0	3	0	0	0	0	0	4	0	0	1	0	1	4	0	1	0	0	2	0	23	0	0	2
OTU_374	Bacteria	Planctomycetes	Planctomycetacia	Planctomycetales	Planctomycetaceae	Blastopirellula	unknown species	16	6	20	4	11	0	19	0	15	2	22	2	4	3	0	2	0	36	8	3	0	21	0	0	0	7	0	0	24	2	0	1	7	28	0	0	11	0	10	0	0	0
OTU_375	Bacteria	Proteobacteria	Gammaproteobacteria	Multi-affiliation	Multi-affiliation	Multi-affiliation	Multi-affiliation	2	2	5	0	0	0	3	0	0	0	0	6	2	0	0	0	0	0	0	0	0	8	0	0	0	0	0	8	5	11	1	0	0	2	0	0	2	0	0	0	0	0
OTU_378	Bacteria	Proteobacteria	Alphaproteobacteria	Rhodospirillales	Rhodospirillaceae	unknown genus	unknown species	0	0	0	0	0	0	0	0	1	0	0	0	0	0	0	0	1	0	0	0	0	0	0	0	0	0	0	9	0	0	0	0	0	0	0	0	0	0	0	0	0	0
OTU_379	Bacteria	Proteobacteria	Alphaproteobacteria	Rhodobacterales	Rhodobacteraceae	unknown genus	unknown species	0	5	0	5	7	10	2	5	5	3	0	3	0	1	0	5	0	3	0	12	2	0	4	51	10	0	0	8	0	0	2	0	0	5	0	0	1	1	18	0	0	2
OTU_380	Bacteria	Proteobacteria	Gammaproteobacteria	Vibrionales	Vibrionaceae	Aliivibrio	Multi-affiliation	10	0	16	1	10	5	4	0	8	0	11	27	15	3	0	357	25	0	24	11	0	0	9	0	58	8	229	90	9	16	17	18	12	38	3	1	0	2	4	1	4	52
OTU_381	Bacteria	Proteobacteria	Deltaproteobacteria	Desulfobacterales	Desulfobacteraceae	unknown genus	unknown species	9	26	11	26	80	8	15	15	6	10	9	17	10	0	12	8	0	61	1	29	2	29	0	0	10	13	0	13	23	33	13	5	0	6	17	4	14	2	39	1	0	4
OTU_382	Bacteria	Bacteroidetes	Flavobacteriia	Flavobacteriales	Flavobacteriaceae	Actibacter	unknown species	0	10	1	29	0	4	3	5	4	10	8	8	6	0	7	5	0	6	11	20	1	11	4	40	2	3	4	3	3	4	1	7	8	0	3	4	0	0	6	2	1	6
OTU_383	Bacteria	Proteobacteria	Epsilonproteobacteria	Campylobacterales	Campylobacteraceae	Arcobacter	unknown species	2	0	0	0	14	0	0	0	0	0	0	0	5	33	0	2	0	0	5	0	0	0	0	0	9	0	0	0	0	0	0	0	0	2	4	15	0	0	0	0	0	35
OTU_384	Bacteria	Proteobacteria	Deltaproteobacteria	Desulfobacterales	Desulfobacteraceae	Sva0081 sediment group	unknown species	0	13	0	0	15	4	5	5	0	1	0	0	3	0	0	0	0	2	0	5	21	1	17	43	0	0	0	0	5	0	0	6	0	0	11	1	0	0	7	0	11	3
OTU_385	Bacteria	Bacteroidetes	Flavobacteriia	Flavobacteriales	Flavobacteriaceae	Lutimonas	Lutimonas saemankumensis	16	5	4	3	30	21	17	2	14	15	7	21	2	0	12	40	24	8	15	21	18	12	15	33	11	3	14	7	4	8	3	5	0	4	7	5	7	5	38	6	2	5
OTU_386	Bacteria	Proteobacteria	Alphaproteobacteria	Rhizobiales	Phyllobacteriaceae	Pseudahrensia	unknown species	1	10	1	7	1	0	13	0	1	1	0	1	4	0	10	0	0	3	0	1	0	22	5	2	0	4	0	14	3	0	1	6	3	6	6	0	2	0	11	0	1	3
OTU_387	Bacteria	Planctomycetes	Phycisphaerae	Phycisphaerales	Phycisphaeraceae	SM1A02	unknown species	0	1	0	6	0	0	63	7	11	18	59	1	15	0	151	3	39	3	22	2	22	0	0	3	0	21	109	51	0	0	0	2	0	0	0	0	1	0	16	4	0	2
OTU_388	Bacteria	Planctomycetes	Planctomycetacia	Planctomycetales	Planctomycetaceae	Blastopirellula	unknown species	0	0	0	0	0	4	22	3	2	1	0	0	1	0	26	5	8	0	0	2	18	0	17	0	0	4	11	11	3	0	0	0	27	1	0	0	7	1	0	0	0	0
OTU_389	Bacteria	Cyanobacteria	Cyanobacteria	SubsectionII	FamilyII	Pleurocapsa	Pleurocapsa sp.	7	22	32	0	8	0	3	0	0	19	0	0	4	0	3	0	0	0	11	16	26	7	39	0	11	17	1	22	3	0	2	5	14	19	7	0	0	5	8	0	0	3
OTU_390	Bacteria	Actinobacteria	Actinobacteria	Corynebacteriales	Mycobacteriaceae	Mycobacterium	Multi-affiliation	33	11	9	28	50	11	10	20	14	15	6	61	9	0	9	16	0	11	17	12	0	22	1	0	17	4	0	0	30	13	5	19	91	27	6	5	24	7	18	2	5	0
OTU_391	Bacteria	Proteobacteria	SPOTSOCT00m83	unknown order	unknown family	unknown genus	unknown species	0	2	0	9	0	0	1	0	0	1	1	0	2	0	1	1	0	5	3	9	4	2	6	0	0	0	3	2	0	4	0	0	0	0	0	0	0	0	0	0	0	0
OTU_392	Bacteria	Proteobacteria	Alphaproteobacteria	Rickettsiales	SHWN-night2	unknown genus	unknown species	7	0	0	0	0	0	4	0	0	1	0	0	6	0	17	0	0	0	0	9	0	0	3	0	0	0	0	8	0	0	0	0	0	0	0	0	1	0	0	0	0	1
OTU_394	Bacteria	Proteobacteria	Deltaproteobacteria	Desulfobacterales	Desulfobacteraceae	Sva0081 sediment group	unknown species	11	25	36	47	23	7	16	31	18	8	12	36	22	0	16	4	11	12	4	8	3	16	24	6	61	33	5	19	18	4	22	31	0	3	11	4	26	7	62	1	4	14
OTU_395	Bacteria	Planctomycetes	Planctomycetacia	Planctomycetales	Planctomycetaceae	Planctomyces	unknown species	21	0	0	7	0	0	13	0	14	3	0	0	9	0	7	0	0	2	0	11	0	0	0	0	2	16	13	10	0	0	0	0	0	1	0	0	1	4	13	0	0	0
OTU_396	Bacteria	Proteobacteria	Gammaproteobacteria	Alteromonadales	Alteromonadaceae	Aliiglaciecola	Multi-affiliation	0	0	0	0	0	2	3	0	0	0	0	0	3	0	5	2	0	0	2	7	0	3	1	0	0	3	0	0	0	0	0	0	0	0	0	0	0	0	0	0	0	2
OTU_398	Bacteria	Verrucomicrobia	Opitutae	Puniceicoccales	Puniceicoccaceae	marine group	unknown species	0	2	19	9	32	0	11	1	12	7	2	25	14	0	13	22	17	57	25	29	13	4	56	17	21	21	22	22	3	34	30	8	1	25	30	0	12	6	51	1	11	13
OTU_399	Bacteria	Proteobacteria	Alphaproteobacteria	Caulobacterales	Hyphomonadaceae	unknown genus	unknown species	0	3	2	4	0	1	5	0	0	4	12	3	4	0	17	2	37	0	0	9	40	8	12	0	0	26	4	25	0	0	4	1	1	0	3	3	1	1	0	0	1	1
OTU_400	Bacteria	Cyanobacteria	ML635J-21	unknown order	unknown family	unknown genus	unknown species	0	0	0	3	0	0	0	0	4	0	0	0	0	0	0	1	0	6	0	0	0	0	0	0	0	0	0	0	0	0	0	0	0	0	0	0	1	0	7	0	0	12
OTU_401	Bacteria	Actinobacteria	Thermoleophilia	Solirubrobacterales	480-2	unknown genus	unknown species	2	5	0	0	18	0	4	0	6	1	1	25	5	0	0	13	0	15	2	0	0	0	1	0	0	0	0	1	0	0	2	5	4	1	0	1	8	0	1	0	1	1
OTU_402	Bacteria	Proteobacteria	Alphaproteobacteria	Rhodobacterales	Rhodobacteraceae	Roseobacter	unknown species	1	0	0	0	0	0	0	0	0	1	0	0	0	0	0	2	0	0	0	0	0	0	0	0	0	0	0	0	0	0	0	0	0	0	0	0	0	0	0	0	0	0
OTU_403	Bacteria	Bacteroidetes	Flavobacteriia	Flavobacteriales	Flavobacteriaceae	Winogradskyella	Winogradskyella sp.	0	0	0	0	0	0	0	0	0	0	0	0	0	0	1	0	0	0	0	0	0	0	0	0	0	0	0	0	0	0	0	0	0	0	0	0	0	0	0	3	0	0
OTU_404	Bacteria	Proteobacteria	Alphaproteobacteria	Rhodobacterales	Rhodobacteraceae	unknown genus	unknown species	2	3	0	1	0	4	22	0	7	10	1	3	7	0	15	5	5	5	0	0	0	0	3	2	0	2	2	35	0	10	0	2	0	0	0	0	15	0	1	0	0	2
OTU_405	Bacteria	Cyanobacteria	Cyanobacteria	SubsectionI	FamilyI	Cyanobacterium	unknown species	9	4	1	0	7	0	1	2	0	0	20	14	0	0	36	0	0	18	9	37	23	0	15	0	23	22	0	12	0	0	0	7	0	0	4	2	0	1	6	0	7	2
OTU_407	Bacteria	Planctomycetes	Planctomycetacia	Planctomycetales	Planctomycetaceae	Rhodopirellula	unknown species	8	6	0	0	0	0	20	0	3	22	0	0	20	1	15	15	0	44	0	80	59	10	7	20	23	0	15	41	0	17	8	10	23	14	5	1	6	1	47	0	0	0
OTU_408	Bacteria	Proteobacteria	Alphaproteobacteria	Sphingomonadales	Multi-affiliation	Multi-affiliation	Multi-affiliation	0	2	0	0	0	1	2	1	1	0	0	0	1	0	0	9	0	0	0	0	13	0	13	2	0	2	31	2	0	2	1	0	3	0	0	0	0	0	0	2	0	4
OTU_409	Bacteria	Proteobacteria	Alphaproteobacteria	Sphingomonadales	Erythrobacteraceae	Altererythrobacter	unknown species	4	0	2	2	0	0	10	0	0	6	0	0	0	0	20	1	1	0	18	12	37	0	1	0	1	5	14	11	0	0	5	0	0	3	0	0	0	0	11	1	0	7
OTU_410	Bacteria	Chloroflexi	Ardenticatenia	Ardenticatenales	unknown family	unknown genus	unknown species	0	0	0	0	0	0	0	0	0	0	0	0	0	0	0	0	0	0	0	0	0	0	0	0	0	0	0	0	0	0	0	0	0	0	0	0	0	0	0	0	0	0
OTU_411	Bacteria	Cyanobacteria	Cyanobacteria	SubsectionIII	FamilyI	Coleofasciculus	unknown species	0	5	0	0	3	0	0	0	0	1	0	8	0	0	50	5	0	49	0	3	27	31	92	0	52	34	18	50	0	0	9	0	12	1	0	0	7	0	0	1	0	5
OTU_412	Bacteria	Proteobacteria	Alphaproteobacteria	OCS116 clade	unknown family	unknown genus	unknown species	0	0	0	0	0	0	0	0	2	0	0	0	0	0	0	1	0	0	0	0	0	0	21	0	0	0	0	0	0	0	0	0	0	0	0	0	0	0	0	0	0	0
OTU_413	Bacteria	Proteobacteria	Alphaproteobacteria	Rhodobacterales	Rhodobacteraceae	unknown genus	unknown species	6	1	2	3	10	0	25	8	0	2	0	0	0	0	53	5	35	10	8	2	25	17	0	21	12	17	20	1	0	0	0	0	6	0	0	0	2	3	0	0	0	0
OTU_414	Bacteria	Planctomycetes	Planctomycetacia	Planctomycetales	Planctomycetaceae	Rubripirellula	unknown species	0	0	0	0	0	0	2	0	1	3	3	0	0	0	0	0	0	0	0	5	0	0	0	0	0	2	0	0	0	30	0	2	0	1	4	0	0	0	0	0	0	0
OTU_416	Bacteria	Proteobacteria	Alphaproteobacteria	Rhodobacterales	Rhodobacteraceae	unknown genus	unknown species	0	16	10	11	0	1	2	0	1	19	0	0	3	0	5	4	2	38	0	1	9	0	3	67	0	0	0	8	0	0	1	0	0	2	1	2	0	0	1	0	4	12
OTU_417	Bacteria	Proteobacteria	Gammaproteobacteria	Cellvibrionales	Spongiibacteraceae	BD1-7 clade	unknown species	0	0	0	0	0	0	0	0	0	0	0	0	4	5	0	52	0	0	0	0	5	0	0	0	0	12	0	0	0	0	0	3	0	0	0	4	0	0	5	0	0	0
OTU_418	Bacteria	Bacteroidetes	Sphingobacteriia	Sphingobacteriales	Saprospiraceae	Lewinella	unknown species	0	26	0	0	1	2	4	1	7	12	0	0	2	0	9	0	49	19	0	1	5	9	25	0	3	0	7	8	0	0	2	0	17	0	2	0	0	0	7	1	0	5
OTU_419	Bacteria	Bacteroidetes	Sphingobacteriia	Sphingobacteriales	Saprospiraceae	Lewinella	unknown species	0	0	1	1	0	0	10	0	4	1	0	0	1	0	12	0	9	10	1	0	0	4	0	0	0	10	1	0	0	0	0	0	26	0	0	0	1	0	3	0	0	7
OTU_420	Bacteria	Bacteroidetes	Flavobacteriia	Flavobacteriales	Flavobacteriaceae	Robiginitalea	unknown species	0	2	0	0	0	0	7	6	0	3	1	2	2	0	0	0	26	1	0	0	0	0	7	4	9	0	2	5	0	9	0	0	0	0	0	0	4	0	1	2	2	0
OTU_421	Bacteria	Verrucomicrobia	Opitutae	Puniceicoccales	Puniceicoccaceae	Pelagicoccus	unknown species	0	0	0	0	0	1	0	1	0	0	0	0	0	0	2	0	0	0	0	11	0	0	0	0	2	0	0	2	0	0	0	0	0	0	0	0	0	0	0	0	0	0
OTU_422	Bacteria	Bacteroidetes	Bacteroidia	Bacteroidia Incertae Sedis	Prolixibacteraceae	Prolixibacter	unknown species	0	0	2	0	5	0	1	0	0	3	0	0	0	4	0	10	0	0	5	0	0	0	0	0	0	0	89	0	4	0	0	1	0	0	0	60	2	2	0	0	2	12
OTU_423	Bacteria	Proteobacteria	Alphaproteobacteria	Rhodobacterales	Rhodobacteraceae	Pseudoruegeria	Pseudoruegeria haliotis	4	12	3	2	23	7	4	9	8	10	10	11	12	0	14	28	0	29	11	2	0	3	0	32	27	14	1	18	3	23	10	5	3	8	19	1	13	4	69	0	5	19
OTU_425	Bacteria	Cyanobacteria	Cyanobacteria	SubsectionIII	FamilyI	Phormidium	Pseudophormidium sp.	12	1	0	0	7	2	35	23	6	3	2	0	2	0	65	1	35	69	16	27	14	23	55	80	3	50	7	43	1	0	3	2	39	5	9	0	0	2	39	3	0	10
OTU_426	Bacteria	Bacteroidetes	Flavobacteriia	Flavobacteriales	Flavobacteriaceae	Nonlabens	Nonlabens spongiae	1	0	0	0	0	0	0	0	0	0	0	4	0	0	0	0	0	1	0	4	0	0	0	0	0	0	1	0	0	0	0	0	0	0	0	0	0	0	0	0	0	0
OTU_427	Bacteria	Actinobacteria	Acidimicrobiia	Acidimicrobiales	Acidimicrobiaceae	Illumatobacter	unknown species	7	2	2	18	0	3	21	5	0	8	11	1	12	1	20	5	12	8	12	1	53	0	17	0	32	1	11	13	0	43	14	2	19	8	9	9	2	4	14	0	0	0
OTU_428	Bacteria	Proteobacteria	Gammaproteobacteria	Oceanospirillales	Oleiphilaceae	Oleiphilus	unknown species	3	0	0	5	0	4	0	2	1	0	6	0	6	0	3	127	0	16	21	0	0	0	7	0	0	2	0	9	4	0	1	0	0	0	0	3	0	2	0	0	0	0
OTU_429	Bacteria	Actinobacteria	Actinobacteria	Micrococcales	Micrococcaceae	Multi-affiliation	Multi-affiliation	10	31	6	5	9	1	14	1	0	10	0	17	61	0	0	0	0	0	0	0	8	0	0	0	0	0	0	0	0	10	2	0	0	0	0	0	2	0	0	0	0	8
OTU_431	Bacteria	Bacteroidetes	Flavobacteriia	Flavobacteriales	Flavobacteriaceae	Maritimimonas	unknown species	1	3	5	0	0	3	4	5	0	3	0	3	11	1	6	0	0	0	0	0	0	0	2	11	12	6	6	10	0	7	0	4	3	0	0	0	0	0	0	1	0	0
OTU_432	Bacteria	Proteobacteria	Gammaproteobacteria	Order Incertae Sedis	Family Incertae Sedis	Marinicella	Marinicella litoralis	0	0	0	0	0	0	0	0	0	0	0	0	0	0	0	0	13	0	0	0	0	0	0	0	0	0	0	0	0	0	0	0	0	0	0	0	0	0	0	0	0	0
OTU_433	Bacteria	Proteobacteria	Alphaproteobacteria	Rhodobacterales	Rhodobacteraceae	Breoghania	unknown species	0	0	0	0	0	0	0	0	0	0	0	0	1	0	0	0	0	0	0	0	0	0	0	0	0	0	0	0	0	0	2	0	0	0	0	0	0	0	0	0	0	0
OTU_435	Bacteria	Proteobacteria	Gammaproteobacteria	Cellvibrionales	Halieaceae	Haliea	unknown species	3	4	10	11	17	13	1	9	4	6	0	29	4	0	8	6	0	5	33	9	0	0	23	12	0	9	4	21	2	13	7	12	22	14	12	10	24	4	0	1	0	13
OTU_436	Bacteria	Bacteroidetes	Flavobacteriia	Flavobacteriales	Flavobacteriaceae	Tenacibaculum	Multi-affiliation	0	0	0	0	0	0	1	0	0	0	0	0	0	0	0	0	1	0	0	0	0	0	0	0	0	0	0	0	0	0	0	0	0	0	0	0	0	0	0	0	0	0
OTU_437	Bacteria	Planctomycetes	Planctomycetacia	Planctomycetales	Planctomycetaceae	Blastopirellula	unknown species	0	3	0	0	0	0	0	0	1	0	0	0	1	1	0	0	1	0	0	11	0	0	0	0	0	0	0	0	0	0	0	3	0	0	2	0	0	0	0	0	0	0
OTU_438	Bacteria	Bacteroidetes	Sphingobacteriia	Sphingobacteriales	Saprospiraceae	unknown genus	unknown species	2	0	16	4	0	0	1	1	7	2	0	4	7	0	0	0	0	1	2	3	11	4	9	0	0	3	8	3	0	0	0	1	0	0	0	0	0	1	0	0	0	0
OTU_439	Bacteria	Proteobacteria	Gammaproteobacteria	Order Incertae Sedis	Family Incertae Sedis	Marinicella	Marinicella litoralis	0	0	0	4	0	4	6	0	4	0	0	6	1	0	16	9	37	1	0	3	12	0	3	22	0	16	13	18	0	0	1	1	3	1	3	0	1	0	5	0	0	19
OTU_441	Bacteria	Proteobacteria	Alphaproteobacteria	Rhizobiales	Hyphomicrobiaceae	unknown genus	unknown species	0	65	0	0	0	2	0	3	0	0	0	0	0	0	0	0	0	0	0	0	26	0	0	0	0	0	0	0	0	0	0	0	0	0	0	0	0	0	2	0	0	0
OTU_442	Bacteria	Bacteroidetes	Flavobacteriia	Flavobacteriales	Flavobacteriaceae	Aquibacter	unknown species	0	5	0	2	0	0	12	3	0	2	0	0	0	0	3	1	0	0	5	3	0	1	1	0	9	0	4	6	0	1	1	1	0	2	1	1	0	0	4	0	6	8
OTU_443	Bacteria	Proteobacteria	Deltaproteobacteria	Desulfobacterales	Desulfobacteraceae	Sva0081 sediment group	unknown species	7	15	7	6	32	16	1	16	8	6	11	15	2	0	10	8	0	11	4	4	0	1	25	0	0	2	3	0	4	5	11	15	8	7	4	4	10	1	25	0	4	1
OTU_444	Bacteria	Proteobacteria	Gammaproteobacteria	Cellvibrionales	Halieaceae	Haliea	unknown species	0	4	29	3	0	4	4	3	2	2	0	0	16	0	15	0	0	31	28	9	12	1	7	11	0	4	2	22	7	4	0	5	0	1	1	0	2	0	1	2	0	0
OTU_445	Bacteria	Cyanobacteria	Cyanobacteria	SubsectionIII	FamilyI	Phormidium	Pseudophormidium sp.	17	13	0	5	18	0	16	6	7	7	17	5	0	0	6	0	7	22	4	8	0	0	35	10	32	11	1	75	0	0	0	2	56	4	0	0	0	0	2	0	0	0
OTU_446	Bacteria	Planctomycetes	OM190	unknown order	unknown family	unknown genus	unknown species	8	1	0	4	1	3	10	0	1	8	0	5	3	0	117	2	0	14	51	4	0	0	6	3	0	6	37	9	0	0	0	0	7	0	2	3	5	2	0	0	0	9
OTU_447	Bacteria	Proteobacteria	Alphaproteobacteria	Rhodobacterales	Rhodobacteraceae	Sulfitobacter	unknown species	0	0	1	0	0	0	0	0	0	1	0	0	3	0	1	0	0	5	0	0	0	0	3	0	0	5	0	11	0	0	0	0	0	0	0	0	0	0	0	0	0	0
OTU_448	Bacteria	Proteobacteria	Alphaproteobacteria	Sphingomonadales	Sphingomonadaceae	Sphingomicrobium	Multi-affiliation	7	3	0	0	0	0	0	0	0	0	0	0	4	0	0	5	0	1	0	11	0	0	0	0	56	2	0	12	0	0	0	0	0	1	0	0	2	3	0	0	2	0
OTU_449	Bacteria	Proteobacteria	Gammaproteobacteria	Oceanospirillales	Multi-affiliation	Multi-affiliation	Multi-affiliation	0	2	4	0	0	0	0	0	0	5	1	0	0	0	0	0	0	0	3	6	3	0	0	6	0	8	0	2	2	1	1	0	0	0	0	0	0	0	0	0	0	1
OTU_450	Bacteria	Proteobacteria	Alphaproteobacteria	Rhodospirillales	Rhodospirillaceae	Thalassospira	unknown species	17	0	0	0	0	0	0	0	1	0	0	0	0	76	0	38	0	0	0	0	0	0	0	0	0	0	0	0	0	0	0	0	0	4	0	12	0	0	0	0	0	38
OTU_451	Bacteria	Proteobacteria	Alphaproteobacteria	Rhodobacterales	Rhodobacteraceae	Loktanella	unknown species	0	0	1	0	1	0	4	3	1	3	0	0	7	0	12	9	0	5	19	0	0	0	0	9	0	2	21	0	0	0	5	6	0	1	0	0	0	0	2	4	0	0
OTU_452	Bacteria	Proteobacteria	Gammaproteobacteria	Thiotrichales	Thiotrichaceae	unknown genus	unknown species	5	2	18	7	10	6	6	2	5	9	1	8	8	0	0	3	0	2	4	4	0	9	13	0	0	6	1	13	4	51	9	6	5	5	5	4	10	1	22	8	0	9
OTU_453	Bacteria	Proteobacteria	Gammaproteobacteria	Chromatiales	Granulosicoccaceae	Granulosicoccus	unknown species	2	7	0	1	3	2	3	2	2	6	6	0	1	0	39	0	0	28	0	16	0	0	46	1	10	0	8	26	1	30	0	10	28	0	0	0	0	0	12	0	0	3
OTU_454	Bacteria	Gracilibacteria	unknown class	unknown order	unknown family	unknown genus	unknown species	0	0	0	0	7	0	6	0	8	68	5	4	0	0	0	0	2	0	0	2	10	0	0	3	0	0	0	0	1	18	0	1	10	13	4	3	2	0	7	1	0	27
OTU_455	Bacteria	Proteobacteria	Alphaproteobacteria	Sphingomonadales	Erythrobacteraceae	Altererythrobacter	unknown species	0	0	0	8	11	0	24	0	0	0	0	11	0	0	3	0	0	3	0	5	16	0	0	0	0	0	0	0	0	0	1	0	0	0	0	0	1	2	1	0	0	0
OTU_456	Bacteria	Bacteroidetes	Cytophagia	Order II	Rhodothermaceae	Rubrivirga	unknown species	0	0	0	0	0	2	2	5	1	2	0	2	0	0	19	0	22	7	27	15	11	1	15	3	0	0	0	8	1	17	0	0	5	0	0	0	0	0	68	0	0	3
OTU_457	Bacteria	Planctomycetes	Planctomycetacia	Planctomycetales	Planctomycetaceae	Pirellula	unknown species	0	1	0	2	29	8	19	0	0	12	6	1	5	0	15	13	0	6	11	17	0	0	0	0	13	3	2	13	0	0	0	6	0	0	0	3	15	5	0	0	0	10
OTU_458	Bacteria	Proteobacteria	Deltaproteobacteria	Myxococcales	Nannocystaceae	Multi-affiliation	Multi-affiliation	0	0	0	0	0	0	0	0	0	0	0	0	0	0	0	0	0	0	0	0	0	0	0	0	0	0	0	0	1	0	0	0	0	0	0	0	0	0	0	0	0	0
OTU_459	Bacteria	Proteobacteria	Gammaproteobacteria	HOC36	unknown family	unknown genus	unknown species	9	2	5	33	84	7	11	4	11	17	20	37	11	0	10	19	13	22	7	12	0	10	8	31	5	2	2	22	8	15	15	17	28	17	3	5	26	9	15	2	1	3
OTU_460	Bacteria	Bacteroidetes	Flavobacteriia	Flavobacteriales	Flavobacteriaceae	Winogradskyella	Multi-affiliation	1	1	2	1	9	3	14	21	0	11	8	0	13	1	1	6	24	20	19	1	22	8	30	14	16	5	31	19	4	13	1	4	27	2	0	11	5	1	20	0	3	24
OTU_461	Bacteria	Proteobacteria	Alphaproteobacteria	Sphingomonadales	Sphingomonadaceae	Multi-affiliation	Multi-affiliation	1	0	0	25	9	12	6	8	13	2	0	18	1	0	2	18	0	0	0	0	0	3	0	0	51	8	8	0	3	9	1	5	0	0	4	0	9	4	0	0	0	4
OTU_462	Bacteria	Planctomycetes	Planctomycetacia	Planctomycetales	Planctomycetaceae	Rhodopirellula	unknown species	6	7	12	10	0	8	22	3	10	6	0	8	17	0	9	20	40	16	30	5	0	5	0	6	5	1	6	33	1	0	14	0	8	4	7	4	16	0	80	5	0	9
OTU_464	Bacteria	Proteobacteria	Gammaproteobacteria	Oceanospirillales	SAR86 clade	unknown genus	unknown species	1	2	2	0	0	0	0	0	0	0	0	0	0	0	0	0	0	0	0	8	0	0	0	0	0	0	0	0	0	0	0	1	0	1	0	0	0	0	0	0	0	0
OTU_465	Bacteria	Proteobacteria	Alphaproteobacteria	OCS116 clade	unknown family	unknown genus	unknown species	0	14	1	19	0	0	3	3	1	10	0	1	2	0	5	6	0	0	0	0	0	4	0	0	0	3	11	3	0	0	2	0	11	2	0	0	3	1	0	0	0	0
OTU_466	Bacteria	Verrucomicrobia	Verrucomicrobiae	Verrucomicrobiales	Verrucomicrobiaceae	Persicirhabdus	unknown species	0	0	0	0	0	0	0	0	0	0	0	0	0	0	0	8	0	0	0	0	0	19	4	0	0	0	11	2	1	0	0	0	0	1	1	2	0	0	0	0	0	6
OTU_467	Bacteria	Proteobacteria	Alphaproteobacteria	OCS116 clade	unknown family	unknown genus	unknown species	0	2	0	0	2	0	13	0	0	5	0	0	2	0	11	2	7	0	0	0	0	0	0	34	0	2	1	11	0	0	0	0	0	0	0	0	3	0	7	0	0	1
OTU_468	Bacteria	Proteobacteria	Gammaproteobacteria	Order Incertae Sedis	Family Incertae Sedis	Marinicella	unknown species	0	0	0	0	0	0	0	0	0	0	0	0	0	0	0	0	0	0	0	0	0	0	0	0	0	0	12	0	0	0	0	0	0	0	0	0	0	0	0	0	0	0
OTU_469	Bacteria	Bacteroidetes	Flavobacteriia	Flavobacteriales	Multi-affiliation	Multi-affiliation	Multi-affiliation	3	0	0	0	0	0	0	0	0	3	0	0	0	0	1	0	5	1	0	0	23	0	0	0	0	6	0	0	1	13	0	0	0	0	1	8	0	0	0	0	0	16
OTU_470	Bacteria	Proteobacteria	Alphaproteobacteria	Rhodobacterales	Rhodobacteraceae	unknown genus	unknown species	2	16	4	0	24	0	18	11	1	6	4	5	12	0	54	12	8	9	18	16	14	12	19	24	16	4	16	29	2	6	4	2	18	2	4	6	11	5	2	0	0	5
OTU_471	Bacteria	Bacteroidetes	Flavobacteriia	Flavobacteriales	Flavobacteriaceae	Tenacibaculum	Tenacibaculum sp.	0	0	0	3	0	0	0	0	0	0	0	0	0	0	0	0	0	0	0	0	0	0	0	0	0	0	0	0	0	0	0	0	0	0	0	0	0	0	0	0	0	0
OTU_472	Bacteria	Bacteroidetes	Sphingobacteriia	Sphingobacteriales	Saprospiraceae	unknown genus	unknown species	0	1	0	0	3	0	0	0	0	2	0	0	0	0	0	0	0	0	0	0	0	0	0	5	2	0	3	2	0	0	0	0	0	1	0	2	0	1	0	0	0	10
OTU_473	Bacteria	Proteobacteria	Alphaproteobacteria	Sphingomonadales	Erythrobacteraceae	Erythrobacter	Erythrobacter aquimaris	0	0	1	2	1	0	8	0	1	9	1	12	4	0	20	2	93	2	28	11	0	1	38	0	47	3	3	37	1	2	2	1	3	3	0	0	0	0	15	0	0	0
OTU_474	Bacteria	Proteobacteria	Alphaproteobacteria	Sphingomonadales	Sphingomonadaceae	Sphingomonas	Multi-affiliation	2	9	18	6	8	2	0	0	20	23	22	27	5	1	0	0	0	0	1	1	0	0	1	0	0	0	3	10	0	0	0	0	0	0	0	0	0	0	0	0	0	0
OTU_475	Bacteria	Tenericutes	Mollicutes	Mycoplasmatales	Mycoplasmataceae	Mycoplasma	Mycoplasma iguanae	20	61	0	22	35	0	10	2	0	4	17	12	0	0	0	0	1	0	0	0	0	0	0	0	0	5	0	0	31	0	2	3	382	13	0	3	11	8	0	1	0	10
OTU_476	Bacteria	Acidobacteria	Holophagae	Subgroup 10	CA002	unknown genus	unknown species	0	0	0	0	0	0	0	0	0	0	3	0	0	0	0	0	0	0	0	0	0	0	0	0	0	0	0	0	1	1	0	0	0	0	0	0	0	0	0	0	0	7
OTU_477	Bacteria	Proteobacteria	Alphaproteobacteria	Rhizobiales	Hyphomicrobiaceae	Maritalea	Maritalea sp.	0	0	2	0	7	0	60	15	0	10	0	1	4	0	47	7	18	59	128	0	3	13	9	0	0	0	8	6	0	9	0	0	0	0	3	1	0	0	4	0	0	11
OTU_478	Bacteria	Proteobacteria	Alphaproteobacteria	OCS116 clade	unknown family	unknown genus	unknown species	0	0	0	0	10	0	1	1	2	1	1	4	7	0	0	4	0	8	2	0	0	0	0	0	0	0	0	2	1	0	0	1	0	0	0	0	8	0	0	2	0	4
OTU_479	Bacteria	Cyanobacteria	Cyanobacteria	SubsectionIII	FamilyI	Phormidium	Multi-affiliation	0	0	10	14	27	0	3	7	24	3	6	22	0	0	0	3	0	0	31	82	0	1	16	22	4	49	0	93	0	15	0	6	39	0	2	0	13	0	0	0	0	26
OTU_480	Bacteria	Proteobacteria	Deltaproteobacteria	Desulfuromonadales	Sva1033	unknown genus	unknown species	13	2	24	25	52	15	12	5	42	31	22	11	20	0	5	13	0	17	3	24	4	8	33	60	0	5	10	19	18	22	11	2	16	13	10	0	8	12	20	4	3	29
OTU_481	Bacteria	Proteobacteria	Gammaproteobacteria	Oceanospirillales	Oceanospirillaceae	Marinobacterium	unknown species	0	0	0	0	0	0	4	0	28	1	5	0	0	1182	0	0	0	0	0	0	0	0	0	0	0	0	0	0	0	0	0	0	0	0	0	1	0	0	0	0	0	0
OTU_482	Bacteria	Bacteroidetes	Cytophagia	Cytophagales	Flammeovirgaceae	Reichenbachiella	unknown species	0	0	0	0	0	0	0	0	0	0	0	0	0	0	0	0	0	0	2	0	0	0	0	0	0	0	1	0	0	0	0	1	0	0	0	0	0	0	0	0	0	0
OTU_483	Bacteria	Planctomycetes	Planctomycetacia	Planctomycetales	Planctomycetaceae	Rhodopirellula	Multi-affiliation	0	0	2	1	0	0	1	4	12	3	0	1	0	0	4	3	0	0	0	0	0	0	28	16	0	2	13	0	4	0	2	0	0	0	3	1	0	7	0	1	0	0
OTU_484	Bacteria	Proteobacteria	Alphaproteobacteria	Kordiimonadales	Kordiimonadaceae	Kordiimonas	unknown species	0	0	0	0	2	0	0	0	0	0	0	0	2	1	0	0	5	0	0	0	0	0	0	0	0	0	0	6	0	0	0	0	2	0	0	0	0	0	0	0	1	4
OTU_485	Bacteria	Proteobacteria	Alphaproteobacteria	Rhodobacterales	Rhodobacteraceae	Loktanella	unknown species	0	1	0	0	3	0	7	0	1	3	0	0	0	0	6	0	1	18	4	32	21	6	125	104	0	9	10	5	0	1	0	0	6	1	4	3	0	8	10	2	3	8
OTU_486	Bacteria	Planctomycetes	Planctomycetacia	Planctomycetales	Planctomycetaceae	Blastopirellula	unknown species	0	0	0	8	0	0	4	0	4	0	7	0	0	0	20	8	42	0	5	0	0	0	0	0	0	7	6	5	7	0	0	0	0	0	0	0	4	4	0	2	0	9
OTU_487	Bacteria	Bacteroidetes	Sphingobacteriia	Sphingobacteriales	Saprospiraceae	Portibacter	unknown species	0	0	0	0	0	0	0	0	1	0	0	0	0	0	0	0	0	0	0	0	0	0	0	0	0	0	0	0	0	0	0	0	0	0	0	0	0	0	0	0	0	0
OTU_488	Bacteria	Cyanobacteria	Cyanobacteria	SubsectionIII	FamilyI	Leptolyngbya	Multi-affiliation	8	6	0	2	2	0	10	1	3	6	2	0	7	0	41	9	74	29	37	43	46	6	44	42	51	7	85	37	0	0	17	0	16	0	0	0	0	0	1	0	0	0
OTU_489	Bacteria	Planctomycetes	Planctomycetacia	Planctomycetales	Planctomycetaceae	Pir4 lineage	planctomycete DDSe3016	0	0	0	0	0	0	0	0	0	0	0	0	0	0	0	0	0	0	0	0	0	0	0	0	0	0	0	0	0	0	0	0	0	0	0	0	0	0	0	0	0	0
OTU_491	Bacteria	Bacteroidetes	Flavobacteriia	Flavobacteriales	Flavobacteriaceae	unknown genus	Flavobacteriaceae bacterium E8	3	4	0	3	6	0	2	0	2	1	0	0	0	1	57	1	0	0	4	5	0	19	6	0	28	2	9	5	0	10	1	0	0	2	0	2	0	1	1	0	0	1
OTU_492	Bacteria	Proteobacteria	Gammaproteobacteria	Cellvibrionales	Spongiibacteraceae	BD1-7 clade	unknown species	0	0	0	0	0	0	0	0	4	0	0	0	4	2	0	89	0	0	0	2	0	0	0	0	0	1	0	0	0	0	0	0	0	0	0	1	0	0	0	0	0	0
OTU_493	Bacteria	Cyanobacteria	Cyanobacteria	SubsectionIII	FamilyI	Lyngbya	unknown species	12	27	6	0	0	0	7	0	0	0	0	0	0	0	1	24	0	66	49	27	1	0	112	0	14	1	21	63	0	0	0	0	0	3	0	0	1	0	4	0	0	2
OTU_494	Bacteria	Proteobacteria	Alphaproteobacteria	Rhodobacterales	Rhodobacteraceae	Loktanella	unknown species	0	0	4	0	0	2	4	0	6	1	11	0	4	1	14	5	22	61	0	91	43	23	0	113	48	5	4	47	1	0	0	0	0	1	0	16	0	0	8	0	1	14
OTU_495	Bacteria	Chloroflexi	KD4-96	unknown order	unknown family	unknown genus	unknown species	2	0	0	4	0	8	0	0	3	0	0	0	2	0	0	5	0	0	0	0	0	0	0	0	0	0	1	0	1	3	1	2	0	3	0	0	7	0	1	2	0	0
OTU_496	Bacteria	Bacteroidetes	Sphingobacteriia	Sphingobacteriales	Saprospiraceae	Aureispira	Saprospira sp.	0	0	0	0	0	0	0	0	0	0	34	0	0	1	0	0	0	0	0	0	0	0	0	0	0	0	0	0	0	0	0	0	0	0	0	3	1	0	0	0	0	0
OTU_497	Bacteria	Bacteroidetes	Flavobacteriia	Flavobacteriales	Flavobacteriaceae	Ulvibacter	Ulvibacter antarcticus	0	0	1	0	0	0	3	0	0	0	0	3	0	0	4	0	7	0	0	0	6	0	6	0	0	1	5	8	0	0	0	0	0	0	0	0	0	0	2	0	0	0
OTU_498	Bacteria	Bacteroidetes	Flavobacteriia	Flavobacteriales	Flavobacteriaceae	Tenacibaculum	Tenacibaculum sp.	2	0	0	3	27	0	3	0	0	0	1	0	0	0	40	1	0	0	1	0	0	7	0	0	3	0	1	1	0	0	0	0	0	0	0	9	0	0	5	0	5	3
OTU_499	Bacteria	Proteobacteria	Gammaproteobacteria	Oceanospirillales	Oceanospirillaceae	Pseudospirillum	unknown species	0	2	1	0	0	0	6	0	3	3	0	1	0	0	11	0	1	5	2	7	0	0	45	49	1	0	4	0	0	2	0	1	0	0	0	0	0	0	0	0	0	0
OTU_500	Bacteria	Planctomycetes	Planctomycetacia	Planctomycetales	Planctomycetaceae	Blastopirellula	unknown species	0	0	0	0	0	0	2	0	0	3	0	0	0	0	0	0	0	0	0	0	0	0	0	0	0	0	0	0	0	0	2	0	0	1	0	0	0	0	0	0	0	0
OTU_501	Bacteria	Planctomycetes	Planctomycetacia	Planctomycetales	Planctomycetaceae	Blastopirellula	unknown species	0	6	0	3	0	4	40	0	2	11	4	12	3	1	16	3	0	4	0	1	12	0	8	112	0	16	51	19	0	0	0	0	0	4	0	0	0	0	6	0	0	7
OTU_502	Bacteria	Acidobacteria	Acidobacteria	Subgroup 4	unknown family	Blastocatella	unknown species	0	0	0	0	0	0	0	0	0	5	4	0	0	0	5	0	0	6	0	0	10	6	0	0	0	0	4	3	0	0	0	0	0	0	0	6	0	0	0	0	0	0
OTU_503	Bacteria	Proteobacteria	Gammaproteobacteria	Xanthomonadales	JTB255 marine benthic group	unknown genus	unknown species	1	0	0	24	0	0	0	0	0	5	4	0	0	0	2	1	0	13	0	0	0	0	0	0	0	0	0	0	0	0	0	0	0	1	5	0	0	0	0	0	0	2
OTU_504	Bacteria	Proteobacteria	Alphaproteobacteria	Rhodobacterales	Rhodobacteraceae	Profundibacterium	unknown species	0	8	0	0	0	1	0	6	0	7	4	0	0	0	0	3	0	0	0	0	0	0	0	0	0	0	0	0	0	0	0	0	0	3	0	0	2	0	0	0	0	0
OTU_505	Bacteria	Tenericutes	Mollicutes	Entomoplasmatales	Spiroplasmataceae	Spiroplasma	unknown species	0	0	0	0	0	0	0	4	0	0	0	0	0	0	0	0	0	0	0	0	0	0	0	0	0	0	0	0	0	14	0	0	6	4	0	0	1	0	0	0	0	0
OTU_506	Bacteria	Proteobacteria	Betaproteobacteria	Rhodocyclales	Rhodocyclaceae	Thauera	unknown species	0	0	0	0	0	0	0	0	0	0	0	0	0	0	0	0	0	0	0	0	0	0	0	0	0	0	0	3	0	0	0	0	0	3	0	0	0	0	1	0	0	0
OTU_507	Bacteria	Proteobacteria	Alphaproteobacteria	Sphingomonadales	Erythrobacteraceae	Altererythrobacter	Multi-affiliation	3	1	0	0	0	0	3	0	0	8	0	0	0	0	0	0	0	0	0	6	6	0	0	0	0	0	1	2	0	0	0	0	0	0	2	0	0	0	0	1	0	0
OTU_508	Bacteria	Bacteroidetes	Flavobacteriia	Flavobacteriales	Flavobacteriaceae	Sufflavibacter	unknown species	0	4	0	0	1	3	0	0	0	0	0	0	0	0	2	0	0	0	0	0	0	0	0	0	0	0	0	0	0	0	0	0	4	0	0	0	0	0	0	0	1	0
OTU_509	Bacteria	Proteobacteria	Gammaproteobacteria	Alteromonadales	Moritellaceae	Moritella	Moritella sp.	0	0	2	0	0	0	0	0	0	0	0	0	3	3	0	0	0	0	2	0	0	0	0	0	0	0	3	0	0	0	0	0	0	0	0	1	0	0	0	0	1	10
OTU_510	Bacteria	Cyanobacteria	Cyanobacteria	SubsectionIII	FamilyI	Phormidium	Synechococcus sp.	0	0	4	7	0	3	2	0	0	0	0	0	0	0	82	0	0	17	0	38	34	0	120	17	0	0	1	16	0	0	0	12	26	0	0	0	3	0	5	0	0	3
OTU_511	Bacteria	Actinobacteria	Acidimicrobiia	Acidimicrobiales	OM1 clade	unknown genus	unknown species	22	0	0	0	0	0	0	1	2	0	2	0	0	0	0	0	0	0	0	0	0	0	0	0	0	3	0	20	0	0	1	3	0	3	2	0	2	0	0	0	0	3
OTU_512	Bacteria	Proteobacteria	Alphaproteobacteria	Rhodobacterales	Rhodobacteraceae	Octadecabacter	Multi-affiliation	7	0	0	9	0	0	3	2	12	2	0	0	2	0	26	0	0	5	28	28	12	20	0	0	1	3	0	11	9	0	1	0	49	0	0	0	0	2	4	0	0	0
OTU_513	Bacteria	Proteobacteria	Alphaproteobacteria	Sphingomonadales	Sphingomonadaceae	Sphingorhabdus	unknown species	0	5	0	1	0	1	0	0	0	0	0	0	0	0	5	0	0	0	0	0	13	0	0	0	0	1	2	0	0	0	0	0	0	3	0	0	0	0	6	0	0	0
OTU_514	Bacteria	Acidobacteria	Holophagae	Subgroup 10	CA002	unknown genus	unknown species	2	2	2	2	7	2	7	7	0	15	15	0	6	0	39	13	10	17	11	16	21	0	66	31	57	44	12	24	7	0	3	21	0	6	5	0	1	0	4	0	0	0
OTU_515	Bacteria	Proteobacteria	Gammaproteobacteria	Alteromonadales	Alteromonadaceae	Multi-affiliation	Multi-affiliation	0	1	0	0	0	12	12	0	0	0	16	0	0	4	1	1	0	0	4	10	13	0	0	0	0	0	8	19	0	0	0	0	3	0	0	72	0	0	0	0	0	17
OTU_516	Bacteria	Proteobacteria	Alphaproteobacteria	Rhodobacterales	Rhodobacteraceae	Paracocccus	Multi-affiliation	5	2	9	27	26	7	15	16	26	6	5	32	75	2	28	18	0	19	6	14	7	17	11	5	0	7	15	17	3	37	6	8	0	10	16	56	33	4	9	1	0	44
OTU_517	Bacteria	Parcubacteria	unknown class	unknown order	unknown family	unknown genus	unknown species	0	0	0	0	0	0	1	4	0	0	0	0	0	0	7	0	0	0	10	0	0	0	0	0	2	0	0	14	0	0	0	0	0	0	0	0	0	0	0	0	0	0
OTU_518	Bacteria	Cyanobacteria	Cyanobacteria	SubsectionIII	FamilyI	Planktothricoides	unknown species	0	22	0	0	0	8	0	0	0	0	0	0	0	0	66	14	0	30	12	19	12	0	0	44	0	37	11	147	0	0	4	0	0	0	0	0	0	0	0	0	0	0
OTU_519	Bacteria	Proteobacteria	Multi-affiliation	Multi-affiliation	Multi-affiliation	Multi-affiliation	Multi-affiliation	0	0	0	3	0	2	4	0	0	1	0	0	0	0	0	0	7	0	2	0	0	0	0	0	18	0	0	0	0	0	0	0	0	0	0	0	1	0	0	0	0	0
OTU_520	Bacteria	Proteobacteria	Deltaproteobacteria	Myxococcales	Sandaracinaceae	unknown genus	unknown species	17	26	40	34	37	31	26	27	20	54	19	33	23	0	13	17	12	19	39	21	35	8	21	47	72	33	14	21	17	22	25	34	14	15	39	9	44	4	55	8	6	25
OTU_521	Bacteria	Proteobacteria	Deltaproteobacteria	Desulfobacterales	Desulfobulbaceae	unknown genus	unknown species	1	6	15	34	42	2	7	3	15	21	1	22	10	0	1	24	0	21	1	5	1	0	55	0	0	11	25	5	11	19	7	1	3	4	13	4	26	9	67	2	5	13
OTU_522	Bacteria	Proteobacteria	Alphaproteobacteria	Rhodobacterales	Rhodobacteraceae	unknown genus	unknown species	0	4	0	15	0	1	17	6	3	2	0	0	16	0	11	7	4	8	4	20	0	0	50	14	0	9	5	19	4	0	2	0	0	2	0	1	7	0	15	0	0	10
OTU_523	Bacteria	Actinobacteria	Acidimicrobiia	Acidimicrobiales	Acidimicrobiaceae	Illumatobacter	unknown species	8	8	3	6	33	0	4	0	4	1	10	9	0	0	20	9	29	5	9	0	8	1	32	20	6	4	0	1	3	0	0	2	0	10	1	0	3	2	24	0	2	4
OTU_524	Bacteria	Proteobacteria	Gammaproteobacteria	Oceanospirillales	Oceanospirillaceae	Marinobacterium	unknown species	0	0	0	0	0	0	0	0	24	1	0	0	0	773	0	0	0	0	0	0	0	0	0	0	0	0	0	0	0	0	0	0	0	0	0	7	0	0	0	0	0	0
OTU_526	Bacteria	Proteobacteria	Gammaproteobacteria	Cellvibrionales	Halieaceae	Haliea	unknown species	0	14	1	0	7	0	2	4	3	4	8	7	1	0	1	6	6	8	2	0	0	0	0	0	0	7	7	9	4	7	6	2	7	3	2	8	2	0	0	0	0	2
OTU_527	Bacteria	Proteobacteria	Deltaproteobacteria	Bdellovibrionales	Bacteriovoracaceae	Peredibacter	unknown species	0	0	0	0	0	0	0	0	0	0	0	0	0	0	0	4	0	0	0	0	0	0	0	0	0	0	0	0	0	0	0	0	0	0	0	1	0	0	0	0	0	0
OTU_528	Bacteria	Proteobacteria	Alphaproteobacteria	Rhodobacterales	Rhodobacteraceae	Multi-affiliation	Multi-affiliation	7	1	5	0	2	19	1	4	4	10	5	0	6	0	15	6	26	3	0	38	5	8	11	5	13	2	0	23	0	0	0	0	0	3	0	0	7	0	4	0	0	8
OTU_529	Bacteria	Proteobacteria	Gammaproteobacteria	Arenicellales	Arenicellaceae	Arenicella	Multi-affiliation	0	10	0	0	0	0	11	1	3	0	0	0	8	0	13	0	0	0	18	0	0	0	0	10	37	0	5	2	0	0	0	2	0	0	0	0	0	2	2	0	0	6
OTU_530	Bacteria	Proteobacteria	Gammaproteobacteria	Thiotrichales	Piscirickettsiaceae	endosymbionts	unknown species	3	0	0	0	0	0	0	0	0	0	0	0	0	0	0	0	0	0	0	0	0	0	0	0	0	0	0	0	0	0	0	0	0	0	0	0	0	0	0	0	0	0
OTU_531	Bacteria	Bacteroidetes	Flavobacteriia	Flavobacteriales	Cryomorphaceae	Owenweeksia	unknown species	0	11	0	6	0	0	0	0	3	0	0	0	0	0	0	14	0	0	0	0	0	0	0	0	0	1	0	0	2	0	2	1	0	0	0	5	0	0	0	0	0	0
OTU_532	Bacteria	Proteobacteria	Alphaproteobacteria	Sphingomonadales	Sphingomonadaceae	Sphingomicrobium	Multi-affiliation	0	0	10	6	0	4	0	0	5	0	0	7	0	0	8	2	0	0	0	16	0	7	0	0	0	0	0	1	0	0	0	2	0	0	0	0	0	0	4	0	0	0
OTU_533	Bacteria	Bacteroidetes	Flavobacteriia	Flavobacteriales	Flavobacteriaceae	Ulvibacter	Ulvibacter sp.	0	0	0	0	0	0	0	0	2	0	0	2	0	0	4	0	0	0	6	0	6	0	0	0	0	4	0	0	0	0	0	0	0	0	0	0	0	0	0	0	0	0
OTU_535	Bacteria	Verrucomicrobia	Verrucomicrobiae	Verrucomicrobiales	Verrucomicrobiaceae	Persicirhabdus	unknown species	24	1	5	9	53	9	29	16	17	4	5	17	43	0	12	9	65	28	16	84	85	38	8	125	15	13	39	22	3	0	7	0	3	8	2	2	16	0	25	1	8	15
OTU_536	Bacteria	Proteobacteria	Gammaproteobacteria	Arenicellales	Arenicellaceae	Arenicella	unknown species	0	6	0	8	0	0	2	0	1	1	0	4	11	0	0	0	0	6	0	0	0	3	6	0	0	0	0	2	0	0	1	0	10	0	0	0	0	0	0	0	0	0
OTU_538	Bacteria	Planctomycetes	Planctomycetacia	Planctomycetales	Planctomycetaceae	Bythopirellula	unknown species	8	0	0	0	1	0	0	0	6	0	0	0	9	0	15	0	2	0	0	0	0	0	0	17	4	2	0	2	1	0	4	0	3	0	0	0	9	0	0	0	0	0
OTU_539	Bacteria	Proteobacteria	Gammaproteobacteria	Oceanospirillales	Oceanospirillaceae	Multi-affiliation	Multi-affiliation	0	0	0	0	0	0	0	0	0	0	0	0	5	0	0	4	0	0	0	0	0	0	0	0	0	0	0	0	0	0	0	0	0	0	0	0	0	0	0	0	0	0
OTU_540	Bacteria	Proteobacteria	Alphaproteobacteria	SB1-18	unknown family	unknown genus	bacterium endosymbiont of Osedax mucofloris	0	0	4	0	0	20	0	0	0	3	10	0	0	0	4	0	2	0	6	0	22	0	0	0	8	3	2	0	0	0	0	0	0	7	0	0	1	0	6	0	5	5
OTU_541	Bacteria	Proteobacteria	Alphaproteobacteria	Rhizobiales	Hyphomicrobiaceae	Devosia	Multi-affiliation	0	11	0	1	0	2	0	5	2	3	14	0	0	0	5	1	0	0	3	0	0	0	0	0	0	0	0	0	0	0	0	0	0	0	0	0	0	1	1	3	4	3
OTU_542	Bacteria	Proteobacteria	Gammaproteobacteria	Vibrionales	Vibrionaceae	Vibrio	unknown species	0	0	0	2	0	0	0	0	0	0	0	0	0	6	0	0	0	0	0	0	0	0	0	0	0	0	0	0	0	0	0	0	0	0	0	9	0	0	0	1	1	0
OTU_543	Bacteria	Bacteroidetes	Flavobacteriia	Flavobacteriales	Flavobacteriaceae	Pibocella	unknown species	0	4	3	1	0	0	1	0	3	3	0	0	2	0	4	0	9	5	11	4	10	2	7	6	0	2	3	26	0	5	4	1	0	0	4	0	0	0	0	1	0	2
OTU_544	Bacteria	Proteobacteria	Epsilonproteobacteria	Campylobacterales	Helicobacteraceae	Sulfurovum	unknown species	12	14	11	20	29	8	7	23	10	1	14	129	19	0	3	42	0	7	1	10	5	32	3	0	15	0	8	6	4	57	15	9	0	19	10	21	18	2	6	1	5	37
OTU_545	Bacteria	Proteobacteria	Betaproteobacteria	Nitrosomonadales	Nitrosomonadaceae	Nitrosomonas	Multi-affiliation	0	71	0	0	0	0	0	0	0	0	0	0	0	0	0	0	24	0	0	0	0	0	0	0	0	0	0	0	0	2	0	0	18	1	0	0	0	0	0	0	0	0
OTU_546	Bacteria	Planctomycetes	Planctomycetacia	Planctomycetales	Planctomycetaceae	Planctomyces	unknown species	0	0	15	7	8	0	5	0	10	14	0	0	0	0	16	1	44	46	12	13	30	2	26	0	41	2	3	0	2	0	10	0	35	5	2	0	0	1	1	1	0	7
OTU_547	Bacteria	Bacteroidetes	Flavobacteriia	Flavobacteriales	Flavobacteriaceae	Maribacter	unknown species	2	22	4	2	0	9	35	6	9	10	9	6	5	1	51	8	172	50	1	20	115	22	19	17	32	16	43	39	2	32	3	0	0	5	6	4	3	2	27	0	0	16
OTU_548	Bacteria	Proteobacteria	Deltaproteobacteria	Desulfobacterales	Desulfobacteraceae	Desulfosarcina	unknown species	3	2	7	0	2	0	1	5	2	2	0	17	0	0	0	2	0	1	0	5	0	0	0	1	0	1	2	1	5	0	1	0	0	0	1	2	1	1	12	0	1	0
OTU_549	Bacteria	Proteobacteria	Alphaproteobacteria	Rhodobacterales	Rhodobacteraceae	Amylibacter	unknown species	0	0	0	2	0	0	4	1	1	0	8	0	0	0	24	0	94	4	10	0	0	0	2	0	0	1	1	7	0	0	1	0	0	0	0	0	0	0	0	0	0	5
OTU_550	Bacteria	Proteobacteria	Alphaproteobacteria	Rhodobacterales	Rhodobacteraceae	Multi-affiliation	Multi-affiliation	0	1	0	0	0	0	11	0	0	1	2	0	0	0	2	0	17	1	0	0	0	0	2	0	0	0	11	4	0	0	0	0	0	0	0	0	0	0	0	0	0	0
OTU_551	Bacteria	Proteobacteria	Alphaproteobacteria	Rickettsiales	SAR116 clade	unknown genus	unknown species	0	0	0	0	0	0	0	0	0	0	0	0	0	0	0	0	3	1	0	0	0	0	0	0	0	0	0	0	0	0	0	0	0	0	0	1	1	0	0	0	0	0
OTU_552	Bacteria	Proteobacteria	Alphaproteobacteria	Rickettsiales	LWSR-14	unknown genus	unknown species	0	0	0	0	0	0	0	0	0	0	0	0	0	0	0	0	0	0	0	0	0	0	0	0	0	0	0	0	0	0	0	0	0	0	0	0	0	0	0	0	0	0
OTU_553	Bacteria	Bacteroidetes	Sphingobacteriia	Sphingobacteriales	Saprospiraceae	Lewinella	unknown species	0	0	0	5	0	0	8	0	0	1	0	0	0	0	1	0	0	0	0	3	0	2	3	0	0	0	4	1	0	8	1	0	0	0	0	2	0	0	0	0	0	2
OTU_554	Bacteria	Proteobacteria	Alphaproteobacteria	Rhodobacterales	Rhodobacteraceae	Boseongicola	Rhodobacteraceae bacterium BS-W15	0	2	2	5	7	0	3	14	2	1	16	2	3	1	0	1	9	0	14	0	18	0	14	13	0	8	18	18	7	3	0	1	27	0	3	4	7	1	0	1	5	11
OTU_555	Bacteria	Proteobacteria	Alphaproteobacteria	Rhodobacterales	Rhodobacteraceae	Multi-affiliation	Multi-affiliation	0	0	0	6	0	0	11	0	3	1	1	0	0	0	5	1	0	14	0	0	13	0	0	0	6	10	6	1	0	0	0	0	0	2	0	0	0	0	3	0	1	0
OTU_556	Bacteria	Proteobacteria	Alphaproteobacteria	Rhodobacterales	Rhodobacteraceae	Sulfitobacter	Sulfitobacter sp.	1	5	0	7	5	2	1	1	4	31	0	0	2	0	19	4	15	13	0	23	0	0	3	1	0	16	2	49	0	0	0	0	16	1	6	0	1	0	2	2	0	32
OTU_557	Bacteria	Fusobacteria	Fusobacteriia	Fusobacteriales	Fusobacteriaceae	Psychrilyobacter	unknown species	2	2	1	9	0	1	12	2	9	0	4	0	27	0	21	0	0	0	0	0	0	0	4	0	46	10	0	0	12	11	1	0	0	34	38	1	1	5	0	1	1	21
OTU_558	Bacteria	Planctomycetes	Planctomycetacia	Planctomycetales	Planctomycetaceae	Blastopirellula	unknown species	0	8	2	15	7	0	0	0	2	13	7	0	3	0	0	0	0	0	19	0	0	0	0	0	0	4	0	7	1	0	0	0	0	13	15	0	1	4	0	0	0	5
OTU_559	Bacteria	Proteobacteria	Alphaproteobacteria	Rhodobacterales	Rhodobacteraceae	Defluviimonas	Defluviimonas denitrificans	0	0	0	0	0	0	3	0	0	0	0	0	0	0	4	2	0	0	0	0	0	3	0	0	0	0	0	0	0	0	0	0	0	0	0	0	0	0	0	0	0	0
OTU_560	Bacteria	Planctomycetes	Planctomycetacia	Planctomycetales	Planctomycetaceae	Bythopirellula	unknown species	0	0	0	2	0	10	0	0	2	1	0	0	0	0	0	1	0	0	0	0	0	0	0	0	0	0	0	11	0	0	1	6	0	1	1	6	0	0	0	2	0	1
OTU_561	Bacteria	Bacteroidetes	Flavobacteriia	Flavobacteriales	Flavobacteriaceae	Algibacter	Algibacter pectinivorans	11	3	1	23	22	6	22	1	2	13	10	7	14	1	57	11	80	25	6	18	76	20	92	87	37	13	10	49	7	7	2	0	39	1	1	2	0	0	8	0	0	16
OTU_562	Bacteria	Proteobacteria	Alphaproteobacteria	Rhizobiales	Hyphomicrobiaceae	Filomicrobium	unknown species	1	0	1	9	34	10	6	0	5	8	2	13	10	0	1	1	0	0	0	18	0	0	6	0	4	2	1	3	4	13	15	6	8	13	6	15	7	1	2	0	1	2
OTU_563	Bacteria	Planctomycetes	Planctomycetacia	Planctomycetales	Planctomycetaceae	Rhodopirellula	Tigriopus californicus	0	0	0	0	0	0	19	8	0	0	0	0	0	0	3	0	21	11	0	0	8	0	0	0	0	0	4	0	0	0	0	0	0	0	0	0	0	0	0	0	0	0
OTU_564	Bacteria	Bacteroidetes	Sphingobacteriia	Sphingobacteriales	Saprospiraceae	unknown genus	unknown species	4	15	0	9	0	4	16	0	3	6	1	0	11	0	51	3	24	9	12	8	23	0	15	17	0	11	4	27	0	5	0	3	0	0	0	0	1	2	1	0	2	9
OTU_565	Bacteria	Bacteroidetes	Flavobacteriia	Flavobacteriales	Flavobacteriaceae	NS5 marine group	unknown species	0	0	2	0	0	1	0	0	0	0	0	0	0	0	0	0	0	2	1	0	19	0	5	0	0	0	2	0	0	9	0	0	0	2	0	0	0	1	0	0	0	1
OTU_566	Bacteria	Proteobacteria	Alphaproteobacteria	Rhodobacterales	Rhodobacteraceae	unknown genus	unknown species	37	7	7	25	4	7	13	0	2	20	6	9	2	2	1	24	0	5	6	28	0	40	6	0	34	14	12	33	30	24	15	9	41	8	1	21	18	2	8	0	3	10
OTU_568	Bacteria	Planctomycetes	Planctomycetacia	Planctomycetales	Planctomycetaceae	Blastopirellula	unknown species	0	0	0	10	0	0	2	0	0	0	0	0	10	0	0	3	0	0	0	0	2	0	0	0	24	0	0	11	0	0	0	0	0	1	0	0	0	0	6	0	0	0
OTU_569	Bacteria	Proteobacteria	Gammaproteobacteria	Cellvibrionales	Halieaceae	Haliea	unknown species	0	0	0	1	11	0	2	0	6	0	0	0	0	0	0	6	2	0	0	8	0	0	5	0	0	0	0	0	2	0	0	0	0	0	0	0	0	0	2	0	0	0
OTU_570	Bacteria	Chloroflexi	Caldilineae	Caldilineales	Caldilineaceae	unknown genus	unknown species	0	1	0	0	0	0	0	0	0	0	0	0	0	0	0	0	14	0	8	20	0	0	6	0	0	0	0	0	2	0	0	0	0	0	0	0	0	0	0	0	0	0
OTU_571	Bacteria	Bacteroidetes	Flavobacteriia	Flavobacteriales	Flavobacteriaceae	Tenacibaculum	Multi-affiliation	0	0	0	0	0	0	16	0	5	2	0	0	0	30	0	14	0	0	3	0	0	0	0	0	0	2	41	1	0	0	1	0	0	0	0	21	0	0	0	0	0	21
OTU_572	Bacteria	Proteobacteria	Alphaproteobacteria	Rhodobacterales	Rhodobacteraceae	unknown genus	unknown species	0	0	2	5	1	2	8	0	0	0	11	0	1	0	34	2	2	13	3	0	30	0	16	0	0	0	9	11	2	0	0	0	5	1	0	0	2	0	12	0	0	6
OTU_573	Bacteria	Proteobacteria	Alphaproteobacteria	Rhodobacterales	Rhodobacteraceae	Thalassobius	Multi-affiliation	0	0	0	0	0	0	0	0	0	2	0	0	0	0	0	0	0	0	0	0	0	4	0	0	0	0	1	0	0	0	1	0	0	0	5	0	0	0	1	0	0	0
OTU_574	Bacteria	Proteobacteria	Alphaproteobacteria	Rhodobacterales	Rhodobacteraceae	Multi-affiliation	Multi-affiliation	7	8	11	20	39	0	29	5	7	12	55	4	12	1	31	17	22	28	6	3	0	22	20	0	0	13	4	17	24	14	1	0	9	14	0	2	16	0	68	2	0	1
OTU_575	Bacteria	Proteobacteria	Gammaproteobacteria	Cellvibrionales	Halieaceae	OM60(NOR5) clade	unknown species	7	1	4	12	16	1	0	0	4	6	12	5	4	0	0	1	23	0	0	0	2	0	0	0	4	0	0	0	1	1	0	1	0	1	3	0	13	3	20	0	0	0
OTU_576	Bacteria	Planctomycetes	Planctomycetacia	Planctomycetales	Planctomycetaceae	Blastopirellula	unknown species	8	1	1	3	9	1	7	9	4	0	31	1	23	0	46	5	0	3	15	9	0	0	0	0	38	8	30	40	5	12	3	0	12	4	0	2	0	1	0	1	0	0
OTU_578	Bacteria	Acidobacteria	Holophagae	Subgroup 10	TK85	unknown genus	unknown species	0	0	0	0	0	0	1	0	0	0	10	0	1	0	0	0	6	3	0	0	13	0	0	0	0	2	0	1	1	0	0	0	0	0	0	0	0	0	1	2	0	0
OTU_579	Bacteria	Planctomycetes	Phycisphaerae	Phycisphaerales	Phycisphaeraceae	Phycisphaera	unknown species	0	4	0	0	0	0	0	0	0	0	3	0	2	0	0	1	0	0	0	0	0	0	0	0	0	0	0	2	0	0	0	0	0	0	0	0	0	0	0	0	0	0
OTU_580	Bacteria	Acidobacteria	Holophagae	Subgroup 10	CA002	unknown genus	unknown species	0	0	0	0	0	4	0	0	0	0	0	0	0	0	0	0	0	0	0	0	0	0	0	0	0	0	0	0	0	0	0	0	0	0	0	0	0	0	0	0	0	0
OTU_582	Bacteria	Proteobacteria	Alphaproteobacteria	Rhodobacterales	Rhodobacteraceae	Nereida	Multi-affiliation	0	0	0	0	0	0	0	0	0	1	0	0	0	0	0	0	0	0	0	0	0	0	0	53	0	14	0	0	0	0	0	0	0	0	0	0	0	1	0	0	0	0
OTU_583	Bacteria	Planctomycetes	Planctomycetacia	Planctomycetales	Planctomycetaceae	Pir4 lineage	unknown species	0	0	0	0	0	0	0	0	3	0	0	0	0	0	0	0	0	0	0	0	0	1	0	0	3	0	0	13	3	0	0	0	0	0	0	0	2	0	0	0	0	0
OTU_584	Bacteria	Proteobacteria	Gammaproteobacteria	Cellvibrionales	Halieaceae	OM60(NOR5) clade	unknown species	8	11	6	0	6	18	7	9	3	3	0	0	2	0	1	0	0	0	5	1	0	2	0	0	0	11	0	5	9	0	6	8	0	4	0	2	15	3	6	0	8	1
OTU_585	Bacteria	Proteobacteria	Alphaproteobacteria	Rhodobacterales	Rhodobacteraceae	unknown genus	unknown species	0	0	0	0	0	0	0	0	0	0	0	1	0	0	0	0	0	2	0	0	0	0	0	17	0	0	1	0	0	1	0	0	0	0	0	0	0	0	0	0	0	0
OTU_586	Bacteria	Planctomycetes	OM190	unknown order	unknown family	unknown genus	unknown species	0	6	0	6	11	0	10	12	5	16	0	8	4	0	34	4	0	0	0	4	0	0	0	0	0	1	10	21	0	0	0	0	0	6	0	0	1	0	2	0	0	0
OTU_587	Bacteria	Proteobacteria	Gammaproteobacteria	Order Incertae Sedis	Family Incertae Sedis	Marinicella	unknown species	0	5	3	0	0	0	4	0	0	0	0	0	0	1	0	0	0	0	0	0	0	6	0	0	0	0	0	0	0	0	0	0	0	1	3	0	0	0	0	0	0	0
OTU_588	Bacteria	Proteobacteria	Alphaproteobacteria	Rhizobiales	Hyphomicrobiaceae	Filomicrobium	unknown species	3	0	0	0	0	0	0	0	0	0	0	0	0	0	0	0	0	0	0	0	0	0	0	0	0	0	0	0	0	2	0	0	0	0	0	0	0	0	0	0	0	0
OTU_589	Bacteria	Proteobacteria	Alphaproteobacteria	Rhodobacterales	Rhodobacteraceae	Pseudorhodobacter	unknown species	9	1	1	1	7	0	21	2	1	4	9	0	2	2	4	0	15	7	12	0	11	0	0	6	0	1	4	12	0	0	0	0	0	0	0	0	2	0	0	0	0	3
OTU_590	Bacteria	Bacteroidetes	Flavobacteriia	Flavobacteriales	Flavobacteriaceae	Tenacibaculum	Multi-affiliation	0	0	0	0	0	0	0	0	0	0	0	0	0	0	0	0	0	0	0	0	0	0	0	0	0	0	0	0	0	0	0	0	0	0	0	0	0	0	0	0	0	1
OTU_591	Bacteria	Proteobacteria	Gammaproteobacteria	Cellvibrionales	Halieaceae	Haliea	unknown species	0	0	2	0	0	0	1	8	5	0	0	0	0	1	0	0	0	0	0	12	0	0	0	0	0	0	0	1	0	0	0	0	0	2	4	0	1	0	0	0	0	0
OTU_592	Bacteria	Proteobacteria	Alphaproteobacteria	Rhodobacterales	Rhodobacteraceae	unknown genus	unknown species	0	1	0	0	15	8	21	0	6	4	2	0	1	0	7	3	0	16	0	4	8	0	24	14	0	0	4	53	1	0	0	0	0	1	0	6	6	0	41	1	0	0
OTU_593	Bacteria	Cyanobacteria	Cyanobacteria	SubsectionII	FamilyII	Pleurocapsa	unknown species	15	1	0	15	4	4	34	0	6	3	0	0	20	0	13	6	3	5	21	3	12	0	2	0	10	3	4	44	3	6	1	0	6	0	1	2	22	5	10	0	10	0
OTU_594	Bacteria	Planctomycetes	Phycisphaerae	Phycisphaerales	Phycisphaeraceae	SM1A02	unknown species	0	0	1	0	0	0	0	0	0	0	0	0	0	0	6	0	0	0	0	0	0	0	0	0	0	0	14	0	0	0	0	0	0	0	0	0	10	0	1	0	0	0
OTU_595	Bacteria	Chloroflexi	KD4-96	unknown order	unknown family	unknown genus	unknown species	8	0	7	0	11	4	4	1	5	3	7	0	9	0	1	5	16	11	33	6	0	0	0	0	12	1	0	3	20	10	5	16	0	6	0	0	2	0	7	0	2	0
OTU_596	Bacteria	Proteobacteria	Alphaproteobacteria	Rhodobacterales	Rhodobacteraceae	Roseovarius	unknown species	0	1	0	2	3	0	2	0	0	0	0	0	0	0	0	0	0	0	0	1	0	0	0	0	0	4	0	6	0	0	0	0	0	0	0	1	8	0	0	0	0	0
OTU_597	Bacteria	Chloroflexi	Ardenticatenia	Ardenticatenales	unknown family	unknown genus	unknown species	0	0	0	0	0	0	0	0	0	0	0	0	0	0	0	0	0	0	0	0	0	0	0	0	0	0	0	0	0	0	0	0	0	0	0	0	0	0	0	0	0	0
OTU_598	Bacteria	Bacteroidetes	Flavobacteriia	Flavobacteriales	Flavobacteriaceae	Psychroserpens	Psychroserpens sp.	0	0	0	1	0	0	0	0	1	0	0	0	2	0	0	0	0	0	0	0	0	1	0	0	0	0	0	3	0	0	0	0	12	0	1	0	0	0	0	0	0	0
OTU_599	Bacteria	Planctomycetes	Planctomycetacia	Planctomycetales	Planctomycetaceae	Blastopirellula	unknown species	0	0	0	0	0	0	0	0	0	0	0	0	3	0	0	0	0	0	0	0	0	0	1	0	0	0	0	0	0	0	0	0	0	0	0	0	0	0	0	0	0	0
OTU_600	Bacteria	Bacteroidetes	Flavobacteriia	Flavobacteriales	Cryomorphaceae	Owenweeksia	Multi-affiliation	0	0	1	0	0	0	0	0	0	0	0	0	0	0	0	0	0	6	2	0	3	0	0	0	0	1	10	0	0	0	0	0	0	2	0	0	0	2	0	0	0	0
OTU_601	Bacteria	Acidobacteria	Holophagae	Subgroup 10	Sva0725	unknown genus	unknown species	0	0	0	0	7	0	0	0	0	0	0	0	0	0	0	1	0	0	6	0	1	0	0	0	0	0	0	0	2	0	0	0	0	6	0	1	3	3	0	0	0	0
OTU_602	Bacteria	Proteobacteria	Gammaproteobacteria	Vibrionales	Vibrionaceae	Aliivibrio	Vibrio sp.	0	2	1	2	0	1	0	1	3	3	4	4	0	0	0	48	0	0	0	0	0	0	1	0	2	3	0	0	9	1	3	1	0	9	1	9	5	12	0	0	0	33
OTU_603	Bacteria	Proteobacteria	Deltaproteobacteria	Desulfobacterales	Nitrospinaceae	Nitrospina	Nitrospina sp.	0	0	0	0	0	0	0	0	0	0	0	0	0	0	0	0	0	0	0	0	0	0	0	0	0	0	0	0	0	0	0	0	0	0	0	0	0	0	0	0	0	0
OTU_604	Bacteria	Actinobacteria	Actinobacteria	Frankiales	Geodermatophilaceae	Blastococcus	Multi-affiliation	4	9	8	29	2	2	4	0	1	34	18	19	15	1	0	0	0	0	47	0	69	10	0	0	0	0	0	1	0	0	0	0	4	0	0	0	0	0	2	0	0	0
OTU_605	Bacteria	Proteobacteria	Alphaproteobacteria	Rickettsiales	SHWN-night2	unknown genus	unknown species	0	0	0	2	0	1	28	0	1	0	1	0	0	0	9	0	0	0	0	0	0	0	0	0	0	1	0	2	0	0	0	0	0	0	0	0	0	0	0	3	0	0
OTU_606	Bacteria	Proteobacteria	Alphaproteobacteria	Rhodobacterales	Rhodobacteraceae	Roseobacter	Multi-affiliation	2	0	1	1	2	0	20	0	16	0	8	16	1	1	22	6	52	34	7	6	53	13	39	15	15	4	4	115	1	3	1	3	0	1	0	0	2	1	7	0	0	0
OTU_607	Bacteria	Proteobacteria	Gammaproteobacteria	Oceanospirillales	Oceanospirillaceae	Pseudospirillum	unknown species	1	0	4	0	0	19	7	1	7	6	0	0	7	0	20	2	0	17	3	2	0	0	1	0	0	10	6	9	0	0	0	0	0	3	11	0	0	0	0	0	0	0
OTU_608	Bacteria	Acidobacteria	Acidobacteria	Subgroup 4	unknown family	Blastocatella	unknown species	5	0	0	0	0	1	4	4	0	7	0	0	1	0	5	1	29	16	2	3	40	10	0	0	0	7	3	22	0	1	1	4	0	0	0	0	0	1	0	2	0	5
OTU_609	Bacteria	Proteobacteria	Alphaproteobacteria	Rhodobacterales	Rhodobacteraceae	Loktanella	unknown species	0	0	4	15	7	0	11	0	2	1	0	0	0	0	68	6	0	8	21	3	35	11	0	20	0	1	18	13	0	0	0	0	5	0	0	0	0	0	0	0	0	32
OTU_610	Bacteria	Proteobacteria	Alphaproteobacteria	Rhizobiales	Phyllobacteriaceae	Pseudahrensia	Ahrensia sp.	10	0	0	8	12	3	22	10	4	11	10	3	18	0	20	4	0	4	2	30	0	2	85	3	18	0	3	41	0	0	1	1	44	3	0	1	9	4	0	0	0	0
OTU_611	Bacteria	Proteobacteria	Deltaproteobacteria	Desulfuromonadales	GR-WP33-58	unknown genus	unknown species	0	0	1	4	0	0	0	0	0	5	0	0	0	0	1	0	0	28	27	2	0	0	0	0	0	0	0	4	0	0	0	0	0	0	0	0	0	0	0	0	0	0
OTU_612	Bacteria	Proteobacteria	Gammaproteobacteria	Cellvibrionales	Halieaceae	OM60(NOR5) clade	unknown species	1	4	6	0	12	5	7	10	5	6	0	0	2	0	11	9	0	3	0	0	0	8	0	0	0	3	1	9	9	13	0	1	0	0	0	0	1	5	4	0	0	3
OTU_613	Bacteria	Gemmatimonadetes	Gemmatimonadetes	BD2-11 terrestrial group	unknown family	unknown genus	unknown species	0	0	0	0	0	0	0	0	0	2	3	0	0	0	0	0	0	2	0	0	0	0	0	0	0	0	0	0	0	0	0	0	0	0	0	0	0	0	0	1	0	0
OTU_614	Bacteria	Proteobacteria	Alphaproteobacteria	Rhodobacterales	Rhodobacteraceae	Multi-affiliation	Multi-affiliation	0	16	0	1	0	0	38	0	2	8	0	0	5	0	51	0	0	5	0	9	0	0	0	29	0	0	15	16	0	0	3	0	0	0	0	0	0	0	2	0	0	3
OTU_615	Bacteria	Planctomycetes	OM190	unknown order	unknown family	unknown genus	unknown species	0	0	0	0	0	0	0	0	0	0	0	0	0	0	0	0	0	0	0	0	0	0	0	0	0	0	0	6	0	0	0	0	0	0	0	0	0	0	0	0	0	0
OTU_616	Bacteria	Bacteroidetes	Sphingobacteriia	Sphingobacteriales	Saprospiraceae	unknown genus	unknown species	0	0	0	0	0	1	0	0	0	0	0	0	0	0	0	0	0	0	9	0	0	0	0	0	0	2	0	3	0	0	0	0	0	0	0	0	0	0	1	0	0	0
OTU_617	Bacteria	Planctomycetes	Planctomycetacia	Planctomycetales	Planctomycetaceae	Blastopirellula	unknown species	0	0	1	15	0	6	16	0	3	0	0	0	7	0	0	7	37	0	3	6	0	5	0	80	0	9	0	18	0	82	7	0	15	3	7	1	2	3	38	0	0	0
OTU_618	Bacteria	Proteobacteria	Gammaproteobacteria	Cellvibrionales	Halieaceae	OM60(NOR5) clade	unknown species	2	3	0	3	9	5	3	3	4	3	0	1	0	0	0	5	0	0	5	5	0	0	3	0	0	4	3	0	1	3	6	1	1	2	0	0	6	4	3	0	0	1
OTU_619	Bacteria	Actinobacteria	Acidimicrobiia	Acidimicrobiales	unknown family	unknown genus	unknown species	3	18	0	11	10	0	3	15	1	5	0	2	3	0	6	18	0	0	6	0	0	0	0	0	0	6	4	11	3	0	4	28	0	0	4	0	1	0	0	0	3	7
OTU_620	Bacteria	Proteobacteria	Gammaproteobacteria	Vibrionales	Vibrionaceae	Vibrio	unknown species	37	21	53	57	14	20	29	12	14	6	10	13	81	5	11	34	0	23	0	43	0	28	0	0	0	34	0	0	10	22	10	22	91	55	20	26	22	27	42	5	6	8
OTU_621	Bacteria	Proteobacteria	Alphaproteobacteria	Rhodobacterales	Rhodobacteraceae	Roseobacter	Multi-affiliation	1	0	0	2	0	0	1	4	1	6	0	0	2	0	1	1	13	4	20	2	0	2	0	22	0	9	0	2	0	2	0	0	0	0	0	0	0	0	1	0	0	2
OTU_622	Bacteria	Proteobacteria	Gammaproteobacteria	Vibrionales	Vibrionaceae	Vibrio	Vibrio gallaecicus	6	8	19	3	0	1	1	12	10	0	12	13	1	103	0	258	0	0	0	8	0	6	0	0	0	2	2	0	0	11	0	8	0	98	1	102	8	1	19	0	2	34
OTU_623	Bacteria	Planctomycetes	Planctomycetacia	Planctomycetales	Planctomycetaceae	Rhodopirellula	Tigriopus californicus	0	0	0	0	0	0	0	3	1	0	0	0	3	0	0	0	0	0	0	0	0	0	0	0	0	0	2	0	11	0	0	5	0	1	0	18	0	1	2	0	0	0
OTU_624	Bacteria	Proteobacteria	Alphaproteobacteria	Rhodobacterales	Rhodobacteraceae	Multi-affiliation	Multi-affiliation	0	0	0	0	0	0	0	0	2	0	0	0	0	0	0	0	0	1	0	0	0	0	0	0	0	0	0	0	0	0	0	0	0	0	0	0	0	0	0	0	0	1
OTU_625	Bacteria	Proteobacteria	Alphaproteobacteria	Rhodobacterales	Rhodobacteraceae	unknown genus	unknown species	0	0	0	11	0	0	0	0	0	2	6	0	5	0	0	0	0	0	0	0	0	0	8	6	8	6	0	1	1	0	0	0	0	0	0	0	1	0	0	1	1	6
OTU_626	Bacteria	Bacteroidetes	Flavobacteriia	Flavobacteriales	Flavobacteriaceae	Maribacter	Pibocella sp.	0	0	0	0	0	0	0	6	1	0	0	0	0	0	0	0	0	0	0	0	0	0	0	0	0	0	0	0	1	0	0	6	0	0	0	0	0	0	0	0	0	0
OTU_627	Bacteria	Proteobacteria	Gammaproteobacteria	Thiotrichales	Thiotrichaceae	Thiothrix	Multi-affiliation	0	0	0	0	0	0	0	0	0	0	0	0	0	0	0	0	0	0	0	0	0	0	0	0	0	0	0	0	0	0	0	0	0	0	0	0	0	0	0	0	0	0
OTU_628	Bacteria	Gracilibacteria	unknown class	unknown order	unknown family	unknown genus	unknown species	0	0	0	0	0	0	0	0	9	0	0	0	0	11	0	0	0	0	0	0	0	0	0	0	0	0	0	0	0	0	0	0	0	0	0	0	0	0	0	0	0	8
OTU_629	Bacteria	Proteobacteria	Alphaproteobacteria	Rhodobacterales	Rhodobacteraceae	Octadecabacter	Multi-affiliation	0	8	0	2	0	0	5	0	2	0	5	4	0	0	3	1	0	0	19	11	3	0	0	0	0	6	0	2	0	0	0	1	0	1	0	0	3	0	0	0	0	5
OTU_631	Bacteria	Proteobacteria	Gammaproteobacteria	Oceanospirillales	Oleiphilaceae	Oleiphilus	unknown species	0	0	0	0	3	4	0	0	4	2	0	7	5	0	8	5	0	7	6	0	0	0	0	0	0	12	23	11	0	0	0	0	1	0	1	0	0	0	4	1	1	3
OTU_632	Bacteria	Proteobacteria	Gammaproteobacteria	Oceanospirillales	SS1-B-06-26	unknown genus	unknown species	3	2	2	0	0	0	0	0	7	0	0	0	0	1	6	21	0	0	0	0	0	0	0	10	0	0	25	0	0	0	0	1	0	0	0	0	0	0	0	0	0	0
OTU_634	Bacteria	Bacteroidetes	Flavobacteriia	Flavobacteriales	Flavobacteriaceae	Winogradskyella	Multi-affiliation	0	0	0	1	0	0	0	0	0	1	0	0	1	0	0	1	0	0	0	0	0	0	0	1	0	0	0	2	0	1	0	0	4	2	0	0	0	0	0	0	0	1
OTU_636	Bacteria	Tenericutes	Mollicutes	Mycoplasmatales	Mycoplasmataceae	Mycoplasma	Multi-affiliation	0	0	0	0	0	0	0	0	0	0	0	0	0	0	0	0	0	0	0	0	0	0	0	0	0	0	0	0	0	0	0	0	0	0	0	0	0	0	0	0	0	0
OTU_638	Bacteria	Bacteroidetes	Cytophagia	Order II	Rhodothermaceae	Rubrivirga	Multi-affiliation	1	0	1	0	13	0	3	0	0	1	0	0	0	0	4	0	19	0	5	2	0	0	6	0	0	0	2	0	0	0	0	0	0	0	0	0	0	0	0	0	0	0
OTU_639	Bacteria	Verrucomicrobia	Verrucomicrobiae	Verrucomicrobiales	Verrucomicrobiaceae	Haloferula	unknown species	6	0	19	1	15	13	14	7	7	22	9	2	6	3	15	7	1	0	8	9	4	6	5	8	44	21	11	26	6	7	11	12	20	4	3	0	28	4	17	8	6	1
OTU_640	Bacteria	Proteobacteria	Epsilonproteobacteria	Campylobacterales	Campylobacteraceae	Arcobacter	unknown species	0	0	0	0	0	0	0	0	0	0	0	0	0	0	0	0	0	0	0	0	0	0	0	0	0	0	0	0	0	0	0	0	0	0	0	0	0	0	0	0	0	0
OTU_641	Bacteria	Actinobacteria	Actinobacteria	Propionibacteriales	Propionibacteriaceae	unknown genus	Gram-positive bacterium SOGA22	12	0	0	0	24	0	3	4	0	5	0	0	9	0	1	0	0	0	7	3	0	0	3	0	4	2	2	5	0	0	8	7	1	3	8	1	10	4	0	0	0	3
OTU_642	Bacteria	Proteobacteria	Alphaproteobacteria	Rhodobacterales	Rhodobacteraceae	Multi-affiliation	Multi-affiliation	1	13	0	1	24	3	2	0	0	7	4	2	3	0	4	5	37	2	2	2	1	0	0	6	3	0	1	28	3	17	1	0	0	5	0	6	2	5	30	0	4	3
OTU_643	Bacteria	Planctomycetes	Planctomycetacia	Planctomycetales	Planctomycetaceae	Blastopirellula	unknown species	0	9	0	0	0	0	0	0	0	3	0	0	0	0	0	0	0	0	7	4	7	0	0	0	0	44	7	0	0	0	0	0	0	0	0	6	5	0	41	0	0	1
OTU_644	Bacteria	Proteobacteria	Gammaproteobacteria	Order Incertae Sedis	Family Incertae Sedis	Marinicella	unknown species	0	0	0	0	0	0	5	1	2	0	1	0	6	0	33	0	0	0	0	1	1	6	12	7	0	0	10	15	0	0	0	1	19	0	0	1	0	0	1	0	0	3
OTU_645	Bacteria	SHA-109	unknown class	unknown order	unknown family	unknown genus	unknown species	0	20	0	0	0	0	19	0	0	7	0	0	7	0	6	9	12	0	13	7	0	16	5	19	27	9	7	32	10	0	0	2	3	0	0	0	0	0	0	0	0	0
OTU_646	Bacteria	Bacteroidetes	Flavobacteriia	Flavobacteriales	Flavobacteriaceae	Polaribacter	Multi-affiliation	1	1	3	0	11	0	3	0	1	3	9	0	0	0	4	0	13	1	5	3	3	17	16	0	0	2	10	0	2	4	0	0	2	2	0	23	1	1	2	0	0	15
OTU_647	Bacteria	Proteobacteria	Alphaproteobacteria	Rhodobacterales	Rhodobacteraceae	Octadecabacter	Octadecabacter sp.	0	0	0	0	0	0	1	0	2	0	0	0	2	0	0	0	0	0	0	5	0	0	0	0	0	0	0	0	0	0	0	0	0	0	0	2	0	0	0	0	0	0
OTU_648	Bacteria	Actinobacteria	Coriobacteriia	Coriobacteriales	Coriobacteriaceae	unknown genus	unknown species	0	0	0	0	1	0	1	0	0	0	0	0	0	0	0	0	0	0	17	0	0	0	0	0	0	0	0	1	0	0	0	0	7	0	3	0	0	0	0	1	0	0
OTU_649	Bacteria	Proteobacteria	Gammaproteobacteria	Oceanospirillales	Litoricolaceae	Litoricola	unknown species	0	0	0	0	0	0	0	0	0	1	0	0	0	0	0	1	0	0	0	0	0	0	0	0	0	0	0	0	0	0	0	0	0	0	0	0	0	0	0	0	0	13
OTU_650	Bacteria	Proteobacteria	Alphaproteobacteria	Rhodobacterales	Rhodobacteraceae	Roseobacter clade NAC11-7 lineage	unknown species	0	0	0	0	0	0	0	0	0	0	0	0	0	0	0	0	0	0	0	0	0	0	0	0	0	0	0	9	0	0	0	0	0	0	0	0	0	0	0	0	0	0
OTU_651	Bacteria	Bacteroidetes	Flavobacteriia	Flavobacteriales	Flavobacteriaceae	unknown genus	unknown species	0	3	0	0	0	0	0	0	0	1	0	4	0	0	4	0	0	0	3	0	0	0	0	2	0	1	0	0	0	0	0	0	0	0	1	0	2	0	0	0	0	0
OTU_652	Bacteria	Proteobacteria	Gammaproteobacteria	Vibrionales	Vibrionaceae	Vibrio	unknown species	17	2	4	10	11	16	0	6	7	2	0	5	14	1	17	72	0	12	0	0	0	30	0	0	0	12	0	0	0	0	6	16	1	12	2	0	2	2	1	0	7	5
OTU_653	Bacteria	Proteobacteria	Alphaproteobacteria	Rhodobacterales	Rhodobacteraceae	unknown genus	unknown species	0	0	1	6	0	0	0	14	6	3	5	9	3	0	5	1	0	19	26	11	33	2	10	25	0	25	7	31	4	1	0	18	0	4	0	0	0	0	10	0	0	0
OTU_654	Bacteria	Proteobacteria	Alphaproteobacteria	Rhodobacterales	Rhodobacteraceae	Multi-affiliation	Multi-affiliation	0	13	0	0	0	1	0	0	0	3	0	0	0	0	0	0	0	0	0	0	1	0	0	0	0	0	0	2	5	0	0	0	0	1	0	0	8	0	0	0	0	0
OTU_655	Bacteria	Bacteroidetes	Sphingobacteriia	Sphingobacteriales	Saprospiraceae	Lewinella	unknown species	0	0	0	0	0	2	2	0	2	0	0	0	1	0	0	0	0	0	3	0	0	0	7	11	0	0	0	0	0	0	0	0	0	0	0	0	0	0	0	0	0	0
OTU_656	Bacteria	Planctomycetes	Planctomycetacia	Planctomycetales	Planctomycetaceae	Planctomyces	unknown species	0	23	0	1	0	0	2	0	0	4	0	1	0	0	2	0	0	0	1	0	12	4	0	0	0	10	0	7	0	0	0	0	0	1	0	0	0	0	0	0	0	0
OTU_657	Bacteria	Proteobacteria	Alphaproteobacteria	Rhodobacterales	Rhodobacteraceae	unknown genus	unknown species	0	0	0	5	5	1	4	1	0	0	0	0	2	0	54	8	6	6	0	0	0	0	0	39	0	0	11	10	0	0	0	1	0	0	0	0	0	0	0	1	0	0
OTU_659	Bacteria	Bacteroidetes	Flavobacteriia	Flavobacteriales	Flavobacteriaceae	Dokdonia	Multi-affiliation	15	0	0	0	1	0	1	0	0	0	0	0	1	0	8	0	27	22	1	2	1	0	7	0	0	1	13	4	0	1	0	0	1	0	0	1	2	0	11	0	0	0
OTU_660	Bacteria	Proteobacteria	Alphaproteobacteria	Rickettsiales	SM2D12	unknown genus	unknown species	0	0	0	0	0	0	0	0	0	0	0	0	0	0	0	0	0	0	0	0	0	0	0	0	0	0	0	0	0	0	0	0	0	0	1	0	1	1	0	0	0	0
OTU_661	Bacteria	Proteobacteria	Alphaproteobacteria	Rhodobacterales	Rhodobacteraceae	Ruegeria	Multi-affiliation	4	8	0	0	2	0	0	2	0	0	0	0	7	1	0	9	0	0	0	0	0	17	0	0	32	0	21	2	0	0	1	1	2	0	0	0	3	0	0	3	0	1
OTU_662	Bacteria	Chloroflexi	Caldilineae	Caldilineales	Caldilineaceae	unknown genus	unknown species	0	0	0	0	0	0	0	0	0	0	0	0	0	0	0	0	0	0	0	0	0	0	0	0	0	0	0	0	0	0	0	0	0	0	0	0	0	0	0	0	0	0
OTU_663	Bacteria	Proteobacteria	Gammaproteobacteria	Alteromonadales	Colwelliaceae	Colwellia	unknown species	1	0	0	0	0	0	0	0	0	0	0	0	0	1	0	0	0	0	0	0	0	0	0	0	0	0	0	0	0	0	0	0	0	0	0	1	0	0	0	0	0	0
OTU_664	Bacteria	Proteobacteria	Gammaproteobacteria	Thiotrichales	Thiotrichales Incertae Sedis	Candidatus Endoecteinascidia	unknown species	0	0	0	6	0	0	0	0	0	0	0	0	0	0	0	0	0	18	26	20	17	0	0	105	0	0	7	4	0	0	0	0	0	0	0	0	0	0	0	0	0	0
OTU_665	Bacteria	Tenericutes	Mollicutes	Mycoplasmatales	Mycoplasmataceae	Mycoplasma	unknown species	1	0	0	0	0	0	0	0	0	0	0	0	0	0	0	0	0	0	0	0	0	0	0	0	0	0	0	0	0	0	0	0	0	0	0	0	0	0	0	0	0	0
OTU_666	Bacteria	Proteobacteria	Alphaproteobacteria	Rhodobacterales	Rhodobacteraceae	Jannaschia	unknown species	2	2	2	3	0	4	0	0	5	8	0	0	1	0	4	2	5	14	6	39	66	0	38	0	2	0	5	9	0	0	0	0	3	3	0	0	0	0	0	0	0	0
OTU_667	Bacteria	Proteobacteria	Gammaproteobacteria	Oceanospirillales	Oceanospirillaceae	Oleispira	unknown species	0	0	0	0	0	0	0	0	2	0	0	0	0	6	0	0	0	0	0	0	0	0	0	0	0	0	0	0	0	0	3	1	0	0	0	0	0	0	0	1	0	6
OTU_668	Bacteria	Planctomycetes	Phycisphaerae	Phycisphaerales	Phycisphaeraceae	unknown genus	unknown species	0	0	0	0	0	2	0	2	0	0	0	0	2	0	0	0	8	0	0	0	0	0	0	0	0	0	0	0	0	0	0	0	0	1	0	0	0	0	0	0	0	0
OTU_669	Bacteria	Bacteroidetes	Sphingobacteriia	Sphingobacteriales	Saprospiraceae	Lewinella	unknown species	0	0	0	0	0	0	1	0	0	0	0	0	0	0	0	0	0	0	0	9	0	0	0	0	0	0	0	0	0	0	0	0	0	0	0	0	0	0	1	1	0	0
OTU_670	Bacteria	Proteobacteria	Gammaproteobacteria	Vibrionales	Vibrionaceae	Vibrio	Vibrio tapetis	0	0	0	0	0	0	5	0	3	0	0	0	0	3	0	13	0	0	0	0	0	0	0	0	0	0	0	0	0	19	0	0	0	3	0	13	0	1	0	0	0	0
OTU_671	Bacteria	Bacteroidetes	Flavobacteriia	Flavobacteriales	Flavobacteriaceae	Meridianimaribacter	Multi-affiliation	0	1	3	3	1	0	6	1	1	2	0	0	5	0	5	4	0	10	19	1	11	1	16	3	2	0	3	15	0	10	0	1	0	0	1	12	1	0	3	0	0	2
OTU_672	Bacteria	Proteobacteria	Deltaproteobacteria	Desulfobacterales	Desulfobacteraceae	Desulfosarcina	unknown species	20	8	3	0	7	0	4	1	11	4	0	18	3	0	2	0	0	2	0	13	0	11	0	0	0	0	0	3	7	0	10	5	29	1	0	2	2	1	0	1	0	4
OTU_673	Bacteria	Proteobacteria	Gammaproteobacteria	Xanthomonadales	JTB255 marine benthic group	unknown genus	unknown species	3	0	7	1	7	0	6	13	0	9	0	1	1	0	2	2	0	7	7	6	1	3	0	0	0	1	5	4	1	18	5	2	1	2	15	0	4	5	5	3	0	0
OTU_674	Bacteria	Bacteroidetes	Sphingobacteriia	Sphingobacteriales	Saprospiraceae	Lewinella	Lewinella persica	5	2	0	0	0	3	1	0	2	11	0	9	0	1	3	0	0	25	1	0	2	3	0	0	5	0	0	1	2	0	0	0	13	3	0	0	0	0	0	0	2	1
OTU_675	Bacteria	Proteobacteria	Alphaproteobacteria	Rhodobacterales	Rhodobacteraceae	unknown genus	unknown species	0	0	0	0	0	1	0	0	0	0	0	0	0	1	3	17	0	0	0	0	0	0	0	0	0	0	0	0	0	0	0	0	0	0	0	0	0	0	0	0	0	1
OTU_676	Bacteria	Planctomycetes	Pla3 lineage	unknown order	unknown family	unknown genus	unknown species	0	2	3	11	0	1	29	0	1	0	0	0	1	0	15	3	47	19	2	0	0	0	12	2	0	4	25	4	0	0	0	6	0	0	0	0	1	0	0	1	0	2
OTU_677	Bacteria	Proteobacteria	Gammaproteobacteria	Cellvibrionales	Halieaceae	OM60(NOR5) clade	unknown species	3	5	2	4	0	0	1	0	3	0	0	4	0	0	0	0	0	7	2	0	0	12	2	0	0	0	0	6	9	4	0	0	0	0	0	0	7	0	0	0	0	0
OTU_678	Bacteria	Proteobacteria	Gammaproteobacteria	Alteromonadales	Pseudoalteromonadaceae	Pseudoalteromonas	Multi-affiliation	0	4	0	0	0	0	0	0	0	0	0	0	0	2	0	4	0	0	0	0	0	0	0	0	0	0	0	0	0	0	0	0	0	0	0	5	0	0	0	0	0	0
OTU_679	Bacteria	Proteobacteria	Gammaproteobacteria	Vibrionales	Vibrionaceae	Aliivibrio	Multi-affiliation	0	0	9	15	9	19	3	0	1	0	0	0	1	0	0	141	23	0	0	20	0	1	3	0	0	9	126	13	10	10	5	6	0	9	5	1	1	1	41	0	0	22
OTU_680	Bacteria	Proteobacteria	Alphaproteobacteria	DB1-14	unknown family	unknown genus	unknown species	0	0	0	7	51	0	24	1	3	122	217	0	0	0	138	0	0	0	21	1	0	3	1	0	0	0	0	0	1	0	0	16	0	0	0	0	9	0	0	0	0	0
OTU_681	Bacteria	Proteobacteria	Gammaproteobacteria	KI89A clade	unknown family	unknown genus	unknown species	4	9	0	11	0	3	11	0	0	1	0	0	13	0	10	0	0	4	22	0	5	0	5	20	10	6	0	9	0	0	0	0	3	2	1	0	0	0	0	0	0	5
OTU_682	Bacteria	Planctomycetes	Planctomycetacia	Planctomycetales	Planctomycetaceae	Rhodopirellula	unknown species	0	0	0	0	12	1	3	2	13	0	0	0	2	0	41	7	3	0	0	14	0	2	0	0	0	2	16	1	0	0	0	0	0	4	0	0	1	0	0	1	1	1
OTU_683	Bacteria	Proteobacteria	Alphaproteobacteria	Rhodobacterales	Rhodobacteraceae	Lentibacter	unknown species	0	0	0	0	0	0	0	0	0	1	0	0	0	0	0	0	0	0	0	0	0	0	0	0	0	0	0	0	0	0	0	0	1	0	0	0	0	0	0	0	0	0
OTU_684	Bacteria	Proteobacteria	Deltaproteobacteria	Myxococcales	Multi-affiliation	Multi-affiliation	Multi-affiliation	0	772	0	0	0	0	0	0	0	0	0	0	0	0	0	0	0	0	0	0	0	0	0	0	0	0	0	0	0	0	0	0	0	0	0	0	0	0	0	0	0	0
OTU_686	Bacteria	Proteobacteria	Alphaproteobacteria	Caulobacterales	Hyphomonadaceae	Robiginitomaculum	unknown species	0	0	4	2	0	0	0	9	2	16	8	0	2	1	3	0	5	9	1	0	0	0	0	14	0	1	7	11	0	4	0	0	1	0	0	0	0	0	2	0	0	0
OTU_687	Bacteria	Proteobacteria	Gammaproteobacteria	Chromatiales	Granulosicoccaceae	Granulosicoccus	unknown species	0	3	2	4	0	1	1	0	0	2	0	0	0	0	11	1	1	4	24	4	0	0	0	0	0	18	4	30	0	0	0	0	0	1	0	0	0	0	1	0	0	0
OTU_688	Bacteria	Proteobacteria	Alphaproteobacteria	Rhodospirillales	Rhodospirillaceae	Novispirillum	unknown species	0	0	0	2	19	0	12	0	0	0	24	0	0	0	0	5	0	2	24	0	0	0	0	0	0	0	0	0	0	0	0	0	0	0	0	0	0	4	0	0	0	0
OTU_689	Bacteria	Proteobacteria	Gammaproteobacteria	Vibrionales	Vibrionaceae	Vibrio	Multi-affiliation	13	3	5	0	1	1	1	6	1	9	4	14	77	3	8	268	9	0	4	0	0	6	11	0	0	20	1	1	2	0	11	5	0	31	4	70	1	0	3	0	4	33
OTU_690	Bacteria	Planctomycetes	Planctomycetacia	Planctomycetales	Planctomycetaceae	Pir4 lineage	unknown species	0	33	2	3	0	0	12	0	6	12	11	3	33	2	12	2	12	19	8	16	12	1	3	0	0	7	18	7	0	8	4	5	0	2	6	4	12	2	21	0	3	7
OTU_691	Bacteria	Proteobacteria	Alphaproteobacteria	OCS116 clade	unknown family	unknown genus	unknown species	7	0	0	0	0	0	0	0	0	0	0	0	0	0	0	0	0	0	0	0	0	0	0	0	0	0	0	0	0	0	0	0	0	0	0	0	0	0	2	0	0	0
OTU_692	Bacteria	Bacteroidetes	Cytophagia	Order II	Rhodothermaceae	unknown genus	unknown species	0	1	0	0	0	4	25	0	2	5	0	1	3	0	37	3	19	3	2	1	10	4	0	0	0	9	20	4	0	0	3	1	0	0	0	0	3	0	60	0	0	2
OTU_693	Bacteria	Actinobacteria	Acidimicrobiia	Acidimicrobiales	Iamiaceae	Iamia	Aciditerrimonas sp.	0	10	0	0	0	0	0	2	0	0	14	0	1	0	0	0	0	4	5	12	0	4	0	0	4	0	8	25	0	0	1	0	0	0	0	0	2	0	10	0	0	0
OTU_695	Bacteria	Actinobacteria	Acidimicrobiia	Acidimicrobiales	Sva0996 marine group	unknown genus	unknown species	0	0	0	2	0	3	0	0	0	0	0	0	2	0	1	0	0	0	0	0	0	0	0	0	0	0	0	0	0	0	1	0	0	1	9	21	0	0	0	0	8	0
OTU_696	Bacteria	Bacteroidetes	Flavobacteriia	Flavobacteriales	Flavobacteriaceae	Maribacter	unknown species	0	5	0	0	0	0	1	2	2	0	2	10	0	0	0	0	0	0	0	0	0	0	0	0	0	2	0	6	1	6	0	3	0	2	1	1	0	1	10	1	0	0
OTU_697	Bacteria	Proteobacteria	Gammaproteobacteria	Vibrionales	Vibrionaceae	Vibrio	Multi-affiliation	0	0	0	0	1	0	0	0	0	0	0	0	0	0	0	0	0	0	0	0	0	0	0	0	0	0	0	0	0	0	0	0	0	0	0	0	0	0	0	0	0	0
OTU_698	Bacteria	Bacteroidetes	Flavobacteriia	Flavobacteriales	Flavobacteriaceae	Maribacter	Maribacter aestuarii	3	0	0	7	0	0	0	0	1	1	22	0	7	0	25	0	58	17	11	31	30	0	23	29	8	3	3	42	1	3	4	0	0	0	0	0	0	1	26	0	0	4
OTU_699	Bacteria	Planctomycetes	Planctomycetacia	Planctomycetales	Planctomycetaceae	Rhodopirellula	Multi-affiliation	1	2	4	11	19	0	32	48	1	32	8	9	14	0	35	0	2	14	3	2	8	16	11	9	4	7	0	24	1	0	3	5	52	5	2	1	7	1	5	1	0	10
OTU_700	Bacteria	Proteobacteria	Alphaproteobacteria	Caulobacterales	Hyphomonadaceae	Algimonas	Multi-affiliation	0	4	0	0	0	0	4	0	0	0	0	0	0	0	0	0	0	1	0	0	0	0	0	0	0	2	0	0	0	0	2	0	0	0	0	0	0	0	1	0	0	0
OTU_701	Bacteria	Proteobacteria	Gammaproteobacteria	Alteromonadales	Alteromonadaceae	Paraglaciecola	unknown species	0	12	0	0	0	0	0	0	0	0	0	0	0	1	3	0	3	0	0	0	0	0	10	0	0	0	0	5	0	0	0	0	1	0	0	0	0	0	2	0	0	0
OTU_702	Bacteria	Proteobacteria	Alphaproteobacteria	Rhodobacterales	Rhodobacteraceae	Multi-affiliation	Multi-affiliation	0	0	0	0	0	0	0	0	0	0	0	0	0	0	0	0	0	0	0	0	0	0	0	0	0	0	0	0	4	0	0	0	0	0	0	0	0	0	0	0	1	0
OTU_703	Bacteria	Proteobacteria	Alphaproteobacteria	Rickettsiales	T9d	unknown genus	unknown species	2	11	0	0	8	5	1	10	0	0	0	0	0	1	0	2	0	0	0	0	0	0	0	0	0	0	0	2	0	0	2	5	0	2	0	21	1	1	0	1	0	0
OTU_704	Bacteria	Proteobacteria	Gammaproteobacteria	Pseudomonadales	Moraxellaceae	Acinetobacter	Multi-affiliation	1	0	0	0	0	5	0	0	2	0	1	0	0	0	0	0	0	1	0	0	0	0	0	0	0	2	0	2	1	31	7	0	3	0	0	5	1	0	19	0	1	2
OTU_705	Bacteria	Proteobacteria	Alphaproteobacteria	Rhodobacterales	Rhodobacteraceae	unknown genus	unknown species	0	11	0	0	9	0	12	0	0	0	13	0	8	0	5	2	0	1	0	2	0	0	0	0	0	9	3	17	0	0	0	0	0	0	0	0	0	0	10	3	0	0
OTU_706	Bacteria	Planctomycetes	Planctomycetacia	Planctomycetales	Planctomycetaceae	Rhodopirellula	planctomycete DDSe3004	0	0	0	0	0	2	3	0	0	0	0	0	0	0	1	4	0	0	3	0	0	0	0	0	0	0	26	0	0	0	0	0	0	0	0	0	0	0	0	0	0	0
OTU_707	Bacteria	Proteobacteria	Alphaproteobacteria	Rhodobacterales	Rhodobacteraceae	unknown genus	unknown species	0	0	0	0	0	0	3	0	0	3	0	0	0	0	0	0	0	0	6	0	0	0	0	0	0	1	0	0	0	0	0	0	0	0	0	0	0	0	0	1	0	3
OTU_708	Bacteria	Proteobacteria	Gammaproteobacteria	Vibrionales	Vibrionaceae	Aliivibrio	Aliivibrio wodanis	0	0	0	0	0	0	0	0	0	0	0	0	0	0	0	0	0	0	0	0	0	0	0	0	0	0	0	0	0	0	0	0	0	0	0	0	0	0	0	0	0	0
OTU_709	Bacteria	Actinobacteria	Acidimicrobiia	Acidimicrobiales	Sva0996 marine group	unknown genus	unknown species	0	3	1	0	3	8	2	21	1	11	0	8	1	0	0	0	1	0	3	0	0	17	0	14	0	16	7	16	0	0	1	0	0	0	0	0	0	3	1	0	0	0
OTU_710	Bacteria	Planctomycetes	OM190	unknown order	unknown family	unknown genus	unknown species	0	0	0	0	0	0	0	0	0	0	9	0	0	0	14	0	0	20	0	0	0	0	0	0	0	0	0	0	0	0	0	0	0	0	0	0	0	0	0	0	0	0
OTU_711	Bacteria	Verrucomicrobia	Opitutae	Puniceicoccales	Puniceicoccaceae	Cerasicoccus	unknown species	0	4	0	0	0	1	7	0	2	0	19	0	0	0	0	0	0	0	1	0	0	0	4	0	0	0	2	24	0	0	0	0	0	0	0	0	1	1	1	2	0	0
OTU_712	Bacteria	Tenericutes	Mollicutes	Mycoplasmatales	Mycoplasmataceae	Candidatus Bacilloplasma	unknown species	0	0	0	0	0	0	0	0	0	0	0	0	0	0	0	0	0	0	0	0	0	0	0	0	0	0	0	0	0	0	0	0	0	0	0	0	0	0	0	0	0	0
OTU_713	Bacteria	Actinobacteria	Actinobacteria	Micrococcales	Multi-affiliation	Multi-affiliation	Multi-affiliation	0	0	0	0	0	0	0	0	0	0	0	0	0	0	0	0	0	0	0	0	0	0	0	0	0	0	0	0	0	0	0	0	0	0	0	0	0	0	0	0	0	0
OTU_714	Bacteria	Bacteroidetes	Cytophagia	Order II	Rhodothermaceae	Rubrivirga	Multi-affiliation	2	0	0	0	0	0	6	6	0	0	1	5	0	0	7	1	0	11	0	8	0	0	8	3	1	4	0	0	0	0	3	0	0	0	0	0	0	0	0	0	0	0
OTU_715	Bacteria	Bacteroidetes	Cytophagia	Cytophagales	Flammeovirgaceae	Flammeovirga	Flammeovirga kamogawensis	8	3	8	2	4	2	7	1	1	1	0	0	5	12	0	149	0	0	4	2	39	0	1	0	0	4	15	0	0	0	3	5	0	3	3	25	3	0	0	0	2	18
OTU_716	Bacteria	Proteobacteria	Alphaproteobacteria	Sphingomonadales	Sphingomonadaceae	Sphingomicrobium	Sphingomicrobium astaxanthinifaciens	0	1	0	0	0	0	0	0	0	0	0	0	0	0	3	0	0	0	3	0	0	0	0	0	0	3	0	0	0	0	0	0	0	0	0	0	0	0	0	0	0	0
OTU_717	Bacteria	Firmicutes	Clostridia	Clostridiales	Peptostreptococcaceae	Multi-affiliation	Multi-affiliation	19	2	3	0	15	1	0	5	23	1	27	39	2	0	3	3	0	0	0	0	0	5	0	0	0	0	0	0	12	7	6	0	0	0	10	0	4	0	25	7	12	0
OTU_718	Bacteria	Planctomycetes	Planctomycetacia	Planctomycetales	Planctomycetaceae	Blastopirellula	unknown species	6	0	0	0	0	0	1	0	4	1	1	0	9	0	0	0	0	13	0	0	0	0	0	0	0	0	2	0	4	35	0	0	0	7	2	0	3	1	10	2	0	0
OTU_719	Bacteria	Planctomycetes	Planctomycetacia	Planctomycetales	Planctomycetaceae	Rhodopirellula	Multi-affiliation	3	15	0	19	0	0	10	0	8	3	0	3	2	0	13	2	5	0	18	21	9	5	9	2	64	8	9	25	20	9	2	3	0	6	0	15	14	12	65	0	1	10
OTU_720	Bacteria	Proteobacteria	Alphaproteobacteria	4-Org1-14	unknown family	unknown genus	unknown species	0	17	6	3	0	0	9	0	0	0	0	4	4	0	14	7	0	1	0	1	4	0	0	0	0	0	4	18	0	0	0	0	0	0	0	0	0	0	8	0	0	1
OTU_721	Bacteria	Verrucomicrobia	Verrucomicrobiae	Verrucomicrobiales	Verrucomicrobiaceae	Haloferula	unknown species	4	5	14	1	23	14	13	0	6	6	39	4	34	0	11	27	35	19	29	19	7	38	41	0	5	14	6	19	4	0	14	19	23	7	18	10	63	8	48	8	12	6
OTU_722	Bacteria	Cyanobacteria	Cyanobacteria	SubsectionIII	FamilyI	Phormidium	Leptolyngbya sp.	7	1	0	3	0	1	17	3	4	18	2	0	3	0	8	0	0	6	0	0	0	0	48	0	0	0	6	2	0	0	0	0	66	2	6	0	0	4	3	1	0	6
OTU_723	Bacteria	Planctomycetes	OM190	unknown order	unknown family	unknown genus	unknown species	0	1	0	2	0	0	0	7	0	20	0	0	1	0	0	3	0	16	0	0	10	1	0	2	0	0	0	22	1	0	2	0	0	1	0	0	0	0	0	1	1	0
OTU_724	Bacteria	Proteobacteria	Gammaproteobacteria	Oceanospirillales	Alcanivoracaceae	Kangiella	Kangiella sp.	0	0	1	0	0	0	2	0	0	32	0	0	0	0	9	0	6	2	5	3	5	0	0	0	7	4	5	0	0	0	3	0	0	1	2	2	0	0	63	0	0	62
OTU_725	Bacteria	Bacteroidetes	Flavobacteriia	Flavobacteriales	Flavobacteriaceae	Lacinutrix	unknown species	0	0	0	0	1	0	0	0	1	1	0	0	0	0	0	3	4	0	3	0	0	0	3	0	0	0	0	3	0	0	0	0	0	0	0	0	0	0	0	0	0	3
OTU_726	Bacteria	Proteobacteria	Gammaproteobacteria	Oceanospirillales	Oceanospirillaceae	Pseudospirillum	unknown species	2	0	0	0	0	0	0	0	0	0	0	0	0	0	0	0	9	0	0	0	0	0	0	0	0	0	0	0	0	0	2	0	0	0	0	0	0	1	0	0	0	0
OTU_727	Bacteria	Actinobacteria	Acidimicrobiia	Acidimicrobiales	OM1 clade	unknown genus	unknown species	0	3	13	18	7	2	4	6	0	0	0	4	2	0	0	0	0	2	0	10	0	0	0	0	0	0	0	2	8	0	0	1	0	4	0	39	7	0	0	0	7	0
OTU_728	Bacteria	Proteobacteria	Gammaproteobacteria	Sva0071	unknown family	unknown genus	unknown species	0	0	0	0	0	0	0	0	0	0	0	0	1	0	0	0	0	0	0	0	0	0	0	0	0	0	0	0	0	0	0	0	0	0	0	0	0	0	0	0	0	0
OTU_730	Bacteria	Planctomycetes	Planctomycetacia	Planctomycetales	Planctomycetaceae	Planctomyces	unknown species	0	0	2	0	6	0	0	11	1	13	0	0	2	0	0	0	0	0	0	3	0	0	50	0	0	0	0	0	0	0	4	0	0	3	1	0	3	0	0	0	0	0
OTU_731	Bacteria	Bacteroidetes	Flavobacteriia	Flavobacteriales	Flavobacteriaceae	Ulvibacter	Ulvibacter sp.	2	0	0	0	0	0	0	0	1	2	0	0	0	0	0	0	0	0	0	0	0	15	0	0	0	4	0	0	0	6	0	0	3	0	1	0	0	0	0	0	0	1
OTU_732	Bacteria	Planctomycetes	OM190	unknown order	unknown family	unknown genus	unknown species	6	0	0	5	0	5	4	7	0	0	13	16	2	0	41	3	0	0	13	3	0	1	16	0	2	2	10	6	0	11	0	0	0	0	0	0	2	0	8	0	0	1
OTU_734	Bacteria	Proteobacteria	Gammaproteobacteria	Cellvibrionales	Halieaceae	OM60(NOR5) clade	unknown species	0	1	3	0	0	0	38	0	1	1	0	0	0	0	25	1	22	16	12	15	4	9	1	3	0	8	19	1	6	5	0	0	0	0	2	0	1	0	3	1	0	0
OTU_735	Bacteria	Bacteroidetes	Flavobacteriia	Flavobacteriales	Flavobacteriaceae	NS4 marine group	unknown species	0	0	0	0	0	0	0	23	0	10	0	0	3	0	1	0	0	0	1	0	6	0	0	0	0	5	0	0	0	0	0	0	0	0	0	0	0	0	0	0	0	0
OTU_736	Bacteria	Bacteroidetes	Cytophagia	Cytophagales	Flammeovirgaceae	Flammeovirga	Flammeovirga arenaria	0	0	0	0	0	0	0	0	0	1	0	0	0	3	0	26	0	0	5	0	0	0	0	0	0	0	3	0	0	0	0	0	0	1	0	0	0	0	0	0	0	0
OTU_737	Bacteria	Proteobacteria	Alphaproteobacteria	Rickettsiales	SM2D12	unknown genus	unknown species	0	0	0	0	0	0	0	0	0	0	0	0	0	0	0	0	0	0	0	0	0	0	0	0	0	0	0	0	0	0	0	0	0	0	0	0	0	0	0	2	1	0
OTU_738	Bacteria	Proteobacteria	Alphaproteobacteria	Caulobacterales	Hyphomonadaceae	Hyphomonas	unknown species	0	5	0	3	0	0	9	0	2	11	0	0	11	0	7	4	0	10	0	9	3	1	0	0	0	0	13	11	0	0	0	0	25	1	0	0	1	0	13	0	0	0
OTU_740	Bacteria	Proteobacteria	Gammaproteobacteria	Vibrionales	Vibrionaceae	Photobacterium	Multi-affiliation	0	0	0	0	1	0	1	0	0	0	0	0	0	0	0	0	0	0	0	0	0	0	0	0	0	0	0	0	0	0	0	0	0	0	0	0	0	0	0	0	0	0
OTU_742	Bacteria	Proteobacteria	Alphaproteobacteria	Rhodobacterales	Rhodobacteraceae	Marivita	unknown species	0	0	0	0	0	0	0	0	0	0	0	0	0	0	0	0	0	0	0	0	0	0	0	0	0	8	0	0	0	0	0	0	0	0	0	0	0	0	0	0	0	0
OTU_744	Bacteria	Proteobacteria	Alphaproteobacteria	Rhodobacterales	Rhodobacteraceae	Marivita	unknown species	1	29	16	48	30	3	82	10	1	15	1	22	8	2	52	15	36	15	7	6	3	5	2	74	0	8	26	30	1	0	8	13	6	4	9	3	11	1	32	0	0	2
OTU_745	Bacteria	Planctomycetes	Planctomycetacia	Planctomycetales	Planctomycetaceae	Rubripirellula	unknown species	5	0	0	1	13	5	2	0	0	4	2	14	3	0	0	3	0	0	3	22	9	26	16	0	0	0	34	20	3	0	3	6	0	7	0	0	1	5	0	0	2	0
OTU_746	Bacteria	Proteobacteria	Gammaproteobacteria	Chromatiales	Ectothiorhodospiraceae	unknown genus	unknown species	16	8	15	18	17	11	9	40	10	11	13	16	13	1	4	11	61	12	11	13	0	2	28	0	0	17	17	6	14	37	32	5	2	14	11	11	23	7	51	0	6	3
OTU_747	Bacteria	Proteobacteria	Alphaproteobacteria	Rhodobacterales	Rhodobacteraceae	Roseobacter	Multi-affiliation	3	0	0	0	3	0	12	0	1	9	0	0	0	2	29	1	0	21	0	2	11	0	12	13	0	26	30	9	0	0	0	0	0	1	0	0	6	0	15	0	0	1
OTU_748	Bacteria	Planctomycetes	Planctomycetacia	Planctomycetales	Planctomycetaceae	Planctomyces	unknown species	0	0	0	0	0	0	2	0	0	5	0	0	0	0	0	2	0	0	0	0	0	0	0	0	0	0	0	0	1	0	0	0	0	0	0	0	0	0	0	0	0	0
OTU_749	Bacteria	Proteobacteria	Gammaproteobacteria	Cellvibrionales	Cellvibrionaceae	unknown genus	unknown species	0	0	1	0	0	0	0	0	2	2	3	1	2	5	0	10	0	0	0	0	0	0	0	0	0	0	0	5	2	0	0	11	1	1	0	52	0	0	0	1	0	1
OTU_750	Bacteria	Firmicutes	Clostridia	Clostridiales	Family XII	Fusibacter	unknown species	0	1	0	0	0	0	0	82	0	8	0	108	0	2	0	4	0	0	0	0	0	0	0	0	0	0	3	0	0	0	0	1	0	4	0	18	0	0	0	0	0	12
OTU_751	Bacteria	Proteobacteria	Gammaproteobacteria	Chromatiales	Granulosicoccaceae	Granulosicoccus	Multi-affiliation	0	0	0	0	0	0	0	0	0	0	0	0	0	0	0	0	0	0	0	0	0	0	0	0	0	0	0	0	0	0	0	0	0	1	0	0	0	0	0	0	0	0
OTU_752	Bacteria	Verrucomicrobia	Verrucomicrobiae	Verrucomicrobiales	Verrucomicrobiaceae	Roseibacillus	unknown species	0	0	0	0	0	0	1	1	6	7	0	0	4	0	0	4	0	0	0	0	0	0	16	0	0	0	9	0	0	0	9	0	8	1	4	0	17	0	2	0	9	1
OTU_753	Bacteria	Planctomycetes	Planctomycetacia	Planctomycetales	Planctomycetaceae	Bythopirellula	unknown species	0	0	0	0	0	0	0	0	0	0	0	0	0	0	0	0	0	0	0	0	0	0	0	0	0	0	0	0	0	0	0	0	0	0	0	0	0	0	0	0	0	0
OTU_754	Bacteria	Proteobacteria	Alphaproteobacteria	Rhizobiales	Hyphomicrobiaceae	unknown genus	unknown species	0	0	0	104	18	0	0	0	0	3	0	0	0	0	0	1	0	3	518	0	0	39	0	0	0	0	36	0	0	0	0	0	0	0	0	0	0	0	0	0	0	1
OTU_755	Bacteria	Cyanobacteria	Cyanobacteria	SubsectionII	FamilyII	Pleurocapsa	Xenococcus sp.	5	8	4	39	0	0	1	3	2	11	0	0	0	0	56	4	66	13	69	0	11	2	84	2	10	19	29	20	4	0	4	0	44	1	0	0	0	0	73	0	0	4
OTU_756	Bacteria	Bacteroidetes	Flavobacteriia	Flavobacteriales	Flavobacteriaceae	Dokdonia	Multi-affiliation	0	0	0	0	0	0	0	0	0	0	0	0	0	0	0	0	0	0	0	0	0	0	0	0	0	0	0	0	0	0	0	0	0	0	0	0	0	0	0	0	0	0
OTU_757	Bacteria	Acidobacteria	Holophagae	Subgroup 10	CA002	unknown genus	Holophaga sp.	0	0	0	0	0	0	0	0	1	2	0	0	0	0	0	0	0	0	0	0	0	0	0	0	0	0	0	0	0	0	0	0	0	0	0	0	0	0	0	0	0	9
OTU_758	Bacteria	Proteobacteria	Alphaproteobacteria	Caulobacterales	Hyphomonadaceae	unknown genus	unknown species	1	0	0	16	0	0	11	0	2	0	1	0	2	0	0	0	9	9	1	2	10	11	52	0	0	0	2	10	0	0	2	0	0	7	2	0	2	1	0	0	0	29
OTU_760	Bacteria	Proteobacteria	Gammaproteobacteria	Order Incertae Sedis	Family Incertae Sedis	Marinicella	unknown species	0	1	9	0	3	0	5	8	3	0	0	0	0	0	0	0	0	0	0	18	2	9	11	6	6	0	1	1	6	0	0	0	0	0	1	0	0	0	0	0	0	0
OTU_761	Bacteria	Bacteroidetes	Cytophagia	Order II	Rhodothermaceae	Rubricoccus	unknown species	0	0	0	0	0	2	0	0	0	0	0	0	0	0	0	0	0	1	0	0	0	0	0	0	0	0	0	0	0	0	0	0	0	0	0	0	0	0	1	0	0	0
OTU_764	Bacteria	Bacteroidetes	Flavobacteriia	Flavobacteriales	Flavobacteriaceae	Pricia	unknown species	0	0	4	3	1	4	3	0	1	3	0	0	12	0	22	0	0	11	0	28	27	3	23	13	24	15	12	67	2	0	0	0	0	2	4	0	0	0	87	0	0	1
OTU_765	Bacteria	Bacteroidetes	Sphingobacteriia	Sphingobacteriales	Saprospiraceae	Portibacter	unknown species	0	1	0	0	0	0	0	0	0	3	0	0	0	0	1	0	0	11	0	2	0	5	0	0	0	2	3	10	0	0	3	0	0	1	0	0	0	0	0	0	0	0
OTU_766	Bacteria	Proteobacteria	Gammaproteobacteria	Alteromonadales	Colwelliaceae	Colwellia	Multi-affiliation	0	0	0	0	0	0	0	0	0	0	0	0	0	28	0	9	0	0	0	0	22	0	1	0	0	0	0	0	0	0	0	0	0	5	0	155	0	0	0	0	0	9
OTU_767	Bacteria	Proteobacteria	Alphaproteobacteria	Rhodobacterales	Rhodobacteraceae	Sulfitobacter	Sulfitobacter sp.	0	0	0	0	0	0	0	1	0	0	0	4	0	0	0	0	0	0	0	0	0	0	0	0	0	12	0	1	0	0	0	0	0	1	0	0	0	0	0	0	0	5
OTU_768	Bacteria	Proteobacteria	Alphaproteobacteria	Rhodobacterales	Rhodobacteraceae	Jannaschia	Multi-affiliation	0	0	0	10	0	6	11	4	0	15	0	0	9	0	37	3	0	6	4	11	4	4	0	0	9	6	5	5	1	0	0	0	0	1	0	0	1	4	0	0	0	14
OTU_769	Bacteria	Bacteroidetes	Flavobacteriia	Flavobacteriales	Flavobacteriaceae	NS5 marine group	unknown species	0	2	1	11	0	6	0	0	0	2	0	0	0	0	0	0	8	0	0	0	0	0	0	0	0	1	1	0	0	0	0	0	0	0	2	0	0	2	0	0	0	0
OTU_770	Bacteria	Bacteroidetes	Sphingobacteriia	Sphingobacteriales	Saprospiraceae	unknown genus	unknown species	2	1	0	5	0	0	5	0	9	2	0	0	7	0	0	0	0	0	0	2	0	0	4	0	0	0	0	1	0	0	2	0	0	1	0	0	0	0	17	0	3	1
OTU_771	Bacteria	Planctomycetes	Planctomycetacia	Planctomycetales	Planctomycetaceae	Blastopirellula	unknown species	0	0	11	0	21	2	47	0	3	8	0	37	3	0	51	6	12	32	3	48	35	50	3	96	11	9	11	17	6	5	11	51	11	17	0	3	13	0	17	1	0	47
OTU_772	Bacteria	Proteobacteria	Alphaproteobacteria	Rhodobacterales	Rhodobacteraceae	Multi-affiliation	Multi-affiliation	2	6	1	11	4	0	9	10	4	11	0	0	0	0	0	11	15	0	8	2	4	4	20	0	0	9	0	6	5	0	9	3	0	4	2	1	11	3	11	0	2	3
OTU_773	Bacteria	Proteobacteria	Alphaproteobacteria	Sphingomonadales	Erythrobacteraceae	Porphyrobacter	Multi-affiliation	0	0	0	0	0	0	0	0	0	0	0	0	0	0	0	0	0	0	0	0	0	0	0	0	0	0	0	0	0	0	0	0	0	0	0	0	0	0	0	0	0	0
OTU_774	Bacteria	Proteobacteria	Gammaproteobacteria	Chromatiales	Granulosicoccaceae	Granulosicoccus	unknown species	0	3	0	0	0	0	0	0	1	1	0	0	0	0	9	5	13	40	0	12	0	0	2	12	0	0	0	4	0	0	1	0	7	1	0	0	0	1	17	0	3	5
OTU_775	Bacteria	Verrucomicrobia	Verrucomicrobiae	Verrucomicrobiales	Verrucomicrobiaceae	Roseibacillus	unknown species	0	7	1	0	0	7	0	1	9	0	0	2	4	0	0	2	33	21	0	24	0	0	0	0	0	1	0	0	0	0	6	0	59	2	0	0	15	0	15	5	0	1
OTU_776	Bacteria	Planctomycetes	Planctomycetacia	Planctomycetales	Planctomycetaceae	Rhodopirellula	unknown species	0	0	0	0	0	0	14	0	2	0	0	0	2	0	0	0	0	0	0	13	0	0	5	0	0	0	8	0	1	0	0	0	0	0	0	0	7	0	0	0	0	0
OTU_777	Bacteria	Planctomycetes	Planctomycetacia	Planctomycetales	Planctomycetaceae	Pir4 lineage	unknown species	4	6	2	0	0	8	6	0	4	11	19	0	15	0	16	7	0	7	0	5	14	0	23	30	0	0	0	17	9	5	5	1	0	2	0	0	15	1	2	1	0	0
OTU_778	Bacteria	Proteobacteria	Alphaproteobacteria	Sphingomonadales	Sphingomonadaceae	Sphingomicrobium	Sphingomicrobium astaxanthinifaciens	0	0	10	1	6	0	0	0	0	0	7	0	1	0	9	1	0	28	0	5	2	0	2	0	0	0	0	9	0	0	0	3	37	1	0	2	1	0	3	0	0	1
OTU_779	Bacteria	Planctomycetes	Planctomycetacia	Planctomycetales	Planctomycetaceae	Planctomyces	unknown species	2	0	5	5	3	4	14	6	6	6	0	0	0	0	12	6	0	0	0	1	4	23	0	53	0	0	3	9	4	15	1	2	0	3	8	0	11	1	3	0	3	0
OTU_780	Bacteria	Planctomycetes	Planctomycetacia	Planctomycetales	Planctomycetaceae	Blastopirellula	unknown species	0	13	0	0	0	7	4	9	2	0	0	0	0	0	0	0	0	0	0	0	0	0	0	0	0	0	0	23	0	0	0	0	0	5	0	0	0	2	0	0	0	5
OTU_781	Bacteria	Bacteroidetes	Flavobacteriia	Flavobacteriales	Flavobacteriaceae	Ulvibacter	unknown species	0	1	0	0	0	0	0	0	0	0	0	0	2	0	0	0	0	0	0	0	0	0	0	0	0	0	0	0	0	0	0	0	0	0	0	0	0	0	0	0	0	0
OTU_782	Bacteria	Planctomycetes	OM190	unknown order	unknown family	unknown genus	unknown species	0	0	0	0	0	7	0	6	0	0	0	0	5	0	0	0	0	0	18	0	0	0	0	0	0	0	5	19	0	0	1	0	0	0	0	0	0	0	0	0	0	0
OTU_783	Bacteria	Bacteroidetes	Flavobacteriia	Flavobacteriales	Flavobacteriaceae	Ulvibacter	unknown species	0	0	0	1	0	0	0	0	0	2	1	0	0	0	0	0	0	0	0	2	7	0	10	0	25	0	2	0	0	0	0	0	0	0	0	11	2	0	0	0	0	9
OTU_784	Bacteria	Proteobacteria	Gammaproteobacteria	Chromatiales	Ectothiorhodospiraceae	Thiogranum	unknown species	30	1	2	9	3	4	21	9	7	3	7	15	6	0	6	10	0	42	0	3	0	0	41	0	1	17	2	3	20	35	5	23	1	11	17	4	18	4	23	5	11	17
OTU_785	Bacteria	Proteobacteria	Alphaproteobacteria	Rhodobacterales	Rhodobacteraceae	Multi-affiliation	Multi-affiliation	4	0	0	1	11	2	15	0	0	2	0	0	0	0	12	2	0	0	3	3	0	25	0	0	2	10	24	21	0	0	0	1	0	0	0	0	0	0	11	0	0	0
OTU_786	Bacteria	Firmicutes	Bacilli	Bacillales	Multi-affiliation	Multi-affiliation	Multi-affiliation	0	0	0	0	4	0	0	0	1	0	0	12	0	0	0	0	0	7	14	0	0	0	0	86	0	0	6	0	0	0	1	3	0	3	0	0	0	0	3	6	0	0
OTU_787	Bacteria	Proteobacteria	Epsilonproteobacteria	Campylobacterales	Campylobacteraceae	Arcobacter	unknown species	0	0	0	0	0	0	0	0	0	27	2	0	0	0	3	1	0	0	0	0	0	0	0	0	0	0	0	0	0	0	0	0	0	0	0	0	0	0	0	0	0	3
OTU_788	Bacteria	Verrucomicrobia	Verrucomicrobiae	Verrucomicrobiales	DEV007	unknown genus	unknown species	12	0	0	5	6	0	0	8	8	7	0	0	1	0	18	1	46	19	3	12	8	0	3	38	4	4	1	19	0	0	2	4	17	0	0	0	0	0	5	4	2	3
OTU_789	Bacteria	Chlorobi	Chlorobia	Chlorobiales	OPB56	unknown genus	unknown species	2	2	1	1	1	0	7	0	0	3	0	0	0	1	4	0	0	0	1	0	10	0	0	0	0	0	0	17	0	0	0	7	0	6	0	1	0	0	0	0	0	3
OTU_790	Bacteria	Bacteroidetes	Sphingobacteriia	Sphingobacteriales	Saprospiraceae	unknown genus	unknown species	0	0	0	2	0	1	0	0	0	0	0	11	0	0	0	0	0	0	0	5	5	0	0	0	0	0	0	1	0	0	0	0	0	0	0	0	0	0	0	0	0	0
OTU_791	Bacteria	Verrucomicrobia	Verrucomicrobiae	Verrucomicrobiales	DEV007	unknown genus	unknown species	2	1	0	3	0	4	7	0	1	6	0	11	2	0	4	0	2	0	7	5	5	11	0	0	4	3	0	10	9	0	1	0	0	3	0	2	11	0	0	0	0	0
OTU_792	Bacteria	Proteobacteria	Gammaproteobacteria	Cellvibrionales	Halieaceae	Multi-affiliation	Multi-affiliation	9	13	7	18	4	5	6	4	1	1	0	2	11	0	4	15	0	19	7	8	0	3	2	0	16	10	3	16	17	10	0	9	0	2	8	0	8	0	43	1	1	6
OTU_793	Bacteria	Proteobacteria	Deltaproteobacteria	Myxococcales	Sandaracinaceae	unknown genus	unknown species	0	1	3	0	9	0	12	31	11	2	2	17	12	0	0	7	0	0	9	4	0	9	5	0	3	9	2	9	1	5	10	6	2	7	7	3	1	0	43	0	0	12
OTU_794	Bacteria	Bacteroidetes	Cytophagia	Order II	Rhodothermaceae	unknown genus	unknown species	0	0	0	0	0	0	11	0	4	0	0	0	0	0	14	0	0	7	5	1	0	0	6	0	0	2	8	9	0	0	1	0	2	0	0	0	0	0	0	0	1	8
OTU_795	Bacteria	Actinobacteria	Actinobacteria	Micrococcales	Micrococcaceae	Multi-affiliation	Multi-affiliation	12	20	15	28	12	0	0	19	0	4	10	25	0	0	0	0	0	0	0	2	0	0	0	0	0	0	0	0	0	0	0	0	0	1	5	0	0	0	0	0	1	0
OTU_797	Bacteria	Planctomycetes	Planctomycetacia	Planctomycetales	Planctomycetaceae	Rhodopirellula	unknown species	0	0	0	4	0	7	0	0	0	0	0	0	3	0	2	0	0	0	0	0	0	0	0	0	0	6	2	0	0	0	19	0	0	1	3	0	1	0	0	0	1	1
OTU_798	Bacteria	Planctomycetes	Planctomycetacia	Planctomycetales	Planctomycetaceae	Planctomyces	unknown species	3	0	0	1	11	0	1	0	0	0	0	0	0	0	0	9	0	3	3	5	2	2	0	0	0	0	4	0	1	0	6	0	0	0	0	0	0	1	0	0	0	3
OTU_800	Bacteria	Proteobacteria	Gammaproteobacteria	Chromatiales	Granulosicoccaceae	Granulosicoccus	unknown species	1	0	0	0	11	0	7	1	0	3	10	0	8	0	6	12	1	8	5	8	4	5	0	7	0	8	1	11	0	0	0	0	0	2	6	0	0	0	1	0	0	8
OTU_801	Bacteria	Bacteroidetes	Flavobacteriia	Flavobacteriales	Flavobacteriaceae	Tenacibaculum	Tenacibaculum sp.	0	7	0	0	0	0	0	0	0	0	0	0	0	0	0	0	0	0	0	0	0	0	1	0	0	0	0	0	0	0	0	0	0	0	0	0	0	0	0	0	0	0
OTU_802	Bacteria	Proteobacteria	Gammaproteobacteria	Pseudomonadales	Moraxellaceae	Multi-affiliation	Multi-affiliation	0	10	0	1	0	0	4	2	0	1	0	0	0	0	6	0	5	20	0	0	6	0	0	471	0	0	0	1	0	0	0	2	0	0	0	0	0	0	0	0	1	0
OTU_803	Bacteria	Proteobacteria	Alphaproteobacteria	Multi-affiliation	Multi-affiliation	Multi-affiliation	Multi-affiliation	0	0	0	0	0	0	0	0	0	0	0	0	0	0	0	0	0	0	0	0	0	0	0	0	0	0	0	0	0	0	0	0	0	0	0	0	0	0	0	0	0	0
OTU_804	Bacteria	Proteobacteria	Epsilonproteobacteria	Campylobacterales	Campylobacteraceae	Arcobacter	unknown species	1	0	3	9	0	1	1	0	2	1	27	0	0	8	7	7	0	0	0	0	10	0	0	0	0	0	0	0	1	7	0	0	0	2	0	0	0	0	3	0	0	10
OTU_805	Bacteria	Bacteroidetes	Sphingobacteriia	Sphingobacteriales	Saprospiraceae	Lewinella	unknown species	2	0	0	3	1	1	8	0	0	0	4	0	5	0	8	0	15	1	0	6	21	9	43	0	0	1	2	8	2	0	0	0	16	0	0	1	0	0	13	0	0	2
OTU_806	Bacteria	Proteobacteria	Alphaproteobacteria	Rhodobacterales	Rhodobacteraceae	Jannaschia	Jannaschia sp.	0	0	0	1	0	0	0	0	0	0	0	0	0	0	0	0	0	0	0	0	0	0	0	0	0	0	0	6	0	0	0	0	0	0	0	0	0	0	0	0	0	0
OTU_807	Bacteria	Verrucomicrobia	Verrucomicrobiae	Verrucomicrobiales	Rubritaleaceae	Rubritalea	unknown species	0	0	0	0	0	4	2	0	0	4	0	0	0	0	0	0	0	0	0	0	0	0	0	19	0	0	0	0	0	0	0	0	0	0	10	0	2	0	0	2	1	0
OTU_808	Bacteria	Bacteroidetes	Sphingobacteriia	Sphingobacteriales	Saprospiraceae	Portibacter	unknown species	10	0	0	10	0	0	0	0	0	0	0	0	8	0	0	0	0	0	0	0	3	0	15	0	0	1	1	1	1	0	0	0	12	0	18	0	0	0	4	0	0	0
OTU_809	Bacteria	Bacteroidetes	Sphingobacteriia	Sphingobacteriales	Saprospiraceae	Lewinella	unknown species	5	0	1	0	0	1	4	0	1	5	0	0	1	0	1	0	33	0	1	0	27	0	24	0	0	0	1	2	0	0	0	0	0	3	0	0	0	0	8	0	0	0
OTU_810	Bacteria	Gemmatimonadetes	Gemmatimonadetes	unknown order	PAUC43f marine benthic group	unknown genus	unknown species	1	0	0	8	22	4	1	7	7	0	0	1	0	0	0	8	0	0	0	2	0	16	32	0	0	0	0	0	3	0	0	0	0	0	0	0	3	2	7	1	14	1
OTU_811	Bacteria	Planctomycetes	OM190	unknown order	unknown family	unknown genus	unknown species	4	0	0	0	0	0	0	0	1	2	0	0	0	0	0	3	68	5	0	0	0	0	0	5	0	0	0	8	0	0	0	0	0	0	0	0	1	0	0	0	0	0
OTU_812	Bacteria	Proteobacteria	Alphaproteobacteria	Rhodobacterales	Rhodobacteraceae	Oceanicola	Oceanicola sp.	17	4	7	0	0	0	0	3	6	2	0	1	7	1	19	0	2	3	0	23	9	14	18	26	7	9	0	5	0	8	0	0	13	7	0	0	0	5	21	0	0	6
OTU_813	Bacteria	Proteobacteria	Gammaproteobacteria	Oceanospirillales	Oceanospirillaceae	Marinobacterium	unknown species	1	6	36	13	56	1	8	8	20	9	28	36	29	0	0	2	0	9	0	0	0	8	1	0	8	13	0	6	8	36	3	35	0	17	1	8	23	3	24	0	10	7
OTU_814	Bacteria	Proteobacteria	Alphaproteobacteria	Rhodobacterales	Rhodobacteraceae	unknown genus	unknown species	0	0	0	3	0	0	2	5	1	1	0	0	1	0	3	0	0	0	0	0	0	0	0	10	0	0	0	0	0	0	0	3	6	2	0	0	0	0	0	0	0	0
OTU_815	Bacteria	Proteobacteria	Alphaproteobacteria	Rhodobacterales	Rhodobacteraceae	Multi-affiliation	Multi-affiliation	0	1	0	9	0	1	0	7	0	0	0	0	0	0	0	0	0	0	0	6	0	0	0	0	0	1	0	11	1	0	0	0	0	0	0	0	0	0	2	0	0	0
OTU_816	Bacteria	Proteobacteria	Betaproteobacteria	Methylophilales	Methylophilaceae	Methylotenera	bacterium WH2-1	0	0	3	2	11	2	15	0	0	0	0	1	3	1	19	1	0	0	0	0	8	0	4	0	2	10	16	14	10	2	0	3	7	4	0	0	2	0	0	0	0	3
OTU_817	Bacteria	Bacteroidetes	Bacteroidetes VC2.1 Bac22	unknown order	unknown family	unknown genus	unknown species	0	0	0	3	0	0	0	0	0	10	9	0	0	0	0	0	0	1	0	4	0	0	0	0	0	0	7	0	0	1	0	0	0	0	0	0	0	0	0	0	0	0
OTU_818	Bacteria	Bacteroidetes	Cytophagia	Cytophagales	Flammeovirgaceae	Ekhidna	Ekhidna sp.	0	0	1	0	0	3	23	0	6	1	0	1	4	0	4	0	2	1	21	4	15	0	6	1	0	3	8	2	1	0	0	0	0	2	0	0	0	0	18	0	4	0
OTU_819	Bacteria	Bacteroidetes	Cytophagia	Order II	Rhodothermaceae	unknown genus	unknown species	0	0	0	1	0	0	0	9	2	3	4	0	0	0	4	0	0	18	0	2	0	3	30	0	0	0	3	16	0	0	0	0	9	0	0	0	1	0	10	1	0	0
OTU_820	Bacteria	Proteobacteria	Gammaproteobacteria	Order Incertae Sedis	Family Incertae Sedis	Marinicella	unknown species	5	9	16	10	4	0	3	3	5	12	5	3	5	1	1	9	51	14	12	1	1	1	6	6	2	10	3	10	5	0	7	0	31	10	13	9	10	2	14	0	3	0
OTU_821	Bacteria	Planctomycetes	OM190	unknown order	unknown family	unknown genus	unknown species	0	0	1	3	1	2	15	5	1	8	13	0	1	0	16	2	21	1	10	12	0	0	0	0	0	0	32	1	8	0	0	0	11	3	0	1	0	1	0	0	0	6
OTU_822	Bacteria	Actinobacteria	Acidimicrobiia	Acidimicrobiales	OM1 clade	Candidatus Actinomarina	Multi-affiliation	0	0	0	0	0	0	0	0	0	1	0	0	0	0	0	0	0	0	0	0	0	0	0	0	0	0	0	0	0	0	0	0	0	0	0	0	0	0	0	0	0	0
OTU_823	Bacteria	Planctomycetes	Planctomycetacia	Planctomycetales	Planctomycetaceae	Blastopirellula	unknown species	5	14	10	0	0	26	6	0	9	2	0	0	0	0	9	14	0	0	4	0	0	0	0	0	0	0	0	14	0	0	3	2	0	1	0	2	0	0	0	0	0	8
OTU_824	Bacteria	Bacteroidetes	Flavobacteriia	Flavobacteriales	Flavobacteriaceae	Pricia	Multi-affiliation	9	0	0	12	1	0	4	5	0	11	1	6	7	0	12	0	28	23	21	30	24	0	0	0	21	14	7	3	3	20	1	1	3	3	2	1	0	2	15	3	0	8
OTU_825	Bacteria	Actinobacteria	Actinobacteria	Micrococcales	Micrococcaceae	Multi-affiliation	Multi-affiliation	0	0	0	0	1	0	0	0	0	0	0	7	0	0	0	1	0	0	0	0	0	0	0	101	0	0	0	0	0	0	0	2	0	0	0	6	0	0	1	0	0	0
OTU_826	Bacteria	Proteobacteria	Gammaproteobacteria	Cellvibrionales	Halieaceae	Haliea	unknown species	0	0	7	0	0	0	4	0	0	0	0	0	0	0	0	0	0	0	0	0	0	0	0	0	0	0	0	0	0	0	0	0	0	0	0	0	0	0	0	0	0	0
OTU_827	Bacteria	Proteobacteria	Alphaproteobacteria	Rhizobiales	Phyllobacteriaceae	Cohaesibacter	Multi-affiliation	0	0	0	0	0	0	0	7	10	1	0	0	0	0	0	0	0	0	10	0	0	0	0	0	0	0	0	0	0	0	0	5	1	0	0	0	0	0	0	3	0	0
OTU_828	Bacteria	Tenericutes	Mollicutes	Entomoplasmatales	Spiroplasmataceae	Spiroplasma	unknown species	4	0	6	0	0	0	8	0	0	0	0	0	0	0	0	0	0	0	0	0	0	0	0	0	0	0	0	0	0	11	0	5	0	0	0	0	0	0	0	0	0	0
OTU_829	Bacteria	Proteobacteria	Alphaproteobacteria	Rhodospirillales	Rhodospirillaceae	Defluviicoccus	unknown species	8	1	10	7	8	1	5	0	7	10	5	1	10	0	17	0	0	15	0	1	0	0	0	0	0	8	0	6	9	0	0	2	16	3	6	0	11	5	19	0	7	3
OTU_831	Bacteria	Proteobacteria	Gammaproteobacteria	Vibrionales	Vibrionaceae	Photobacterium	Multi-affiliation	0	1	0	13	0	2	0	20	0	0	0	0	4	0	0	25	0	0	4	0	0	2	0	0	0	7	535	0	2	15	2	0	0	5	10	1	0	1	0	0	3	11
OTU_832	Bacteria	Proteobacteria	Gammaproteobacteria	Pseudomonadales	Moraxellaceae	Psychrobacter	Multi-affiliation	0	0	5	0	0	2	1	8	0	4	20	0	6	0	0	6	0	13	0	1	0	0	29	0	0	4	11	3	0	0	0	4	10	0	0	5	0	3	3	0	0	7
OTU_833	Bacteria	Bacteroidetes	Flavobacteriia	Flavobacteriales	Flavobacteriaceae	Spongiibacterium	unknown species	0	0	0	0	0	0	2	0	0	0	0	0	0	0	0	0	17	0	0	0	0	0	0	0	0	0	0	0	0	0	0	0	0	0	0	0	0	0	0	0	0	0
OTU_834	Bacteria	Bacteroidetes	Sphingobacteriia	Sphingobacteriales	Saprospiraceae	Portibacter	unknown species	14	2	0	0	12	0	0	11	0	0	0	2	8	0	5	0	6	81	4	17	61	0	0	126	0	11	7	2	0	0	1	10	11	2	0	0	6	0	0	0	1	0
OTU_835	Bacteria	Proteobacteria	Deltaproteobacteria	Bdellovibrionales	Bdellovibrionaceae	Bdellovibrio	unknown species	7	9	0	0	15	1	17	3	0	3	0	5	3	0	35	3	0	2	8	0	0	0	2	12	0	0	13	17	0	42	0	0	0	1	3	0	2	0	14	0	4	0
OTU_836	Bacteria	Actinobacteria	Acidimicrobiia	Acidimicrobiales	Acidimicrobiaceae	Illumatobacter	unknown species	0	0	0	4	29	0	2	2	1	0	2	28	1	0	1	4	8	13	1	0	3	0	0	3	0	1	4	4	0	22	2	0	1	2	0	4	6	0	0	0	0	10
OTU_837	Bacteria	Proteobacteria	Gammaproteobacteria	KI89A clade	unknown family	unknown genus	unknown species	0	0	0	0	0	0	1	0	0	0	1	2	0	0	0	0	0	0	0	6	0	0	0	0	0	0	1	0	0	0	0	0	0	0	0	0	0	0	0	0	0	0
OTU_838	Bacteria	Firmicutes	Clostridia	Clostridiales	Multi-affiliation	Multi-affiliation	Multi-affiliation	5	0	0	0	9	3	0	0	6	3	0	0	2	0	17	0	0	3	0	2	0	13	0	0	0	0	0	0	2	0	7	0	0	3	5	0	14	0	0	0	2	4
OTU_839	Bacteria	Proteobacteria	Gammaproteobacteria	Xanthomonadales	JTB255 marine benthic group	unknown genus	unknown species	2	0	1	0	0	0	0	0	0	0	7	0	2	0	0	0	0	1	0	0	0	0	12	0	0	0	3	0	0	0	0	0	0	0	0	0	0	0	49	0	0	0
OTU_840	Bacteria	Proteobacteria	Gammaproteobacteria	Vibrionales	Vibrionaceae	Photobacterium	Multi-affiliation	0	0	0	0	1	0	0	0	0	0	0	0	0	0	0	0	0	0	0	0	0	0	0	0	0	0	1	0	0	0	0	0	0	0	0	0	0	0	0	0	0	0
OTU_841	Bacteria	Proteobacteria	Alphaproteobacteria	Caulobacterales	Hyphomonadaceae	unknown genus	unknown species	0	0	18	0	0	0	5	8	9	2	0	0	2	1	17	0	22	0	1	20	12	0	10	0	0	1	3	16	0	1	0	0	0	3	0	2	0	0	0	1	0	13
OTU_842	Bacteria	Actinobacteria	Acidimicrobiia	Acidimicrobiales	Acidimicrobiaceae	Multi-affiliation	Multi-affiliation	0	0	0	0	0	0	2	0	2	0	0	0	0	0	0	0	0	0	0	0	3	0	0	0	0	0	1	0	0	0	0	0	0	1	0	0	0	0	0	0	0	0
OTU_843	Bacteria	Proteobacteria	Gammaproteobacteria	Xanthomonadales	JTB255 marine benthic group	unknown genus	unknown species	5	0	8	13	13	4	2	0	0	9	8	5	6	0	0	1	0	13	16	0	0	7	0	5	0	5	0	0	4	7	5	6	26	1	0	0	10	1	0	0	0	0
OTU_844	Bacteria	Bacteroidetes	Flavobacteriia	Flavobacteriales	Flavobacteriaceae	Dokdonia	Multi-affiliation	0	0	1	0	0	0	2	0	0	2	9	0	0	0	3	0	0	1	21	0	1	0	0	0	0	0	9	2	0	2	1	0	13	0	0	3	0	1	0	0	0	1
OTU_845	Bacteria	Proteobacteria	Gammaproteobacteria	Xanthomonadales	JTB255 marine benthic group	unknown genus	unknown species	5	29	1	1	0	0	11	0	1	8	5	0	6	0	39	6	0	19	14	22	11	17	15	0	7	1	2	48	0	16	0	3	0	1	0	6	2	0	0	0	0	0
OTU_846	Bacteria	Bacteroidetes	Flavobacteriia	Flavobacteriales	Flavobacteriaceae	NS5 marine group	unknown species	1	0	0	0	0	0	0	0	0	9	0	0	0	0	0	0	0	0	0	0	0	0	0	0	0	7	0	6	0	0	4	0	0	0	0	0	0	0	0	0	0	0
OTU_848	Bacteria	Bacteroidetes	Flavobacteriia	Flavobacteriales	Flavobacteriaceae	Polaribacter	Polaribacter sp.	0	0	0	0	0	0	0	0	0	0	3	0	0	0	15	1	0	0	0	0	0	0	0	0	0	0	0	0	0	0	0	1	0	0	0	0	0	0	0	0	0	1
OTU_849	Bacteria	Actinobacteria	Actinobacteria	Corynebacteriales	Dietziaceae	Dietzia	Multi-affiliation	6	36	5	75	4	4	14	0	3	42	0	2	3	2	0	0	0	0	0	0	0	4	9	0	0	0	0	0	0	0	0	0	0	0	0	0	0	0	0	0	0	0
OTU_850	Bacteria	Proteobacteria	Alphaproteobacteria	Sphingomonadales	Sphingomonadaceae	Novosphingobium	unknown species	0	0	0	0	0	0	0	4	0	0	7	0	0	0	4	1	47	1	0	37	10	0	8	0	2	10	0	4	0	0	0	0	0	1	0	0	0	0	4	0	0	0
OTU_851	Bacteria	Bacteroidetes	Cytophagia	Cytophagales	Flammeovirgaceae	Flexithrix	Sphingobacteriales bacterium KIY	6	0	0	0	0	0	0	0	0	5	0	0	0	0	0	2	54	2	6	8	0	3	0	6	0	0	4	37	0	0	0	0	0	0	0	0	0	0	0	0	0	15
OTU_852	Bacteria	Fusobacteria	Fusobacteriia	Fusobacteriales	Fusobacteriaceae	Propionigenium	unknown species	0	7	0	0	0	0	5	0	4	1	0	0	5	1	0	7	0	0	0	13	0	0	0	0	0	0	0	3	0	0	0	0	0	0	9	0	0	1	0	0	0	0
OTU_853	Bacteria	Bacteroidetes	Flavobacteriia	Flavobacteriales	Flavobacteriaceae	Winogradskyella	unknown species	0	3	4	0	0	0	2	0	0	2	0	0	3	0	0	0	0	1	0	0	0	3	0	7	0	0	2	1	1	0	0	6	0	1	0	4	0	0	23	0	1	5
OTU_854	Bacteria	Bacteroidetes	Cytophagia	Order II	Rhodothermaceae	unknown genus	unknown species	0	0	0	0	1	0	2	0	2	0	0	0	1	1	5	0	8	21	1	14	3	4	4	0	0	0	2	14	0	0	0	1	18	0	0	0	0	0	5	2	0	3
OTU_855	Bacteria	Proteobacteria	Alphaproteobacteria	Sphingomonadales	Sphingomonadaceae	Sphingomonas	Multi-affiliation	0	0	0	0	0	0	5	0	0	2	0	0	9	0	0	0	0	0	0	0	0	0	0	0	0	0	0	0	0	0	9	8	2	3	0	2	0	0	19	0	0	0
OTU_857	Bacteria	Proteobacteria	Multi-affiliation	Multi-affiliation	Multi-affiliation	Multi-affiliation	Multi-affiliation	0	3	0	1	0	0	3	0	7	3	0	0	2	0	0	6	0	0	0	0	0	0	1	0	1	0	0	4	1	19	1	3	0	4	2	0	0	0	1	0	0	2
OTU_858	Bacteria	Proteobacteria	Deltaproteobacteria	Desulfobacterales	Desulfobacteraceae	Desulfosarcina	unknown species	5	0	2	9	5	10	1	7	12	3	1	0	4	0	2	9	0	4	1	12	0	0	10	0	0	0	0	0	5	1	1	9	3	5	5	0	1	0	38	2	0	0
OTU_859	Bacteria	Proteobacteria	Alphaproteobacteria	Rhizobiales	Phyllobacteriaceae	unknown genus	unknown species	0	4	8	1	0	7	10	14	3	3	0	0	2	2	7	19	0	4	0	35	0	0	40	0	0	0	10	0	0	12	4	5	6	12	18	0	13	2	0	1	4	1
OTU_860	Bacteria	Verrucomicrobia	Verrucomicrobiae	Verrucomicrobiales	DEV007	unknown genus	unknown species	0	0	10	4	0	2	0	0	0	0	0	0	1	0	0	4	0	0	8	0	5	0	0	0	0	2	0	2	0	0	7	0	0	0	0	0	0	0	2	0	0	0
OTU_861	Bacteria	Proteobacteria	Gammaproteobacteria	Cellvibrionales	Halieaceae	Haliea	unknown species	0	0	0	1	0	0	0	0	0	0	0	0	0	0	0	0	0	0	0	0	0	0	0	0	0	0	0	0	0	0	0	0	0	0	0	0	0	0	0	1	0	0
OTU_862	Bacteria	Proteobacteria	Epsilonproteobacteria	Campylobacterales	Helicobacteraceae	unknown genus	unknown species	0	0	0	0	0	0	0	0	0	1	0	0	0	0	0	0	0	0	0	0	0	0	0	0	0	0	0	0	0	0	0	0	0	0	24	0	0	0	1	0	0	0
OTU_863	Bacteria	Proteobacteria	Alphaproteobacteria	Rhodobacterales	Rhodobacteraceae	unknown genus	unknown species	0	0	0	3	0	5	5	0	0	2	0	3	2	0	22	7	0	11	9	2	0	0	1	0	20	11	21	11	1	0	0	10	0	2	2	0	13	0	0	8	3	1
OTU_864	Bacteria	Proteobacteria	Gammaproteobacteria	Alteromonadales	Shewanellaceae	Shewanella	unknown species	4	0	0	0	0	0	0	0	0	0	0	0	0	2	2	5	0	0	0	0	0	0	0	0	0	0	0	0	0	0	0	0	0	1	0	3	0	0	0	0	0	7
OTU_865	Bacteria	Planctomycetes	Planctomycetacia	Planctomycetales	Planctomycetaceae	Pir4 lineage	Symbiodinium sp.	0	0	2	14	0	2	6	3	2	0	0	0	13	0	0	3	6	7	0	0	0	0	58	70	19	5	16	11	0	0	22	6	0	5	0	0	4	2	10	1	0	0
OTU_866	Bacteria	Verrucomicrobia	Verrucomicrobiae	Verrucomicrobiales	Verrucomicrobiaceae	Persicirhabdus	unknown species	0	0	0	0	0	0	0	0	0	0	0	0	0	0	0	0	46	0	0	0	0	0	0	0	0	0	0	0	0	0	0	0	5	0	0	0	0	0	0	1	0	7
OTU_867	Bacteria	Bacteroidetes	Sphingobacteriia	Sphingobacteriales	Saprospiraceae	unknown genus	unknown species	0	0	1	0	0	0	4	8	0	5	0	0	19	0	0	0	12	5	18	0	0	9	10	1	0	0	0	2	0	0	0	0	0	0	0	0	1	0	1	0	0	1
OTU_868	Bacteria	Acidobacteria	Holophagae	Subgroup 10	CA002	unknown genus	unknown species	0	0	0	13	0	0	0	0	0	4	0	0	0	0	0	0	99	22	11	3	13	0	2	90	0	0	0	9	0	0	0	0	0	0	0	0	0	0	0	0	1	0
OTU_870	Bacteria	Spirochaetae	Spirochaetes	Spirochaetales	Spirochaetaceae	Borrelia	unknown species	13	31	24	5	5	0	5	10	4	19	14	2	3	0	1	0	0	0	0	3	4	0	0	7	5	8	11	3	0	13	2	5	3	3	0	0	10	11	10	0	13	0
OTU_871	Bacteria	Proteobacteria	Gammaproteobacteria	Chromatiales	Ectothiorhodospiraceae	Thioalkalispira	unknown species	0	0	0	0	0	0	0	0	0	0	0	0	0	0	0	0	0	0	0	0	0	0	0	0	0	0	0	0	0	0	0	0	0	0	0	0	0	0	0	0	0	0
OTU_873	Bacteria	Proteobacteria	Alphaproteobacteria	Sphingomonadales	Sphingomonadaceae	Parasphingopyxis	unknown species	0	0	0	0	0	0	0	0	0	0	0	0	0	0	0	0	64	0	0	23	11	0	0	0	0	3	3	1	0	0	0	0	0	5	0	0	0	0	0	0	0	2
OTU_874	Bacteria	Proteobacteria	Alphaproteobacteria	Rhodobacterales	Rhodobacteraceae	Multi-affiliation	Multi-affiliation	1	0	0	0	0	2	3	0	1	1	0	0	1	0	21	0	0	33	0	2	8	3	35	2	1	8	5	13	0	0	0	0	0	1	0	0	0	0	0	0	0	0
OTU_875	Bacteria	Proteobacteria	Gammaproteobacteria	Cellvibrionales	Cellvibrionaceae	Umboniibacter	Umboniibacter marinipuniceus	0	0	0	0	0	0	0	0	0	0	0	0	0	0	0	95	0	0	0	0	0	0	0	0	0	0	0	0	0	0	0	0	0	0	0	6	0	0	3	0	0	0
OTU_876	Bacteria	Proteobacteria	Alphaproteobacteria	DB1-14	unknown family	unknown genus	unknown species	0	0	0	1	2	0	1	3	4	0	10	1	0	0	0	0	0	0	0	0	1	13	0	0	0	0	5	11	5	0	0	0	0	0	0	0	0	0	0	0	0	0
OTU_877	Bacteria	Proteobacteria	Gammaproteobacteria	Thiotrichales	Piscirickettsiaceae	unknown genus	unknown species	0	0	0	0	0	0	0	0	0	0	0	0	0	0	0	1	0	0	0	0	0	0	1	0	0	0	0	0	0	0	0	0	0	0	0	0	0	0	0	0	0	0
OTU_878	Bacteria	Proteobacteria	Alphaproteobacteria	Rhodospirillales	Rhodospirillaceae	unknown genus	unknown species	1	0	0	0	0	0	1	3	0	0	0	0	0	0	0	0	7	0	0	0	0	1	10	0	0	19	0	18	0	4	0	7	0	0	1	0	5	5	0	0	0	0
OTU_879	Bacteria	Proteobacteria	Alphaproteobacteria	Rhodobacterales	Rhodobacteraceae	Tateyamaria	Multi-affiliation	6	19	6	7	6	14	30	25	1	3	0	14	3	0	17	28	16	9	4	14	2	0	2	1	52	11	9	24	1	33	5	5	5	4	9	5	6	2	15	0	7	9
OTU_880	Bacteria	Proteobacteria	Alphaproteobacteria	Rhodobacterales	Rhodobacteraceae	unknown genus	unknown species	1	0	3	119	0	4	8	0	5	6	13	9	12	0	1	2	27	7	57	0	0	2	27	4	0	10	8	12	0	0	0	1	0	0	0	0	0	0	1	0	0	0
OTU_881	Bacteria	Proteobacteria	Gammaproteobacteria	Cellvibrionales	Halieaceae	Haliea	unknown species	6	5	5	14	0	0	2	8	5	2	0	9	0	1	0	15	0	8	18	0	0	5	0	0	0	36	10	6	6	0	0	1	76	5	19	7	4	0	15	0	0	6
OTU_882	Bacteria	Acidobacteria	Holophagae	Subgroup 10	TK85	unknown genus	unknown species	0	0	0	0	0	0	0	0	0	8	13	0	0	0	1	0	46	0	1	0	0	0	0	0	0	1	0	1	0	0	0	0	0	1	0	0	0	0	0	0	0	0
OTU_884	Bacteria	Proteobacteria	Gammaproteobacteria	Oceanospirillales	Oceanospirillaceae	Oceaniserpentilla	Oceaniserpentilla haliotis	7	0	0	0	0	0	0	0	0	0	0	0	0	0	0	0	0	0	0	0	0	0	0	0	0	0	0	0	0	6	0	0	0	0	0	0	0	0	64	0	0	6
OTU_885	Bacteria	Proteobacteria	Alphaproteobacteria	OCS116 clade	unknown family	unknown genus	unknown species	0	0	0	0	0	2	0	0	0	0	0	0	0	0	0	0	0	0	0	0	0	0	8	0	0	0	0	0	0	9	0	0	0	0	0	0	0	0	8	0	0	0
OTU_887	Bacteria	Firmicutes	Clostridia	Clostridiales	Multi-affiliation	Multi-affiliation	Multi-affiliation	8	2	0	0	22	1	0	2	0	2	0	39	0	0	0	0	0	0	0	0	0	0	0	144	0	17	1	0	1	0	0	11	4	2	2	0	0	0	17	0	0	0
OTU_889	Bacteria	Planctomycetes	Planctomycetacia	Planctomycetales	Planctomycetaceae	Blastopirellula	unknown species	3	0	0	6	0	7	0	0	3	7	6	0	16	0	0	2	0	0	1	0	0	0	94	0	0	0	0	4	2	19	0	0	42	19	0	0	0	1	20	3	0	0
OTU_890	Bacteria	Proteobacteria	Alphaproteobacteria	Parvularculales	Parvularculaceae	Parvularcula	unknown species	2	6	0	0	0	0	0	0	0	0	0	0	0	0	0	0	0	0	1	0	0	0	0	0	0	0	0	0	0	0	0	0	25	0	0	0	0	0	0	1	0	0
OTU_893	Bacteria	Cyanobacteria	Cyanobacteria	SubsectionII	FamilyII	Pleurocapsa	Multi-affiliation	21	18	2	0	2	0	22	2	10	14	30	3	5	0	22	2	10	28	23	22	32	28	46	2	23	14	3	19	0	6	27	11	42	25	8	0	2	2	32	4	6	16
OTU_894	Bacteria	Proteobacteria	Gammaproteobacteria	Cellvibrionales	Halieaceae	Halioglobus	unknown species	0	4	6	0	13	1	1	0	1	18	13	4	0	0	0	4	0	0	1	0	0	0	17	0	1	3	3	1	0	13	14	1	1	3	3	2	2	3	0	0	4	0
OTU_895	Bacteria	Proteobacteria	Alphaproteobacteria	Rhodobacterales	Rhodobacteraceae	Sulfitobacter	Multi-affiliation	2	0	0	0	0	0	22	0	0	4	0	0	0	0	16	3	0	0	1	0	0	0	5	0	0	0	0	21	0	0	0	0	0	0	0	0	0	0	1	0	0	15
OTU_896	Bacteria	Actinobacteria	Acidimicrobiia	Acidimicrobiales	Acidimicrobiaceae	Illumatobacter	unknown species	0	0	0	0	0	0	0	0	0	0	0	0	0	0	0	1	0	0	0	0	0	28	0	0	0	0	1	0	1	0	0	0	0	0	0	0	0	0	0	0	0	0
OTU_897	Bacteria	Proteobacteria	Gammaproteobacteria	Cellvibrionales	Halieaceae	Halioglobus	Multi-affiliation	6	2	10	3	5	11	13	7	7	5	4	3	14	1	6	6	0	3	20	2	0	2	10	42	8	2	3	4	14	6	2	0	0	8	9	1	13	6	7	0	3	1
OTU_899	Bacteria	Actinobacteria	Acidimicrobiia	Acidimicrobiales	Acidimicrobiales Incertae Sedis	Candidatus Microthrix	unknown species	9	0	0	0	0	5	0	1	0	1	0	5	0	0	0	0	0	0	0	0	0	0	0	0	0	0	0	0	0	0	0	0	0	0	0	0	0	0	0	0	0	0
OTU_900	Bacteria	Proteobacteria	Alphaproteobacteria	Rhodobacterales	Rhodobacteraceae	Oceaniovalibus	unknown species	0	0	0	0	0	0	7	0	0	0	0	0	0	0	1	0	0	14	0	0	13	0	0	10	0	0	6	0	0	0	0	0	0	0	0	0	0	0	0	0	0	4
OTU_904	Bacteria	Bacteroidetes	Flavobacteriia	Flavobacteriales	Flavobacteriaceae	Multi-affiliation	Multi-affiliation	0	1	1	0	0	0	0	0	0	1	0	0	3	0	0	0	9	30	0	2	0	5	0	0	11	0	1	2	0	21	5	0	0	0	0	0	0	0	0	0	1	0
OTU_906	Bacteria	Actinobacteria	Acidimicrobiia	Acidimicrobiales	Sva0996 marine group	unknown genus	unknown species	0	0	0	0	0	3	10	0	2	0	0	0	11	0	2	0	0	0	1	8	2	0	7	0	1	0	7	56	0	0	0	0	0	2	0	0	0	1	7	0	0	8
OTU_907	Bacteria	Proteobacteria	SPOTSOCT00m83	unknown order	unknown family	unknown genus	unknown species	0	0	0	0	0	0	0	0	0	0	0	0	0	0	0	0	0	0	0	0	0	0	0	0	0	0	0	0	0	0	0	0	0	0	0	0	0	0	0	0	0	0
OTU_909	Bacteria	Verrucomicrobia	Opitutae	Puniceicoccales	Puniceicoccaceae	Pelagicoccus	unknown species	0	0	0	0	0	0	0	0	0	0	0	0	0	0	5	0	0	0	0	0	0	0	0	0	0	0	0	0	0	0	0	0	0	0	0	0	0	0	0	0	0	0
OTU_910	Bacteria	Proteobacteria	Gammaproteobacteria	Cellvibrionales	Halieaceae	Luminiphilus	Multi-affiliation	7	0	0	2	10	0	0	0	2	12	6	0	0	0	5	3	0	0	17	0	2	0	2	0	0	0	3	0	0	0	1	0	0	2	2	0	0	2	1	0	1	7
OTU_911	Bacteria	Proteobacteria	Gammaproteobacteria	Vibrionales	Vibrionaceae	Vibrio	Vibrio sp.	0	0	3	0	0	0	0	1	0	0	0	0	11	0	15	7	2	0	7	3	0	0	0	0	0	4	0	0	13	0	12	4	6	4	6	0	1	0	9	0	0	7
OTU_912	Bacteria	Proteobacteria	Gammaproteobacteria	Pseudomonadales	Pseudomonadaceae	Pseudomonas	Multi-affiliation	0	0	0	4	0	1	1	1	2	9	4	2	3	0	8	3	14	0	14	0	3	15	23	31	0	5	0	1	2	16	4	1	0	1	0	0	3	0	0	0	0	2
OTU_913	Bacteria	Proteobacteria	Gammaproteobacteria	KI89A clade	unknown family	unknown genus	unknown species	0	0	0	0	0	0	0	0	0	0	0	0	0	0	0	0	0	0	0	0	0	0	0	0	0	0	0	0	0	0	4	0	0	0	0	0	0	0	1	0	0	0
OTU_915	Bacteria	Actinobacteria	Acidimicrobiia	Acidimicrobiales	unknown family	unknown genus	unknown species	6	2	4	0	53	8	0	25	2	0	9	9	0	0	0	4	26	12	0	2	0	0	0	0	21	0	1	0	11	8	9	0	12	1	19	0	2	0	17	0	0	0
OTU_916	Bacteria	Proteobacteria	Alphaproteobacteria	Rhodobacterales	Rhodobacteraceae	unknown genus	unknown species	0	0	0	0	0	1	0	20	11	0	10	0	2	0	1	0	1	8	0	4	13	0	53	60	19	1	0	12	0	0	0	0	17	0	0	0	3	0	0	0	0	15
OTU_917	Bacteria	Proteobacteria	Betaproteobacteria	Burkholderiales	Comamonadaceae	Tepidimonas	Multi-affiliation	0	13	0	2	0	0	0	2	0	0	0	0	0	0	0	0	0	0	0	0	0	0	0	0	0	0	0	3	0	0	0	0	2	0	2	0	0	0	1	0	6	1
OTU_918	Bacteria	Proteobacteria	Alphaproteobacteria	DB1-14	unknown family	unknown genus	unknown species	0	0	0	0	0	3	0	0	0	0	0	0	0	0	0	0	0	7	0	0	0	0	0	0	0	0	11	0	0	0	0	0	14	0	0	0	0	0	0	0	0	0
OTU_919	Bacteria	Bacteroidetes	Sphingobacteriia	Sphingobacteriales	Saprospiraceae	Lewinella	unknown species	0	0	0	0	0	0	0	0	0	0	0	0	0	0	0	0	0	0	0	0	0	0	0	0	0	0	0	0	0	0	0	0	0	1	0	0	0	0	0	0	0	0
OTU_921	Bacteria	Proteobacteria	Gammaproteobacteria	Arenicellales	Arenicellaceae	unknown genus	unknown species	0	0	6	20	21	0	0	4	5	0	0	7	5	0	1	10	0	0	0	0	0	0	0	0	0	3	0	0	0	2	4	1	0	0	0	0	1	1	24	5	3	0
OTU_922	Bacteria	Planctomycetes	Planctomycetacia	Planctomycetales	Planctomycetaceae	Blastopirellula	unknown species	0	11	0	0	0	0	0	2	0	0	0	0	0	0	0	0	0	0	5	0	13	0	0	0	0	1	0	0	0	0	0	0	0	0	0	0	0	0	5	0	0	0
OTU_923	Bacteria	Proteobacteria	Gammaproteobacteria	Chromatiales	Ectothiorhodospiraceae	unknown genus	unknown species	10	3	13	25	9	0	11	7	11	11	17	1	15	0	0	14	15	3	12	14	10	4	6	19	8	27	9	2	12	9	8	7	0	5	3	4	4	0	4	0	2	7
OTU_924	Bacteria	Proteobacteria	Alphaproteobacteria	Rhodobacterales	Rhodobacteraceae	Ketogulonicigenium	unknown species	0	0	0	0	0	0	0	0	2	4	0	0	3	0	3	0	0	3	0	0	0	0	0	0	0	11	8	0	0	0	0	0	0	0	0	0	1	0	0	0	0	0
OTU_925	Bacteria	Bacteroidetes	Sphingobacteriia	Sphingobacteriales	Saprospiraceae	Lewinella	Lewinella agarilytica	0	5	0	0	0	3	0	0	1	2	0	0	6	0	12	0	12	20	18	31	20	0	0	28	28	1	1	6	0	0	0	0	0	3	0	2	5	0	10	0	0	1
OTU_926	Bacteria	Proteobacteria	Gammaproteobacteria	KI89A clade	unknown family	unknown genus	unknown species	0	0	0	3	0	0	0	1	2	2	0	0	0	0	17	2	0	0	1	0	0	0	0	0	0	0	3	0	0	0	1	0	0	0	0	0	0	3	0	0	0	0
OTU_927	Bacteria	Bacteroidetes	Flavobacteriia	Flavobacteriales	Flavobacteriaceae	Psychroserpens	Psychroserpens sp.	0	0	0	1	0	0	1	0	5	0	0	0	0	0	0	0	0	0	9	0	0	0	4	0	2	2	3	1	0	0	0	0	0	0	0	0	0	0	8	0	0	0
OTU_928	Bacteria	Proteobacteria	Gammaproteobacteria	Alteromonadales	Alteromonadaceae	Paraglaciecola	marine bacterium ATAM173a_5	0	0	0	0	0	0	2	0	0	0	0	0	0	0	0	0	0	0	0	5	0	0	0	0	0	6	0	5	0	0	0	0	0	0	0	0	0	0	0	0	0	0
OTU_929	Bacteria	Acidobacteria	Holophagae	Subgroup 10	CA002	unknown genus	unknown species	0	1	0	0	0	10	0	0	0	3	0	5	1	0	1	47	64	12	22	0	38	0	34	26	4	29	12	69	0	0	0	0	0	0	0	0	0	0	0	3	0	0
OTU_930	Bacteria	Proteobacteria	Alphaproteobacteria	Rhodobacterales	Rhodobacteraceae	Multi-affiliation	Multi-affiliation	14	0	0	9	3	0	8	0	0	2	0	0	2	0	11	1	16	19	0	0	3	0	0	0	0	0	0	7	1	0	0	0	22	0	0	0	0	2	16	0	0	0
OTU_931	Bacteria	Proteobacteria	Deltaproteobacteria	Bdellovibrionales	Bdellovibrionaceae	OM27 clade	unknown species	0	0	0	2	0	2	24	0	4	9	0	0	9	0	22	0	0	11	0	2	0	0	0	0	0	0	1	23	0	24	0	5	7	0	1	0	2	0	0	2	0	1
OTU_932	Bacteria	Proteobacteria	Deltaproteobacteria	Desulfuromonadales	GR-WP33-58	unknown genus	unknown species	0	0	0	18	0	0	0	11	0	0	0	0	0	3	0	2	0	5	0	0	0	0	204	0	29	2	77	0	0	0	0	0	0	0	0	40	0	0	0	0	0	183
OTU_933	Bacteria	Bacteroidetes	Sphingobacteriia	Sphingobacteriales	Saprospiraceae	Portibacter	unknown species	2	0	0	0	11	9	8	0	0	10	1	12	0	0	0	0	3	3	0	10	0	3	0	0	0	0	1	10	0	0	0	0	4	0	0	0	1	0	17	0	0	2
OTU_934	Bacteria	Cyanobacteria	Cyanobacteria	SubsectionIII	FamilyI	unknown genus	unknown species	0	0	0	0	20	20	0	11	0	1	1	0	0	0	0	0	0	0	0	0	0	0	0	0	0	0	0	7	0	0	0	0	4	0	0	17	0	5	0	0	0	0
OTU_935	Bacteria	Proteobacteria	Alphaproteobacteria	Rhodobacterales	Rhodobacteraceae	Roseobacter clade NAC11-7 lineage	unknown species	1	7	0	0	0	0	23	38	1	0	0	0	2	0	97	15	4	38	1	7	61	7	17	33	0	17	24	7	0	0	0	0	40	0	0	0	0	0	1	1	0	0
OTU_936	Bacteria	Bacteroidetes	Sphingobacteriia	Sphingobacteriales	Saprospiraceae	unknown genus	unknown species	0	0	0	0	1	1	1	0	1	0	0	2	0	0	0	0	0	4	21	0	2	0	0	16	0	9	0	1	0	0	0	0	0	0	0	0	0	0	0	0	0	0
OTU_937	Bacteria	Proteobacteria	Gammaproteobacteria	Alteromonadales	Alteromonadaceae	unknown genus	unknown species	0	10	2	5	0	6	34	1	0	3	7	0	2	7	59	1	0	0	0	0	0	0	0	0	6	0	44	12	0	0	0	0	0	0	0	0	0	0	2	0	0	7
OTU_938	Bacteria	Bacteroidetes	Bacteroidetes VC2.1 Bac22	unknown order	unknown family	unknown genus	unknown species	0	0	0	0	0	0	0	0	0	0	0	0	0	0	1	0	0	0	7	0	0	0	0	0	3	0	0	8	0	0	0	0	0	1	0	0	0	0	0	0	0	1
OTU_939	Bacteria	Proteobacteria	Deltaproteobacteria	Desulfobacterales	Desulfobulbaceae	unknown genus	unknown species	0	0	0	0	1	0	0	0	0	0	0	0	0	0	1	0	0	0	0	0	0	0	0	0	0	3	0	0	0	0	0	0	0	0	0	0	0	0	5	0	0	0
OTU_940	Bacteria	Proteobacteria	Gammaproteobacteria	Alteromonadales	Pseudoalteromonadaceae	Psychrosphaera	Multi-affiliation	0	0	0	0	0	0	0	0	0	0	0	0	0	10	0	0	0	0	0	0	0	0	0	0	0	0	0	0	0	0	0	0	0	0	0	1	0	1	0	0	0	0
OTU_941	Bacteria	Actinobacteria	Acidimicrobiia	Acidimicrobiales	Acidimicrobiales Incertae Sedis	Candidatus Microthrix	unknown species	0	3	0	2	0	0	0	0	0	0	0	0	4	0	1	0	0	1	0	1	0	0	0	0	0	0	0	2	0	0	0	0	0	0	0	0	1	0	0	0	0	0
OTU_942	Bacteria	Bacteroidetes	Flavobacteriia	Flavobacteriales	Flavobacteriaceae	Multi-affiliation	Multi-affiliation	0	0	0	0	0	0	0	0	1	0	4	0	0	0	13	0	0	3	3	0	0	0	0	0	0	0	7	0	0	0	0	0	0	2	0	0	0	0	4	0	0	0
OTU_943	Bacteria	Proteobacteria	Alphaproteobacteria	Rickettsiales	Anaplasmataceae	unknown genus	unknown species	0	0	0	0	0	0	0	0	0	0	0	0	0	0	0	0	0	0	165	0	0	0	2	0	0	0	0	1	0	0	0	0	0	0	0	0	0	0	0	0	0	0
OTU_944	Bacteria	Proteobacteria	Gammaproteobacteria	Alteromonadales	Alteromonadaceae	Paraglaciecola	unknown species	0	0	0	0	0	0	0	0	0	0	0	0	0	0	0	0	0	0	0	0	0	0	0	0	0	0	0	0	0	0	0	0	0	0	0	0	0	0	0	0	0	0
OTU_946	Bacteria	Planctomycetes	Planctomycetacia	Planctomycetales	Planctomycetaceae	Blastopirellula	unknown species	0	9	5	1	0	0	5	0	1	0	0	0	0	0	0	0	0	0	0	0	28	0	0	15	0	0	2	0	0	0	0	0	0	3	0	0	11	1	0	0	0	1
OTU_947	Bacteria	Proteobacteria	Alphaproteobacteria	Rhodobacterales	Rhodobacteraceae	Multi-affiliation	Multi-affiliation	1	0	6	7	0	0	1	0	1	0	0	0	0	0	0	0	1	5	0	1	0	0	5	0	14	3	0	0	0	0	0	0	0	0	0	0	0	0	0	0	0	0
OTU_948	Bacteria	Verrucomicrobia	Verrucomicrobiae	Verrucomicrobiales	Verrucomicrobiaceae	Roseibacillus	unknown species	0	3	12	0	0	0	6	1	3	1	0	0	10	0	12	4	0	4	4	5	2	5	0	0	0	2	3	4	1	0	0	12	0	1	0	0	0	0	0	0	0	0
OTU_949	Bacteria	Planctomycetes	Planctomycetacia	Planctomycetales	Planctomycetaceae	Planctomyces	unknown species	0	0	6	0	0	0	1	2	0	0	0	0	4	0	0	0	0	0	0	0	0	0	15	0	3	9	0	1	0	9	0	0	0	2	0	0	0	0	0	0	0	0
OTU_950	Bacteria	Proteobacteria	Alphaproteobacteria	Rhizobiales	Methylobacteriaceae	Methylobacterium	Multi-affiliation	0	0	0	1	4	0	2	7	0	9	1	49	4	1	0	0	0	0	0	0	82	0	0	0	0	0	1	0	0	0	0	0	11	0	0	0	0	0	0	0	0	0
OTU_951	Bacteria	Proteobacteria	Alphaproteobacteria	Rickettsiales	Anaplasmataceae	unknown genus	Baetis sp.	0	0	0	0	16	26	10	0	1	12	79	0	9	0	0	0	0	0	6	3	1	0	0	0	0	0	0	0	0	0	0	5	47	0	0	0	0	8	0	0	6	9
OTU_953	Bacteria	Proteobacteria	Alphaproteobacteria	Sphingomonadales	Erythrobacteraceae	Multi-affiliation	Multi-affiliation	0	0	0	0	0	0	0	0	0	3	0	0	3	0	0	0	0	35	0	0	3	0	0	0	1	16	8	0	0	0	0	0	15	0	0	0	0	0	7	0	0	0
OTU_954	Bacteria	Proteobacteria	Gammaproteobacteria	Chromatiales	Granulosicoccaceae	Granulosicoccus	unknown species	0	0	0	0	0	0	0	0	0	0	0	0	0	0	0	0	0	0	0	0	0	0	0	0	0	0	0	0	0	0	0	0	0	0	0	0	2	0	0	0	0	0
OTU_956	Bacteria	Proteobacteria	Gammaproteobacteria	Alteromonadales	Alteromonadaceae	unknown genus	unknown species	0	0	4	0	1	2	7	21	1	0	10	0	2	0	18	11	0	0	33	6	17	0	0	5	0	9	0	8	0	0	1	0	4	13	0	9	0	0	0	0	0	2
OTU_957	Bacteria	Proteobacteria	Alphaproteobacteria	Sphingomonadales	Erythrobacteraceae	Erythrobacter	Multi-affiliation	0	0	0	0	0	0	0	0	0	8	0	0	4	0	0	0	4	12	7	0	6	0	27	2	0	1	0	40	0	0	0	5	0	12	0	0	0	0	2	2	0	1
OTU_958	Bacteria	Proteobacteria	Alphaproteobacteria	Caulobacterales	Caulobacteraceae	Brevundimonas	Multi-affiliation	3	24	0	29	0	0	0	15	0	20	0	8	7	0	0	0	0	5	14	0	0	0	0	0	5	0	0	0	0	0	0	0	0	3	0	0	2	0	2	1	0	0
OTU_959	Bacteria	Parcubacteria	unknown class	unknown order	unknown family	unknown genus	unknown species	0	0	0	0	0	0	0	0	0	0	0	0	0	0	0	0	0	0	0	0	0	0	0	0	0	0	0	0	0	0	0	0	0	0	0	0	0	0	0	0	0	0
OTU_960	Bacteria	Proteobacteria	Deltaproteobacteria	Myxococcales	Nannocystaceae	Nannocystis	unknown species	0	0	0	0	8	0	0	1	0	0	0	0	0	0	2	0	0	8	54	4	0	0	0	0	0	11	0	7	0	0	0	0	0	0	0	0	0	0	0	0	0	0
OTU_961	Bacteria	Proteobacteria	Alphaproteobacteria	Rhodobacterales	Rhodobacteraceae	unknown genus	unknown species	0	0	0	0	0	0	0	0	2	1	0	0	3	0	3	0	0	6	0	0	0	0	0	0	0	3	0	6	0	0	0	0	7	0	0	0	2	2	0	0	0	0
OTU_962	Bacteria	Proteobacteria	Gammaproteobacteria	Alteromonadales	Pseudoalteromonadaceae	Algicola	unknown species	8	0	0	0	0	0	1	11	0	1	0	0	0	2	0	5	0	0	0	0	4	0	0	1	1	5	0	4	0	0	0	0	0	0	0	152	0	0	0	0	0	27
OTU_963	Bacteria	Planctomycetes	Planctomycetacia	Planctomycetales	Planctomycetaceae	Planctomyces	unknown species	0	0	1	0	0	10	3	8	1	0	0	0	0	1	0	6	0	0	3	0	24	2	0	0	0	0	0	0	1	0	0	0	0	0	2	0	4	0	0	0	0	0
OTU_965	Bacteria	Planctomycetes	Planctomycetacia	Planctomycetales	Planctomycetaceae	Planctomyces	unknown species	0	0	0	0	0	0	0	0	0	0	0	0	0	0	0	0	0	0	0	0	0	0	9	0	0	0	0	0	0	0	0	0	0	0	0	0	0	0	0	0	0	0
OTU_967	Bacteria	Proteobacteria	Alphaproteobacteria	Rhodobacterales	Rhodobacteraceae	unknown genus	unknown species	0	2	0	7	0	0	4	11	0	0	14	0	3	0	0	0	0	5	0	2	2	0	5	0	0	0	6	13	6	5	0	0	0	2	0	0	0	3	21	0	0	0
OTU_968	Bacteria	Proteobacteria	Gammaproteobacteria	Multi-affiliation	Multi-affiliation	Multi-affiliation	Multi-affiliation	0	0	3	0	4	0	0	0	1	0	0	0	0	1	0	13	0	0	0	0	0	0	0	0	0	0	12	0	0	0	4	0	0	0	0	11	1	0	0	4	7	14
OTU_970	Bacteria	Proteobacteria	Alphaproteobacteria	Rhodobacterales	Rhodobacteraceae	Multi-affiliation	Multi-affiliation	0	0	1	0	0	0	7	0	1	6	0	0	0	0	0	0	0	0	0	3	1	0	0	0	0	0	0	0	0	0	1	0	7	0	0	0	0	0	0	0	0	8
OTU_971	Bacteria	Proteobacteria	Alphaproteobacteria	Sphingomonadales	Sphingomonadaceae	Sphingorhabdus	unknown species	7	8	7	5	0	0	0	0	1	0	1	2	0	0	0	0	0	9	0	0	0	2	0	0	6	3	0	0	2	0	0	0	2	2	0	0	0	0	8	2	0	0
OTU_972	Bacteria	Proteobacteria	Alphaproteobacteria	Rhodobacterales	Rhodobacteraceae	unknown genus	unknown species	0	0	0	0	0	0	12	8	0	2	0	0	3	0	0	0	4	2	0	0	1	0	0	0	0	0	0	0	0	0	0	0	4	1	0	0	0	0	0	0	0	0
OTU_973	Bacteria	Proteobacteria	Alphaproteobacteria	Caulobacterales	Hyphomonadaceae	Hellea	Multi-affiliation	3	1	0	1	0	0	1	1	0	0	0	0	1	0	1	0	7	0	3	0	2	0	0	0	10	1	0	3	0	5	3	0	0	1	0	9	0	0	0	0	2	11
OTU_974	Bacteria	Proteobacteria	Gammaproteobacteria	BD7-8 marine group	unknown family	unknown genus	unknown species	8	0	1	1	0	5	7	9	20	8	3	2	1	0	0	14	0	4	1	11	14	6	16	0	0	4	1	6	0	37	2	8	0	6	0	2	2	0	9	1	13	1
OTU_975	Bacteria	Proteobacteria	Deltaproteobacteria	Myxococcales	P3OB-42	unknown genus	unknown species	0	0	0	6	10	7	18	0	1	5	4	0	2	0	5	4	0	17	1	0	4	17	0	0	13	11	3	7	0	0	0	0	0	0	0	0	1	0	0	0	0	2
OTU_976	Bacteria	Proteobacteria	Alphaproteobacteria	Rhodobacterales	Rhodobacteraceae	Dinoroseobacter	unknown species	2	0	5	11	0	4	4	7	11	6	0	9	8	1	1	23	0	8	2	1	17	0	0	51	0	8	4	14	2	5	5	11	9	4	11	10	6	5	7	0	0	9
OTU_977	Bacteria	Planctomycetes	Planctomycetacia	Planctomycetales	Planctomycetaceae	unknown genus	unknown species	12	6	6	1	9	4	4	5	13	8	3	23	4	0	3	5	0	2	0	16	3	2	4	0	2	9	0	6	5	6	5	6	15	7	20	1	14	0	25	4	1	2
OTU_978	Bacteria	Proteobacteria	Gammaproteobacteria	Alteromonadales	Colwelliaceae	Colwellia	Multi-affiliation	0	0	0	0	0	0	0	0	0	0	0	0	0	2	0	4	1	0	0	0	0	0	0	0	0	0	0	0	1	0	0	0	0	0	0	0	2	0	0	0	0	0
OTU_979	Bacteria	Planctomycetes	Planctomycetacia	Planctomycetales	Planctomycetaceae	Rhodopirellula	planctomycete MS3065	0	0	0	0	1	0	0	15	7	1	37	0	3	0	0	6	0	0	25	0	0	0	8	0	0	4	8	17	3	0	3	0	0	1	5	0	9	0	5	0	0	0
OTU_980	Bacteria	Proteobacteria	Alphaproteobacteria	Rhodobacterales	Rhodobacteraceae	Roseobacter	unknown species	0	2	1	6	0	1	15	9	3	0	0	0	2	0	25	3	16	9	26	10	0	0	0	4	0	8	17	16	0	0	5	4	2	0	0	0	3	0	2	5	0	0
OTU_981	Bacteria	Proteobacteria	Alphaproteobacteria	Rickettsiales	SHWN-night2	unknown genus	unknown species	0	0	0	0	0	0	8	1	0	2	0	0	2	0	34	3	0	0	0	2	0	0	9	0	0	12	20	5	0	0	0	4	0	0	0	0	0	0	0	0	0	16
OTU_982	Bacteria	Proteobacteria	Alphaproteobacteria	DB1-14	unknown family	unknown genus	unknown species	0	0	0	0	0	0	7	0	0	0	0	6	0	0	0	0	0	0	0	0	0	0	0	0	0	0	0	0	0	0	0	0	0	0	0	2	0	0	0	0	0	0
OTU_983	Bacteria	Actinobacteria	Acidimicrobiia	Acidimicrobiales	Sva0996 marine group	unknown genus	unknown species	0	0	0	1	0	0	2	0	1	4	0	0	1	1	0	0	0	0	0	0	2	0	0	20	0	0	1	0	6	0	0	2	0	1	0	0	0	4	0	0	0	2
OTU_984	Bacteria	Acidobacteria	Holophagae	Acanthopleuribacterales	Acanthopleuribacteraceae	Acanthopleuribacter	unknown species	0	0	1	0	0	0	17	0	0	0	0	8	6	0	5	11	0	67	15	0	0	3	27	0	30	1	0	18	0	0	1	0	0	0	0	3	0	0	1	0	0	0
OTU_985	Bacteria	Proteobacteria	Gammaproteobacteria	Thiotrichales	Thiotrichaceae	Cocleimonas	unknown species	0	0	0	0	0	0	0	0	0	0	0	0	0	0	0	0	0	0	0	0	0	0	0	0	0	0	0	0	1	0	0	0	0	0	0	0	0	0	0	0	0	0
OTU_986	Bacteria	Proteobacteria	Alphaproteobacteria	Rhodobacterales	Rhodobacteraceae	Actibacterium	unknown species	4	0	0	0	0	0	2	0	0	0	0	0	0	0	0	0	0	0	0	0	0	0	0	0	0	4	0	0	0	0	0	0	0	0	0	0	0	0	2	0	0	0
OTU_987	Bacteria	Proteobacteria	Deltaproteobacteria	Sh765B-TzT-29	unknown family	unknown genus	unknown species	0	0	8	0	0	0	3	0	10	6	0	0	1	0	0	3	0	4	2	3	0	0	0	1	2	5	0	29	0	0	0	6	5	6	0	0	4	0	13	6	1	0
OTU_988	Bacteria	Bacteroidetes	Flavobacteriia	Flavobacteriales	Flavobacteriaceae	Maribacter	Multi-affiliation	7	3	8	3	11	12	18	1	5	38	22	1	20	0	3	6	46	33	16	19	19	0	23	11	36	11	2	26	2	1	0	3	10	0	1	0	0	0	71	1	0	4
OTU_989	Bacteria	Proteobacteria	Alphaproteobacteria	Rhizobiales	Phyllobacteriaceae	Pseudahrensia	Pseudahrensia sp.	7	5	3	1	7	11	3	17	4	20	2	0	17	0	50	11	33	19	24	14	21	18	35	3	99	19	10	18	7	7	4	4	4	4	0	0	10	1	39	0	0	13
OTU_990	Bacteria	Proteobacteria	Alphaproteobacteria	Rhodobacterales	Rhodobacteraceae	Hasllibacter	Multi-affiliation	0	0	1	0	1	0	0	0	0	0	0	0	3	0	18	1	40	19	13	12	1	0	16	1	14	27	1	25	0	0	0	0	0	3	0	0	0	0	13	2	0	0
OTU_991	Bacteria	Proteobacteria	Deltaproteobacteria	Myxococcales	Nannocystaceae	Pseudenhygromyxa	Pseudenhygromyxa salsuginis	0	0	0	0	0	0	0	0	0	0	0	3	0	0	0	0	0	0	0	0	1	0	0	0	0	0	0	1	0	4	0	0	0	2	0	0	0	0	3	4	1	0
OTU_992	Bacteria	Bacteroidetes	Sphingobacteriia	Sphingobacteriales	Saprospiraceae	Lewinella	unknown species	0	0	0	0	0	3	9	0	1	0	3	0	0	0	0	0	7	17	3	13	0	0	1	1	0	8	0	23	0	0	0	0	0	3	0	0	0	0	0	0	0	0
OTU_993	Bacteria	Bacteroidetes	Flavobacteriia	Flavobacteriales	Cryomorphaceae	Crocinitomix	unknown species	0	0	0	0	0	0	0	0	0	1	0	0	1	2	0	20	0	0	0	0	3	0	3	0	0	0	0	1	0	0	0	0	8	3	0	20	2	0	13	0	0	11
OTU_994	Bacteria	Saccharibacteria	unknown class	unknown order	unknown family	unknown genus	unknown species	2	0	0	0	0	0	0	0	0	1	0	0	2	0	0	0	0	0	0	0	0	4	0	10	0	0	0	0	1	0	0	0	0	0	0	0	0	0	0	1	0	0
OTU_995	Bacteria	Proteobacteria	Gammaproteobacteria	Oceanospirillales	Oceanospirillaceae	Oceanospirillum	Oceanospirillum nioense	1	0	0	0	0	0	4	45	4	17	0	5	0	83	0	0	0	0	0	0	0	0	0	0	0	0	0	0	0	0	0	2	0	0	0	7	0	0	0	0	0	0
OTU_996	Bacteria	Bacteroidetes	Bacteroidetes BD2-2	unknown order	unknown family	unknown genus	unknown species	0	0	0	2	0	0	0	0	27	3	0	11	1	0	0	0	4	37	0	2	47	0	0	106	0	12	0	0	0	23	0	0	4	4	0	0	11	0	0	1	0	6
OTU_997	Bacteria	Bacteroidetes	Flavobacteriia	Flavobacteriales	Flavobacteriaceae	Lutimonas	Multi-affiliation	3	3	6	4	17	2	3	1	2	2	0	12	1	3	1	19	0	1	3	1	18	2	17	16	27	5	2	10	4	0	2	0	6	0	2	10	1	1	14	4	0	0
OTU_998	Bacteria	Proteobacteria	Gammaproteobacteria	Alteromonadales	Moritellaceae	Moritella	Moritella viscosa	0	0	0	0	0	0	0	0	0	0	0	0	8	1	0	12	0	0	8	4	0	0	0	0	0	0	2	0	0	6	0	0	0	1	0	0	0	0	0	0	2	3
OTU_1000	Bacteria	Planctomycetes	Planctomycetacia	Planctomycetales	Planctomycetaceae	Pir4 lineage	Symbiodinium sp.	0	0	0	0	0	0	0	0	0	0	0	0	0	0	0	0	0	0	0	0	0	0	0	0	0	0	0	0	0	0	0	0	0	0	0	0	2	0	26	0	0	0
OTU_1001	Bacteria	Proteobacteria	Alphaproteobacteria	Rhodobacterales	Rhodobacteraceae	unknown genus	unknown species	0	0	12	0	0	0	4	0	0	1	2	1	4	0	29	2	0	10	1	36	0	14	0	0	21	1	14	29	1	0	0	0	6	2	0	0	1	0	0	0	0	0
OTU_1002	Bacteria	Bacteroidetes	Flavobacteriia	Flavobacteriales	Flavobacteriaceae	Kordia	Kordia sp.	4	0	1	0	0	0	12	0	0	0	1	2	1	0	5	4	0	109	10	5	9	0	3	9	0	0	39	12	0	0	0	0	7	0	0	3	0	0	0	0	0	1
OTU_1003	Bacteria	Bacteroidetes	Sphingobacteriia	Sphingobacteriales	Saprospiraceae	unknown genus	unknown species	6	3	1	4	10	0	4	7	0	2	0	0	1	0	4	1	48	0	0	0	5	0	2	0	0	1	7	6	0	0	0	0	0	0	0	0	0	0	0	0	0	0
OTU_1004	Bacteria	Bacteroidetes	Sphingobacteriia	Sphingobacteriales	Saprospiraceae	Portibacter	unknown species	0	0	0	0	0	1	0	0	0	7	0	0	0	0	0	0	0	1	0	0	0	0	0	0	0	0	0	0	2	0	2	0	0	0	0	0	0	0	0	0	0	0
OTU_1006	Bacteria	Chloroflexi	KD4-96	unknown order	unknown family	unknown genus	unknown species	0	0	1	0	0	0	0	0	0	1	0	4	0	0	0	2	0	0	0	0	0	0	0	0	0	0	0	0	0	0	0	0	0	3	0	0	0	0	0	0	5	0
OTU_1007	Bacteria	Bacteroidetes	Sphingobacteriia	Sphingobacteriales	Saprospiraceae	unknown genus	unknown species	0	0	0	0	0	0	0	0	0	0	1	0	0	0	2	0	0	0	0	0	4	0	0	0	0	5	0	0	1	0	0	0	19	0	0	0	0	0	0	3	0	0
OTU_1008	Bacteria	Proteobacteria	Gammaproteobacteria	Cellvibrionales	Halieaceae	OM60(NOR5) clade	unknown species	0	0	0	0	0	0	0	1	5	2	0	0	3	0	4	0	21	0	14	4	0	0	0	24	0	27	0	0	0	0	0	0	0	0	0	0	0	1	2	0	2	0
OTU_1009	Bacteria	Planctomycetes	Planctomycetacia	Planctomycetales	Planctomycetaceae	Blastopirellula	unknown species	0	0	10	0	0	0	1	0	0	0	0	0	0	0	0	0	0	3	0	0	0	0	0	0	0	0	0	0	0	0	0	13	0	1	0	0	7	0	0	0	0	0
OTU_1010	Bacteria	Proteobacteria	Alphaproteobacteria	Caulobacterales	Hyphomonadaceae	Algimonas	Multi-affiliation	0	0	0	0	0	1	2	0	0	4	0	0	0	0	0	0	0	0	0	0	0	0	0	0	0	0	0	0	0	0	0	0	0	0	0	0	0	0	0	0	2	1
OTU_1011	Bacteria	Firmicutes	Clostridia	Clostridiales	Clostridiaceae 1	unknown genus	unknown species	0	3	0	27	0	0	0	0	0	1	2	11	0	0	0	0	0	0	0	0	0	0	0	0	0	0	0	0	0	0	6	0	0	1	1	0	1	0	0	0	0	0
OTU_1012	Bacteria	Proteobacteria	Gammaproteobacteria	Alteromonadales	Shewanellaceae	Shewanella	Multi-affiliation	0	0	0	0	0	0	0	2	0	0	0	0	0	0	0	5	0	0	0	0	0	0	0	0	0	0	0	0	0	0	2	0	0	0	0	9	0	0	0	0	0	0
OTU_1013	Bacteria	Planctomycetes	OM190	unknown order	unknown family	unknown genus	unknown species	0	0	0	0	0	0	1	0	0	5	0	0	3	0	3	4	0	0	6	0	0	4	0	0	0	0	0	4	0	0	0	6	0	0	0	0	2	0	0	0	0	0
OTU_1014	Bacteria	Proteobacteria	Gammaproteobacteria	Oceanospirillales	Oceanospirillaceae	Oceaniserpentilla	Oceaniserpentilla haliotis	0	0	0	0	0	0	0	0	0	0	0	0	0	0	0	5	0	0	0	0	0	0	0	0	0	0	0	4	0	0	0	0	3	0	0	0	0	0	0	0	0	0
OTU_1015	Bacteria	Proteobacteria	Gammaproteobacteria	Alteromonadales	Psychromonadaceae	Psychromonas	unknown species	0	0	0	10	0	0	0	0	0	0	0	0	0	0	0	26	0	2	0	0	0	0	0	0	0	0	0	0	0	0	0	0	0	11	0	72	1	1	0	0	0	3
OTU_1016	Bacteria	Bacteroidetes	Sphingobacteriia	Sphingobacteriales	Sphingobacteriaceae	Sphingobacterium	Multi-affiliation	2	54	10	22	6	8	2	50	10	24	13	33	1	1	0	0	0	7	8	3	2	0	0	0	26	0	1	1	1	0	4	2	0	0	0	0	0	0	9	0	0	5
OTU_1018	Bacteria	Proteobacteria	Alphaproteobacteria	Rhodobacterales	Rhodobacteraceae	Tateyamaria	unknown species	2	0	3	0	6	0	1	3	1	2	11	0	1	0	0	3	0	4	14	0	6	0	7	0	0	0	4	2	5	2	0	0	1	15	0	2	4	0	0	5	1	0
OTU_1019	Bacteria	Verrucomicrobia	Verrucomicrobiae	Verrucomicrobiales	DEV007	unknown genus	unknown species	3	7	4	3	0	0	4	0	15	2	5	23	10	1	5	8	0	15	40	0	0	7	2	11	6	10	0	58	0	9	2	0	4	6	0	5	3	2	31	0	0	1
OTU_1020	Bacteria	Proteobacteria	Alphaproteobacteria	Rhizobiales	Hyphomicrobiaceae	Filomicrobium	unknown species	8	2	3	0	15	2	2	0	5	4	8	36	9	1	1	3	0	1	0	1	0	0	0	0	9	3	0	5	3	0	11	3	0	1	0	9	1	3	25	0	4	2
OTU_1021	Bacteria	Proteobacteria	Deltaproteobacteria	Myxococcales	Sandaracinaceae	unknown genus	unknown species	0	0	0	0	0	0	0	0	0	0	0	0	0	0	0	0	0	0	0	0	0	0	0	0	0	0	0	0	0	0	0	0	0	0	0	0	0	0	0	0	0	0
OTU_1022	Bacteria	Bacteroidetes	Flavobacteriia	Flavobacteriales	Cryomorphaceae	Fluviicola	unknown species	0	0	5	7	0	0	0	0	0	0	2	0	0	0	0	0	9	0	2	0	0	0	51	3	4	0	3	0	0	0	0	0	3	0	0	10	0	0	0	0	0	25
OTU_1024	Bacteria	Proteobacteria	Epsilonproteobacteria	Campylobacterales	Helicobacteraceae	unknown genus	endosymbiont of Ridgeia piscesae	0	0	0	0	0	0	0	0	3	0	0	3	0	0	0	0	0	0	0	1	6	0	0	0	0	0	0	0	0	0	0	0	0	4	0	0	0	0	0	0	0	0
OTU_1025	Bacteria	Verrucomicrobia	Verrucomicrobiae	Verrucomicrobiales	Rubritaleaceae	Rubritalea	unknown species	1	0	3	1	0	0	3	1	0	3	15	0	7	0	1	4	0	0	0	0	0	0	0	0	0	0	3	6	2	3	2	1	0	2	5	0	3	7	0	0	0	0
OTU_1027	Bacteria	Acidobacteria	Holophagae	Subgroup 10	Sva0725	unknown genus	unknown species	3	22	4	13	9	4	1	4	1	13	0	12	1	0	0	0	0	1	0	12	0	1	0	0	0	2	4	0	5	11	1	2	0	0	15	0	3	4	0	1	0	1
OTU_1028	Bacteria	Bacteroidetes	Flavobacteriia	Flavobacteriales	Flavobacteriaceae	Winogradskyella	Multi-affiliation	0	7	0	6	4	2	70	1	3	0	0	2	1	1	31	1	0	17	2	10	6	24	12	17	9	3	11	9	3	8	1	1	12	1	0	4	3	0	20	0	0	4
OTU_1029	Bacteria	Proteobacteria	Gammaproteobacteria	KI89A clade	unknown family	unknown genus	unknown species	0	0	1	0	9	1	8	0	4	3	1	0	5	0	21	2	10	3	1	15	22	0	10	2	0	1	7	7	0	0	0	0	0	0	0	0	1	0	30	0	0	13
OTU_1030	Bacteria	Proteobacteria	Alphaproteobacteria	Rickettsiales	Anaplasmataceae	unknown genus	unknown species	0	0	4	0	0	0	0	0	0	0	0	0	0	0	0	0	37	0	0	0	0	0	0	0	16	0	0	0	0	0	0	0	0	1	0	0	0	0	0	0	0	0
OTU_1031	Bacteria	Proteobacteria	Alphaproteobacteria	Rhodobacterales	Rhodobacteraceae	Oceaniovalibus	unknown species	0	0	0	2	0	0	0	0	0	0	0	0	0	0	0	0	0	0	0	0	0	0	0	0	0	0	0	0	0	0	0	0	0	1	0	0	0	0	0	0	0	0
OTU_1032	Bacteria	Parcubacteria	unknown class	unknown order	unknown family	unknown genus	unknown species	0	0	0	0	0	0	32	0	0	0	0	0	0	0	23	0	0	0	0	8	17	0	36	0	0	0	1	9	0	0	0	0	0	0	0	0	0	0	0	0	0	0
OTU_1033	Bacteria	Proteobacteria	Alphaproteobacteria	Rhizobiales	Hyphomicrobiaceae	Devosia	unknown species	5	2	5	21	8	0	0	1	1	21	2	5	0	0	0	0	0	0	0	0	0	0	0	0	26	1	0	0	0	0	0	0	0	0	0	4	3	5	0	0	0	0
OTU_1034	Bacteria	Chloroflexi	Ardenticatenia	Ardenticatenales	unknown family	unknown genus	unknown species	0	0	0	0	0	0	0	0	0	0	0	0	0	0	0	0	0	0	0	0	0	0	0	0	0	0	0	0	0	0	0	0	0	0	0	0	0	0	0	0	0	0
OTU_1035	Bacteria	Proteobacteria	Alphaproteobacteria	Multi-affiliation	Multi-affiliation	Multi-affiliation	Multi-affiliation	10	2	0	9	0	0	7	5	4	10	0	0	3	0	3	4	5	3	5	17	14	0	27	0	1	19	12	12	1	24	0	1	0	0	7	0	1	1	0	1	0	4
OTU_1036	Bacteria	Verrucomicrobia	Verrucomicrobiae	Verrucomicrobiales	Verrucomicrobiaceae	Roseibacillus	unknown species	2	0	2	6	0	8	6	1	7	15	0	0	17	0	0	2	0	34	4	59	0	0	45	0	0	1	3	38	4	0	0	0	0	1	10	14	2	0	1	0	0	0
OTU_1037	Bacteria	Proteobacteria	Deltaproteobacteria	Bdellovibrionales	Bacteriovoracaceae	Halobacteriovorax	unknown species	0	0	0	0	0	0	0	0	0	0	0	0	0	0	0	0	0	0	0	0	0	0	20	0	0	0	0	0	0	0	0	0	0	0	0	0	0	0	0	0	0	0
OTU_1038	Bacteria	Proteobacteria	Gammaproteobacteria	Alteromonadales	Colwelliaceae	Colwellia	unknown species	0	0	0	0	0	0	0	0	0	0	0	0	0	0	0	0	0	0	0	0	0	0	0	0	0	0	0	0	0	0	0	0	0	0	0	0	0	0	0	0	0	0
OTU_1039	Bacteria	Proteobacteria	Alphaproteobacteria	DB1-14	unknown family	unknown genus	unknown species	0	0	0	1	1	0	6	0	0	0	1	0	0	0	0	0	0	0	4	0	0	0	0	0	0	0	0	0	3	0	0	1	0	0	0	0	0	0	12	0	0	0
OTU_1041	Bacteria	Planctomycetes	Planctomycetacia	Planctomycetales	Planctomycetaceae	Blastopirellula	unknown species	0	1	13	0	4	8	0	1	6	1	2	0	0	0	2	0	2	0	0	0	0	1	0	0	0	2	0	0	4	13	1	1	7	8	0	0	5	0	43	2	0	16
OTU_1043	Bacteria	Proteobacteria	Alphaproteobacteria	Sphingomonadales	Sphingomonadaceae	Sphingomonas	Multi-affiliation	0	2	3	4	0	0	0	1	0	3	0	0	5	0	0	0	0	0	0	0	0	4	0	0	0	0	0	0	0	1	0	1	4	0	0	0	0	0	0	0	1	1
OTU_1045	Bacteria	Proteobacteria	Gammaproteobacteria	Cellvibrionales	Spongiibacteraceae	BD1-7 clade	unknown species	0	0	0	0	0	0	0	0	0	0	0	0	0	1	0	0	0	0	0	0	0	0	0	0	0	0	0	0	0	0	0	0	0	0	0	0	0	0	0	0	0	0
OTU_1047	Bacteria	Verrucomicrobia	Verrucomicrobiae	Verrucomicrobiales	DEV007	unknown genus	unknown species	0	5	7	12	0	0	25	0	0	0	0	0	0	0	20	2	0	7	0	6	13	0	3	0	0	1	0	1	0	0	0	5	29	0	7	0	9	0	0	0	0	3
OTU_1049	Bacteria	Bacteroidetes	Sphingobacteriia	Sphingobacteriales	Saprospiraceae	Portibacter	unknown species	0	0	0	0	0	6	0	1	1	0	2	0	0	0	0	0	0	0	0	0	0	0	2	2	0	4	2	1	0	0	0	0	15	0	0	0	0	0	0	0	0	4
OTU_1050	Bacteria	Proteobacteria	Deltaproteobacteria	Desulfuromonadales	GR-WP33-58	unknown genus	unknown species	0	0	0	0	0	0	1	0	0	0	65	0	0	0	0	0	0	13	0	0	0	0	0	0	0	0	8	9	0	0	0	3	0	0	0	0	0	0	0	0	0	0
OTU_1052	Bacteria	Proteobacteria	Gammaproteobacteria	Cellvibrionales	Halieaceae	OM60(NOR5) clade	unknown species	0	0	0	0	0	0	0	0	1	0	0	0	2	0	2	1	0	1	0	1	13	0	4	0	0	0	2	12	0	0	0	0	2	0	0	0	0	0	0	0	0	0
OTU_1053	Bacteria	Cyanobacteria	Cyanobacteria	SubsectionII	FamilyII	Pleurocapsa	Chroococcidiopsis sp.	0	0	0	0	0	0	0	1	0	7	0	0	3	0	11	0	0	0	0	1	11	0	18	47	0	0	1	3	5	0	0	0	0	1	0	0	0	0	0	0	0	0
OTU_1054	Bacteria	Bacteroidetes	Flavobacteriia	Flavobacteriales	Flavobacteriaceae	Aquimarina	bacterium CSR-70	0	0	0	0	0	0	0	0	0	0	0	0	0	0	0	0	590	0	0	0	0	0	0	0	0	0	0	58	0	0	0	0	0	0	0	0	0	0	0	0	0	0
OTU_1055	Bacteria	Proteobacteria	Gammaproteobacteria	Chromatiales	Ectothiorhodospiraceae	Thiogranum	unknown species	0	0	0	0	0	0	2	0	1	0	0	0	0	0	0	0	0	0	0	2	0	0	0	0	0	0	0	0	0	0	0	0	0	1	0	0	0	0	0	0	0	0
OTU_1056	Bacteria	Proteobacteria	Gammaproteobacteria	Vibrionales	Vibrionaceae	Vibrio	Multi-affiliation	0	0	1	0	0	0	0	0	0	0	0	0	0	0	0	10	0	2	0	1	0	0	0	0	0	0	0	0	0	0	0	0	0	4	0	2	0	0	0	0	0	3
OTU_1059	Bacteria	Proteobacteria	Deltaproteobacteria	Myxococcales	Nannocystaceae	unknown genus	unknown species	2	0	0	0	0	4	12	2	2	1	0	0	2	0	53	1	11	20	0	1	12	2	18	0	10	16	1	18	0	3	0	0	0	0	1	0	0	0	15	0	0	12
OTU_1060	Bacteria	Planctomycetes	Planctomycetacia	Planctomycetales	Planctomycetaceae	Planctomyces	unknown species	0	0	0	0	0	0	0	0	0	0	0	0	0	0	0	0	0	0	0	0	0	0	0	0	0	0	0	0	0	0	5	0	0	0	0	0	0	0	0	0	0	0
OTU_1062	Bacteria	Bacteroidetes	Cytophagia	Order II	Rhodothermaceae	Rubricoccus	unknown species	0	0	0	0	0	0	0	0	0	0	0	0	0	0	1	0	0	41	0	6	0	0	0	0	0	0	0	9	0	0	0	0	0	0	0	0	0	0	0	0	0	0
OTU_1064	Bacteria	Proteobacteria	Alphaproteobacteria	Rhodobacterales	Rhodobacteraceae	Ketogulonicigenium	unknown species	0	0	0	0	1	0	10	0	0	1	0	0	1	0	11	0	0	0	0	0	10	0	0	0	0	5	14	0	0	0	0	0	0	0	0	0	0	0	0	0	0	0
OTU_1065	Bacteria	Bacteroidetes	Flavobacteriia	Flavobacteriales	NS9 marine group	unknown genus	unknown species	0	0	0	2	0	0	0	0	0	0	0	0	0	0	2	0	0	1	0	0	0	0	0	0	0	0	0	3	0	0	0	0	0	0	0	0	0	0	0	0	0	6
OTU_1067	Bacteria	Proteobacteria	Alphaproteobacteria	Rhodobacterales	Rhodobacteraceae	Antarctobacter	Multi-affiliation	0	0	0	0	0	0	6	0	0	0	0	0	0	0	9	0	0	0	0	0	0	0	0	6	0	0	0	5	0	12	0	0	0	0	0	0	0	0	0	0	0	0
OTU_1068	Bacteria	Proteobacteria	Gammaproteobacteria	Cellvibrionales	Halieaceae	Haliea	unknown species	12	11	15	15	5	4	10	25	1	8	2	7	10	2	0	6	25	12	1	11	34	0	2	20	0	6	7	14	11	0	4	3	29	11	0	5	15	1	8	0	0	4
OTU_1069	Bacteria	Bacteroidetes	Cytophagia	Cytophagales	Flammeovirgaceae	Reichenbachiella	unknown species	6	8	5	0	0	2	2	4	0	3	0	2	5	0	2	30	2	8	1	5	0	1	16	1	0	2	4	6	2	5	3	1	1	0	1	8	3	0	3	0	2	4
OTU_1070	Bacteria	Cyanobacteria	Cyanobacteria	SubsectionIII	FamilyI	Leptolyngbya	unknown species	0	0	2	0	0	0	0	24	0	5	1	6	2	0	0	0	0	82	3	0	3	0	51	35	0	20	1	15	0	5	0	1	0	0	0	0	1	0	0	0	0	0
OTU_1071	Bacteria	Proteobacteria	Alphaproteobacteria	Sphingomonadales	Sphingomonadaceae	Sphingorhabdus	Sphingorhabdus marina	0	0	0	0	0	0	0	0	0	0	0	0	4	0	0	0	0	0	0	0	0	0	0	0	0	0	0	0	0	0	0	0	0	0	0	0	0	0	0	0	0	0
OTU_1072	Bacteria	Planctomycetes	Planctomycetacia	Planctomycetales	Planctomycetaceae	Planctomyces	unknown species	0	0	0	0	3	5	4	1	0	1	0	0	0	0	7	0	0	0	2	1	0	0	0	0	0	1	5	0	1	0	0	0	50	0	0	0	2	0	0	0	0	0
OTU_1073	Bacteria	Bacteroidetes	Flavobacteriia	Flavobacteriales	Flavobacteriaceae	Tenacibaculum	Tenacibaculum adriaticum	0	0	0	0	0	0	4	3	0	0	0	0	0	0	0	0	0	0	0	0	0	0	0	0	0	0	0	0	0	0	0	0	0	0	0	0	0	0	0	0	0	0
OTU_1074	Bacteria	Planctomycetes	Planctomycetacia	Planctomycetales	Planctomycetaceae	Planctomyces	Multi-affiliation	0	0	0	0	0	0	0	0	0	3	0	0	0	0	0	0	0	0	0	0	0	0	0	0	0	0	0	0	0	0	0	0	0	0	0	0	0	0	0	0	0	0
OTU_1075	Bacteria	Planctomycetes	Phycisphaerae	Phycisphaerales	Phycisphaeraceae	SM1A02	unknown species	0	0	0	0	0	0	0	0	0	0	0	0	0	0	0	0	0	0	8	0	0	0	0	0	0	0	0	6	0	0	0	0	0	0	0	0	0	0	34	0	0	0
OTU_1077	Bacteria	Planctomycetes	Planctomycetacia	Planctomycetales	Planctomycetaceae	Pirellula	unknown species	34	0	9	1	10	0	7	10	11	8	0	0	6	0	0	12	0	0	0	2	0	0	14	0	0	0	7	0	6	0	4	0	18	8	19	0	8	1	5	0	4	0
OTU_1078	Bacteria	Proteobacteria	Alphaproteobacteria	Rickettsiales	Rickettsiales Incertae Sedis	Candidatus Lariskella	unknown species	0	0	0	0	0	0	0	0	0	0	0	0	3	0	0	0	0	0	0	0	0	2	0	0	0	0	0	0	0	0	1	0	0	0	0	0	0	0	0	0	0	8
OTU_1080	Bacteria	Planctomycetes	Phycisphaerae	Phycisphaerales	Phycisphaeraceae	SM1A02	unknown species	3	0	1	0	3	0	4	2	2	31	1	8	3	0	1	0	0	0	4	7	0	0	0	0	0	0	13	14	0	0	0	5	0	3	11	0	1	0	0	0	0	1
OTU_1081	Bacteria	Verrucomicrobia	Verrucomicrobiae	Verrucomicrobiales	Verrucomicrobiaceae	Roseibacillus	unknown species	1	0	0	1	0	0	0	2	0	0	0	0	0	0	1	2	0	3	0	0	0	0	0	0	0	0	1	0	1	0	0	5	0	0	0	0	2	0	0	0	0	3
OTU_1082	Bacteria	Proteobacteria	Alphaproteobacteria	Rhodospirillales	Rhodospirillaceae	unknown genus	unknown species	0	19	0	0	0	0	0	0	0	1	0	0	0	0	0	0	0	8	0	0	0	0	0	0	0	0	0	2	1	0	0	0	0	1	0	0	0	0	0	0	0	0
OTU_1083	Bacteria	Proteobacteria	Gammaproteobacteria	Thiotrichales	Thiotrichaceae	unknown genus	unknown species	0	0	0	0	1	7	0	2	0	2	0	3	0	0	1	0	0	0	0	0	0	0	0	0	0	0	0	0	0	0	0	0	25	0	0	0	0	0	0	0	1	0
OTU_1084	Bacteria	Bacteroidetes	Sphingobacteriia	Sphingobacteriales	Saprospiraceae	Multi-affiliation	Multi-affiliation	0	1	1	0	0	1	5	0	0	3	0	0	1	0	18	5	8	47	6	19	0	5	59	2	3	2	10	4	0	0	0	0	0	3	0	0	0	0	0	0	0	4
OTU_1085	Bacteria	Acidobacteria	Holophagae	Subgroup 10	CA002	unknown genus	unknown species	0	0	0	0	0	0	0	0	1	0	0	0	0	0	0	0	0	0	0	0	0	0	0	0	0	0	4	0	0	0	0	0	0	0	0	0	0	0	0	0	0	0
OTU_1086	Bacteria	Planctomycetes	Planctomycetacia	Planctomycetales	Planctomycetaceae	Blastopirellula	unknown species	0	0	0	0	0	0	0	2	6	0	0	0	0	0	0	0	0	0	0	0	0	0	0	0	0	0	0	0	0	0	0	0	0	0	0	0	0	0	0	1	0	0
OTU_1088	Bacteria	Verrucomicrobia	Verrucomicrobiae	Verrucomicrobiales	DEV007	unknown genus	unknown species	2	16	0	0	1	4	16	2	0	11	0	3	8	0	23	3	36	13	5	7	26	15	11	14	0	5	0	12	13	0	10	5	0	8	0	0	1	0	3	0	0	0
OTU_1089	Bacteria	Proteobacteria	Gammaproteobacteria	Cellvibrionales	Halieaceae	Multi-affiliation	Multi-affiliation	0	0	0	0	0	0	1	0	0	0	0	0	0	0	1	0	0	0	0	0	6	0	0	0	35	5	0	3	0	0	0	0	0	0	0	0	0	0	3	0	0	0
OTU_1090	Bacteria	Planctomycetes	Phycisphaerae	Phycisphaerales	Phycisphaeraceae	Phycisphaera	Multi-affiliation	0	0	0	0	0	0	0	0	0	0	0	0	0	0	0	0	0	0	0	0	0	0	0	0	0	0	0	0	0	0	0	0	0	0	0	0	0	0	0	0	0	4
OTU_1091	Bacteria	Planctomycetes	Planctomycetacia	Planctomycetales	Planctomycetaceae	Planctomyces	unknown species	0	0	0	0	0	0	2	0	0	0	0	0	0	0	1	2	0	0	0	0	0	0	0	0	0	0	0	0	0	0	0	2	0	1	0	0	0	0	0	0	0	0
OTU_1092	Bacteria	Planctomycetes	Planctomycetacia	Planctomycetales	Planctomycetaceae	unknown genus	unknown species	0	8	0	0	0	0	0	0	0	0	0	0	1	0	0	2	0	0	0	0	0	0	0	0	0	0	0	0	0	0	1	0	0	0	0	0	0	0	0	0	0	6
OTU_1093	Bacteria	Planctomycetes	Planctomycetacia	Planctomycetales	Planctomycetaceae	Rhodopirellula	unknown species	0	0	1	2	1	1	8	0	0	4	0	0	6	0	0	0	0	0	0	0	0	2	0	0	0	2	0	7	0	10	1	5	0	5	0	0	6	4	26	1	0	0
OTU_1094	Bacteria	Proteobacteria	Alphaproteobacteria	Caulobacterales	Hyphomonadaceae	Litorimonas	Multi-affiliation	0	0	0	0	0	0	0	0	0	0	0	0	4	0	0	0	0	0	0	0	0	0	0	0	0	0	0	0	0	0	0	0	0	0	0	0	0	0	0	0	0	0
OTU_1095	Bacteria	Planctomycetes	Planctomycetacia	Planctomycetales	Planctomycetaceae	Rhodopirellula	unknown species	0	0	0	0	0	0	0	0	0	0	0	0	0	0	0	0	0	5	0	0	0	0	0	0	0	18	0	6	0	0	0	0	0	0	0	0	0	0	0	0	0	0
OTU_1096	Bacteria	Proteobacteria	Alphaproteobacteria	Rickettsiales	SM2D12	unknown genus	unknown species	0	0	0	0	0	0	0	0	0	0	0	0	0	0	6	0	0	0	0	0	0	0	0	0	0	0	0	0	0	0	0	0	0	0	0	0	4	0	0	0	0	0
OTU_1097	Bacteria	Verrucomicrobia	Verrucomicrobiae	Verrucomicrobiales	DEV007	unknown genus	unknown species	6	2	0	3	10	6	25	0	8	2	0	9	6	0	0	2	9	0	7	2	2	0	19	37	0	0	0	24	0	0	0	1	0	1	0	0	1	2	2	0	0	3
OTU_1098	Bacteria	Proteobacteria	Gammaproteobacteria	Legionellales	Coxiellaceae	Rickettsiella	Candidatus Rickettsiella isopodorum	20	5	8	5	7	0	7	9	14	17	0	13	7	0	1	6	0	18	20	0	0	1	0	0	0	0	0	0	11	20	4	0	11	6	0	1	6	1	14	0	2	0
OTU_1099	Bacteria	Acidobacteria	Holophagae	Subgroup 10	ABS-19	unknown genus	unknown species	0	0	0	0	0	0	0	0	0	0	0	0	0	0	0	0	0	0	0	0	0	0	0	0	0	0	0	0	0	0	0	0	0	0	0	0	0	0	0	0	0	0
OTU_1100	Bacteria	Proteobacteria	Epsilonproteobacteria	Campylobacterales	Helicobacteraceae	Sulfurovum	unknown species	14	6	5	5	7	3	6	6	6	5	26	5	11	0	2	9	35	16	8	0	0	0	0	0	5	8	7	0	4	25	2	2	0	3	11	2	6	0	25	2	0	8
OTU_1101	Bacteria	Acidobacteria	Holophagae	Subgroup 10	CA002	unknown genus	Holophaga sp.	0	0	0	0	0	0	0	0	0	1	0	0	0	0	0	0	0	0	0	0	0	0	0	0	0	5	0	107	0	0	0	0	0	1	0	0	0	0	0	0	0	0
OTU_1102	Bacteria	Acidobacteria	Holophagae	Subgroup 10	CA002	unknown genus	Holophaga sp.	0	0	0	0	0	0	0	0	1	0	0	0	0	0	0	0	0	0	0	0	0	0	0	0	0	0	0	0	0	0	0	0	0	0	0	0	0	0	0	0	0	0
OTU_1103	Bacteria	Proteobacteria	Alphaproteobacteria	Rhizobiales	Phyllobacteriaceae	Aminobacter	Multi-affiliation	0	0	0	0	0	0	0	0	0	0	0	0	4	0	0	0	0	0	0	0	0	0	0	0	0	0	0	0	0	0	0	0	0	0	0	0	0	0	0	0	0	0
OTU_1104	Bacteria	Bacteroidetes	Flavobacteriia	Flavobacteriales	Flavobacteriaceae	Polaribacter	unknown species	0	0	1	0	1	1	1	0	0	2	1	0	0	1	0	1	0	10	7	16	10	0	22	0	0	0	0	0	0	0	0	1	14	1	2	6	1	0	0	0	0	7
OTU_1105	Bacteria	Proteobacteria	Gammaproteobacteria	Vibrionales	Vibrionaceae	Vibrio	Vibrio sp.	0	0	1	3	1	0	0	17	0	0	0	1	0	3	0	74	0	0	0	0	0	0	0	0	0	10	0	0	0	0	0	0	0	6	0	149	0	1	0	1	0	136
OTU_1106	Bacteria	Proteobacteria	Alphaproteobacteria	Rhodobacterales	Rhodobacteraceae	Paracocccus	Multi-affiliation	0	11	8	3	0	0	3	0	0	7	0	35	10	0	0	0	0	0	0	0	0	5	0	0	0	0	0	0	1	0	0	0	3	0	3	0	0	0	0	0	0	14
OTU_1108	Bacteria	Proteobacteria	Gammaproteobacteria	Pseudomonadales	Moraxellaceae	Acinetobacter	Multi-affiliation	0	0	0	0	0	0	0	0	0	0	0	0	0	0	0	0	0	0	0	0	0	0	0	0	0	0	0	0	5	12	1	0	21	6	0	0	6	1	0	5	0	5
OTU_1109	Bacteria	Proteobacteria	Gammaproteobacteria	Arenicellales	Arenicellaceae	Arenicella	unknown species	0	0	0	0	0	0	1	0	0	1	10	0	0	0	0	0	0	0	0	1	0	0	0	0	0	0	0	9	0	0	0	0	0	0	0	0	0	0	0	0	0	0
OTU_1110	Bacteria	Proteobacteria	Deltaproteobacteria	Desulfobacterales	Desulfobacteraceae	Sva0081 sediment group	unknown species	0	6	7	28	10	14	10	5	13	1	7	18	7	0	2	0	0	16	2	10	0	2	44	0	0	0	4	3	9	0	13	13	12	5	0	3	6	3	7	0	1	15
OTU_1111	Bacteria	Proteobacteria	Gammaproteobacteria	Arenicellales	Arenicellaceae	Arenicella	unknown species	0	0	0	0	0	0	4	0	0	0	0	0	0	0	0	1	0	0	0	0	0	0	0	0	6	5	2	0	0	0	0	1	0	0	0	0	0	0	0	2	0	5
OTU_1112	Bacteria	Bacteroidetes	Bacteroidetes VC2.1 Bac22	unknown order	unknown family	unknown genus	unknown species	0	2	0	0	0	0	0	0	0	0	0	0	0	0	0	0	0	0	0	2	0	0	5	0	0	0	0	0	0	0	0	0	0	0	0	0	0	0	0	0	0	0
OTU_1114	Bacteria	Bacteroidetes	Sphingobacteriia	Sphingobacteriales	Saprospiraceae	Aureispira	Saprospira sp.	0	0	0	0	0	0	0	0	0	0	0	0	0	0	0	0	0	0	0	0	0	0	0	0	0	0	0	1	0	0	0	0	0	0	0	0	0	0	0	1	0	0
OTU_1115	Bacteria	Cyanobacteria	Cyanobacteria	SubsectionIII	FamilyI	Phormidium	unknown species	0	7	0	0	0	1	0	0	0	1	0	0	0	0	6	0	35	5	0	8	19	0	0	0	115	0	9	32	2	11	7	0	0	3	0	0	0	0	0	0	0	0
OTU_1116	Bacteria	Proteobacteria	Gammaproteobacteria	Oceanospirillales	Oceanospirillaceae	unknown genus	unknown species	0	0	0	0	0	0	2	0	0	0	0	0	0	1	0	11	0	0	0	0	0	0	0	0	0	0	0	0	0	0	0	0	0	6	0	4	0	0	0	0	0	3
OTU_1118	Bacteria	Proteobacteria	Alphaproteobacteria	Rhizobiales	Phyllobacteriaceae	Hoeflea	unknown species	0	0	0	0	0	0	0	0	0	0	0	2	0	0	0	0	0	0	0	0	0	0	0	0	0	0	1	0	0	0	0	0	0	0	0	0	1	0	0	0	0	9
OTU_1119	Bacteria	Actinobacteria	Thermoleophilia	Gaiellales	unknown family	unknown genus	unknown species	0	3	0	0	3	0	0	0	0	4	0	23	0	0	0	7	0	0	0	0	0	0	0	0	0	0	0	3	0	0	0	5	0	2	0	0	13	0	61	0	5	0
OTU_1121	Bacteria	Proteobacteria	Alphaproteobacteria	Rhodobacterales	Rhodobacteraceae	unknown genus	unknown species	0	21	8	0	0	2	6	0	1	0	0	0	3	0	7	0	0	1	1	15	0	0	7	0	0	6	17	10	0	8	0	4	0	0	0	0	0	0	20	0	0	0
OTU_1122	Bacteria	Proteobacteria	Gammaproteobacteria	Vibrionales	Vibrionaceae	Multi-affiliation	Multi-affiliation	0	0	0	0	0	0	0	0	0	0	0	0	0	0	0	1	0	0	0	0	0	0	0	0	0	0	0	0	0	0	0	0	0	1	0	2	0	0	0	0	0	1
OTU_1123	Bacteria	Proteobacteria	Alphaproteobacteria	Rhodobacterales	Rhodobacteraceae	Marivita	unknown species	0	0	0	0	1	0	3	0	1	0	0	0	0	0	0	0	0	0	0	8	0	0	0	0	0	0	0	0	0	0	0	0	0	0	0	0	1	0	0	0	0	0
OTU_1126	Bacteria	Parcubacteria	unknown class	unknown order	unknown family	unknown genus	unknown species	10	0	0	0	0	0	0	0	0	0	0	0	0	0	8	0	18	0	11	8	28	0	0	0	7	7	0	0	0	0	0	0	0	0	0	0	3	0	0	0	0	0
OTU_1127	Bacteria	Proteobacteria	Alphaproteobacteria	Sphingomonadales	Sphingomonadaceae	Sphingorhabdus	Sphingopyxis sp.	0	0	0	0	0	0	4	0	0	0	0	0	0	0	7	0	0	5	2	0	0	0	4	0	0	3	20	16	0	0	0	0	0	0	0	0	2	0	1	0	0	6
OTU_1128	Bacteria	Proteobacteria	Alphaproteobacteria	OCS116 clade	unknown family	unknown genus	unknown species	2	0	0	1	0	0	0	0	0	0	0	0	0	0	0	0	0	0	0	0	0	1	0	0	0	0	0	0	0	0	0	0	0	5	0	0	0	0	3	0	0	0
OTU_1129	Bacteria	Planctomycetes	Phycisphaerae	Phycisphaerales	Phycisphaeraceae	SM1A02	unknown species	0	1	0	0	0	12	0	0	1	0	0	0	2	0	8	2	0	4	1	0	6	0	0	0	0	1	0	47	0	0	0	0	0	0	0	0	0	0	0	0	0	0
OTU_1130	Bacteria	Planctomycetes	Planctomycetacia	Planctomycetales	Planctomycetaceae	Blastopirellula	planctomycete str. 116	0	0	0	0	0	0	0	0	0	0	0	0	0	0	0	0	0	0	0	0	15	0	0	0	0	1	0	0	0	0	0	0	0	0	0	0	0	0	0	0	0	0
OTU_1131	Bacteria	Verrucomicrobia	Verrucomicrobiae	Verrucomicrobiales	DEV007	unknown genus	unknown species	4	0	0	2	0	0	0	0	0	0	0	0	2	0	0	0	2	0	0	0	0	0	0	0	0	0	0	0	0	0	0	0	0	0	0	0	0	0	0	0	0	2
OTU_1132	Bacteria	Proteobacteria	Gammaproteobacteria	KI89A clade	unknown family	unknown genus	unknown species	0	0	0	7	17	0	2	0	0	12	0	0	2	0	4	0	5	0	3	0	0	7	0	0	0	6	0	3	0	0	0	0	0	0	0	0	0	2	0	0	0	0
OTU_1133	Bacteria	Bacteroidetes	Sphingobacteriia	Sphingobacteriales	Saprospiraceae	Portibacter	unknown species	0	0	0	0	0	1	1	0	0	2	0	0	0	0	15	0	0	0	0	6	0	5	4	30	0	0	0	2	0	0	0	0	0	0	0	0	0	0	5	1	0	0
OTU_1134	Bacteria	Bacteroidetes	Flavobacteriia	Flavobacteriales	Flavobacteriaceae	Chryseobacterium	Multi-affiliation	9	9	2	16	0	3	1	4	0	7	12	0	0	0	0	0	0	2	0	0	0	0	0	0	9	0	0	3	0	2	0	0	0	0	4	0	0	0	1	0	0	0
OTU_1135	Bacteria	Proteobacteria	Alphaproteobacteria	Rhodospirillales	Rhodospirillaceae	unknown genus	unknown species	0	0	0	0	0	0	0	0	0	0	0	0	0	0	4	1	0	0	0	0	0	0	0	0	0	0	0	0	0	6	0	0	0	0	0	0	0	0	0	0	0	0
OTU_1136	Bacteria	Proteobacteria	Gammaproteobacteria	Cellvibrionales	Halieaceae	OM60(NOR5) clade	unknown species	0	0	0	1	9	1	0	8	1	1	38	0	0	0	0	8	0	4	0	0	4	0	0	0	0	0	1	0	4	0	0	0	0	0	0	0	2	0	7	3	0	0
OTU_1137	Bacteria	Gracilibacteria	unknown class	unknown order	unknown family	unknown genus	unknown species	1	0	0	0	16	0	1	0	1	5	7	0	0	0	0	0	0	0	0	5	0	0	0	0	0	0	0	0	0	12	0	0	0	6	6	0	7	1	0	0	0	2
OTU_1138	Bacteria	Proteobacteria	Gammaproteobacteria	Oceanospirillales	Multi-affiliation	Multi-affiliation	Multi-affiliation	0	0	0	0	0	0	1	0	0	3	0	0	0	0	0	5	0	0	0	0	0	0	0	0	0	0	0	0	0	0	0	0	0	0	0	1	0	0	0	0	0	0
OTU_1139	Bacteria	Proteobacteria	Epsilonproteobacteria	Campylobacterales	Helicobacteraceae	Sulfurovum	Multi-affiliation	0	0	0	0	1	0	0	0	0	0	0	0	0	0	0	0	0	0	0	0	0	0	0	0	0	0	0	0	0	0	0	0	0	0	0	0	0	0	0	0	0	0
OTU_1140	Bacteria	Verrucomicrobia	Verrucomicrobiae	Verrucomicrobiales	DEV007	unknown genus	unknown species	2	3	1	10	0	0	9	0	0	1	1	0	10	0	4	0	0	29	8	25	22	0	19	0	22	2	0	15	0	0	0	0	0	1	0	0	0	1	41	0	0	0
OTU_1141	Bacteria	Proteobacteria	Gammaproteobacteria	Chromatiales	Granulosicoccaceae	Granulosicoccus	unknown species	0	0	0	0	0	0	1	0	0	0	0	0	0	0	0	0	0	0	0	0	0	1	5	0	2	0	0	0	0	0	0	0	0	0	0	0	0	0	0	0	0	0
OTU_1142	Bacteria	Gemmatimonadetes	Gemmatimonadetes	unknown order	PAUC43f marine benthic group	unknown genus	unknown species	0	0	4	2	0	0	0	10	0	7	3	2	0	0	0	0	0	3	1	0	0	0	4	0	0	0	12	0	0	0	1	7	0	0	0	0	0	0	1	0	0	0
OTU_1143	Bacteria	Cyanobacteria	Cyanobacteria	SubsectionIII	FamilyI	Lyngbya	unknown species	0	0	0	0	26	0	0	0	0	3	0	0	0	0	5	2	0	4	0	18	0	0	2	0	47	26	0	28	0	0	1	8	20	0	4	0	0	0	0	0	0	46
OTU_1144	Bacteria	Proteobacteria	Deltaproteobacteria	Myxococcales	Nannocystaceae	unknown genus	unknown species	0	0	0	0	1	0	3	0	0	2	18	0	2	0	15	5	0	11	0	1	0	5	1	0	0	1	16	14	0	0	0	0	0	2	0	0	0	0	0	0	1	4
OTU_1145	Bacteria	Firmicutes	Clostridia	Clostridiales	Family XII	Fusibacter	unknown species	0	0	0	0	0	5	0	0	0	0	0	0	0	113	0	0	0	0	0	0	0	0	0	0	0	0	0	0	0	0	0	0	0	0	0	19	0	0	0	0	0	12
OTU_1146	Bacteria	Gracilibacteria	unknown class	unknown order	unknown family	unknown genus	bacterium RFB D08	0	0	0	0	0	0	0	0	0	0	0	0	0	16	0	0	0	0	0	0	0	0	0	0	0	0	0	0	0	0	0	0	0	0	0	0	0	0	0	0	0	0
OTU_1147	Bacteria	Bacteroidetes	Sphingobacteriia	Sphingobacteriales	Saprospiraceae	unknown genus	unknown species	4	7	0	4	0	1	18	0	0	1	2	0	3	1	34	1	61	0	0	0	0	0	0	33	0	5	0	3	0	0	0	2	0	0	0	0	0	0	0	0	0	0
OTU_1148	Bacteria	Bacteroidetes	Flavobacteriia	Flavobacteriales	Flavobacteriaceae	Polaribacter	Multi-affiliation	0	0	0	6	0	1	0	3	11	0	2	0	1	3	0	1	6	2	0	0	0	0	0	0	0	0	0	0	0	0	0	0	10	0	0	0	0	0	0	0	0	1
OTU_1149	Bacteria	Proteobacteria	Betaproteobacteria	Burkholderiales	Comamonadaceae	Multi-affiliation	Multi-affiliation	2	0	0	3	0	0	0	0	0	0	3	0	0	0	0	0	0	0	0	0	0	0	0	0	0	0	0	0	0	0	0	0	0	0	0	0	0	0	0	0	0	0
OTU_1150	Bacteria	Parcubacteria	unknown class	unknown order	unknown family	unknown genus	unknown species	0	0	0	0	0	0	0	0	0	0	0	0	0	0	3	0	0	0	0	0	0	0	0	0	0	0	0	0	0	0	0	0	0	1	0	0	0	0	0	0	0	0
OTU_1151	Bacteria	Bacteroidetes	Sphingobacteriia	Sphingobacteriales	Saprospiraceae	unknown genus	unknown species	0	0	0	0	1	0	0	0	0	2	4	0	5	0	0	0	0	0	0	0	2	0	0	0	9	0	1	0	0	0	0	0	0	0	3	0	0	0	0	0	0	0
OTU_1152	Bacteria	Proteobacteria	Alphaproteobacteria	Caulobacterales	Hyphomonadaceae	Algimonas	Algimonas ampicilliniresistens	0	0	0	1	0	4	5	0	0	4	0	0	0	0	27	3	0	44	13	0	0	0	0	0	0	0	14	0	0	0	0	0	0	1	2	1	0	0	0	3	1	17
OTU_1153	Bacteria	Proteobacteria	Alphaproteobacteria	Rhodospirillales	Rhodospirillaceae	Defluviicoccus	unknown species	0	0	0	0	0	0	6	1	0	6	0	0	2	0	2	0	0	0	0	2	0	0	1	0	0	0	0	2	0	0	0	0	0	0	0	0	1	4	0	0	0	0
OTU_1154	Bacteria	Parcubacteria	unknown class	unknown order	unknown family	unknown genus	unknown species	5	0	1	7	0	0	14	7	0	2	0	0	3	1	49	0	0	8	54	5	0	0	17	0	7	7	36	0	2	4	0	9	0	8	0	0	0	0	0	0	0	4
OTU_1155	Bacteria	Bacteroidetes	Cytophagia	Order II	Rhodothermaceae	Rubrivirga	unknown species	0	0	0	0	0	0	1	1	0	0	10	0	1	0	0	0	0	0	0	0	0	0	0	1	0	0	0	0	0	0	0	0	0	2	1	0	4	0	2	0	0	0
OTU_1156	Bacteria	Proteobacteria	Gammaproteobacteria	Vibrionales	Vibrionaceae	Multi-affiliation	Multi-affiliation	1	0	0	1	0	0	0	2	0	0	0	0	4	0	23	8	0	0	0	0	0	0	0	0	0	0	6	0	0	0	2	0	0	0	0	0	0	0	0	0	2	0
OTU_1157	Bacteria	Verrucomicrobia	Opitutae	Opitutales	Opitutaceae	Diplosphaera	unknown species	0	0	0	0	0	0	0	0	0	0	0	0	0	0	0	0	0	0	0	0	0	0	0	0	0	0	0	0	0	0	0	0	0	0	0	0	0	0	0	0	1	0
OTU_1158	Bacteria	Proteobacteria	Deltaproteobacteria	Bdellovibrionales	Bdellovibrionaceae	OM27 clade	unknown species	0	0	0	0	0	0	0	0	0	0	0	0	0	0	14	0	0	0	0	3	0	0	0	0	0	0	0	0	0	0	5	0	0	0	0	0	0	0	0	1	0	2
OTU_1159	Bacteria	Proteobacteria	Gammaproteobacteria	Vibrionales	Vibrionaceae	Vibrio	Vibrio tapetis	0	0	2	0	0	3	1	4	4	0	7	0	1	0	0	5	19	10	0	0	0	0	0	0	28	0	0	0	2	0	1	2	0	5	12	0	10	5	0	0	0	18
OTU_1160	Bacteria	Proteobacteria	Alphaproteobacteria	Rhizobiales	Hyphomicrobiaceae	Filomicrobium	unknown species	0	0	0	0	0	0	0	0	0	0	0	1	0	0	0	0	0	0	0	0	0	0	0	0	0	0	0	0	0	0	0	0	0	0	0	0	0	0	0	0	0	0
OTU_1161	Bacteria	Proteobacteria	Gammaproteobacteria	Thiotrichales	Piscirickettsiaceae	endosymbionts	unknown species	0	0	0	0	0	0	2	0	2	0	0	0	0	0	0	0	0	0	0	0	0	0	0	0	0	0	0	0	0	0	1	0	0	0	0	0	0	0	0	0	0	0
OTU_1162	Bacteria	Verrucomicrobia	Verrucomicrobiae	Verrucomicrobiales	Rubritaleaceae	Rubritalea	unknown species	0	0	3	0	0	0	0	0	0	0	0	0	0	0	0	0	0	7	0	0	0	0	0	0	0	5	0	0	0	0	0	0	0	0	0	1	0	0	0	0	0	0
OTU_1163	Bacteria	Acidobacteria	Acidobacteria	Subgroup 17	unknown family	unknown genus	unknown species	0	0	4	0	3	0	0	9	4	0	0	22	3	0	0	0	25	0	0	3	0	0	0	0	0	13	0	0	6	0	8	0	0	4	2	6	11	0	14	0	2	4
OTU_1164	Bacteria	Proteobacteria	Gammaproteobacteria	Pseudomonadales	Pseudomonadaceae	Pseudomonas	Multi-affiliation	1	3	2	14	0	0	0	0	2	11	5	3	1	0	0	0	19	0	9	0	6	0	0	0	0	18	5	3	0	15	0	1	0	0	0	0	0	0	0	0	2	1
OTU_1165	Bacteria	Cyanobacteria	Cyanobacteria	SubsectionII	unknown family	unknown genus	unknown species	0	0	0	0	0	0	0	0	0	0	0	0	0	0	0	0	0	0	0	0	0	0	0	0	0	0	0	0	0	0	0	0	0	2	0	0	0	0	0	0	0	0
OTU_1166	Bacteria	Proteobacteria	Gammaproteobacteria	Alteromonadales	Pseudoalteromonadaceae	Pseudoalteromonas	Pseudoalteromonas ulvae	11	0	0	0	0	0	1	1	1	0	0	5	0	280	1	60	24	0	0	11	0	0	0	0	0	10	6	0	0	0	0	0	0	0	1	135	0	0	0	0	0	19
OTU_1167	Bacteria	Cyanobacteria	Cyanobacteria	SubsectionIII	FamilyI	Planktothricoides	Multi-affiliation	0	0	0	0	0	0	0	0	0	0	0	0	0	0	0	3	2	30	0	21	0	8	10	0	0	0	155	5	0	0	0	0	0	0	7	0	0	0	0	0	0	0
OTU_1168	Bacteria	Proteobacteria	Gammaproteobacteria	Cellvibrionales	Cellvibrionaceae	unknown genus	unknown species	0	0	0	0	0	0	0	0	0	0	0	0	0	0	0	0	0	0	0	0	0	0	0	0	0	0	0	0	0	0	0	0	0	0	0	0	0	0	0	0	0	0
OTU_1169	Bacteria	Proteobacteria	Alphaproteobacteria	Rhodobacterales	Rhodobacteraceae	unknown genus	unknown species	9	0	0	0	3	0	0	0	0	0	0	0	0	0	3	0	0	0	0	0	0	0	0	5	0	0	0	15	0	0	0	0	0	1	0	0	0	0	0	0	0	0
OTU_1170	Bacteria	Verrucomicrobia	Verrucomicrobiae	Verrucomicrobiales	Verrucomicrobiaceae	Roseibacillus	unknown species	10	0	10	2	2	4	9	4	4	22	8	0	10	1	6	9	0	17	26	13	1	3	0	16	18	9	8	26	1	0	0	4	12	2	3	0	8	7	0	0	4	1
OTU_1171	Bacteria	Chloroflexi	KD4-96	unknown order	unknown family	unknown genus	unknown species	5	1	0	0	15	4	1	0	5	0	0	0	0	0	0	2	0	0	0	0	0	0	0	0	17	19	0	0	2	31	5	2	0	2	2	0	0	1	0	0	0	0
OTU_1172	Bacteria	Planctomycetes	OM190	unknown order	unknown family	unknown genus	unknown species	8	1	1	0	0	6	5	8	0	0	0	0	3	0	21	0	0	14	12	6	5	0	0	1	0	2	1	26	0	0	0	9	10	0	0	0	0	0	0	0	0	0
OTU_1173	Bacteria	Proteobacteria	Gammaproteobacteria	Thiotrichales	Piscirickettsiaceae	endosymbionts	unknown species	0	0	0	2	0	0	0	0	0	0	0	0	0	0	0	0	0	0	0	0	0	0	0	0	0	0	0	0	0	0	0	0	0	0	0	0	0	0	0	0	0	0
OTU_1174	Bacteria	Proteobacteria	Deltaproteobacteria	Multi-affiliation	Multi-affiliation	Multi-affiliation	Multi-affiliation	15	24	9	21	39	1	4	9	6	11	15	23	4	0	1	7	1	55	0	15	7	39	16	0	34	6	5	1	11	5	11	4	0	3	10	3	5	3	42	0	2	2
OTU_1175	Bacteria	Planctomycetes	Phycisphaerae	Phycisphaerales	Phycisphaeraceae	Phycisphaera	unknown species	0	1	0	0	0	0	3	3	0	4	0	0	0	0	8	5	4	1	0	0	0	0	1	0	0	0	7	9	3	0	0	0	0	0	0	0	0	0	0	0	0	13
OTU_1176	Bacteria	Firmicutes	Bacilli	Bacillales	Multi-affiliation	Multi-affiliation	Multi-affiliation	0	13	2	5	0	7	2	0	1	3	10	0	0	1	16	2	14	8	6	1	1	0	0	149	0	0	7	26	6	0	0	0	0	0	5	0	0	0	0	0	0	0
OTU_1177	Bacteria	Proteobacteria	Deltaproteobacteria	Desulfobacterales	Desulfobacteraceae	Sva0081 sediment group	unknown species	0	0	0	0	0	0	0	0	0	3	0	0	0	0	0	0	0	0	0	0	0	0	0	0	0	0	0	0	0	0	0	0	0	0	0	0	0	0	0	0	0	0
OTU_1178	Bacteria	Proteobacteria	Deltaproteobacteria	Desulfobacterales	Desulfobulbaceae	unknown genus	unknown species	2	0	0	0	23	0	0	1	0	5	0	0	1	0	0	0	0	0	0	0	0	12	1	0	0	0	0	0	0	0	0	1	9	1	0	0	0	0	0	0	0	0
OTU_1179	Bacteria	Chlamydiae	Chlamydiae	Chlamydiales	Chlamydiales Incertae Sedis	Criblamydia	unknown species	4	0	0	1	3	0	6	0	0	8	4	7	2	0	0	0	22	4	0	16	84	3	3	11	0	1	0	0	0	21	8	3	27	6	0	1	11	0	3	3	18	2
OTU_1180	Bacteria	Proteobacteria	Deltaproteobacteria	Desulfobacterales	Desulfobacteraceae	unknown genus	unknown species	16	2	9	7	8	16	13	0	18	14	19	32	14	0	2	8	10	5	6	1	0	0	6	0	11	14	16	14	6	0	5	12	0	2	15	4	4	10	20	1	15	10
OTU_1181	Bacteria	Bacteroidetes	Sphingobacteriia	Sphingobacteriales	Saprospiraceae	Lewinella	unknown species	0	7	0	1	6	3	16	3	0	9	5	1	9	0	3	2	18	24	4	20	0	4	13	5	1	0	3	11	0	0	0	5	1	2	0	0	0	0	9	0	0	0
OTU_1183	Bacteria	Planctomycetes	OM190	unknown order	unknown family	unknown genus	unknown species	9	0	0	2	0	0	4	0	0	0	0	0	0	0	28	0	0	0	0	0	0	0	0	0	0	0	0	6	0	0	0	0	0	0	0	0	0	0	1	0	0	0
OTU_1184	Bacteria	Bacteroidetes	Flavobacteriia	Flavobacteriales	Flavobacteriaceae	Eudoraea	Eudoraea adriatica	1	8	3	8	7	1	5	2	9	5	0	0	4	0	3	1	0	19	11	8	0	0	22	0	0	8	0	4	2	17	0	0	0	3	0	0	3	0	0	1	0	4
OTU_1185	Bacteria	Parcubacteria	unknown class	unknown order	unknown family	unknown genus	unknown species	0	0	0	4	0	0	0	0	0	0	0	0	0	0	0	0	0	0	0	0	0	0	0	0	0	0	0	0	0	0	0	0	0	0	0	0	0	0	0	0	0	0
OTU_1186	Bacteria	Proteobacteria	Gammaproteobacteria	BD7-8 marine group	unknown family	unknown genus	unknown species	7	11	4	13	34	20	8	26	7	5	3	4	7	0	20	16	8	7	16	26	26	3	1	1	13	37	16	16	4	8	7	3	5	11	12	20	7	13	69	2	4	36
OTU_1187	Bacteria	Proteobacteria	Alphaproteobacteria	Rhodobacterales	Rhodobacteraceae	Roseovarius	Multi-affiliation	0	23	0	1	0	0	0	0	0	2	0	2	2	0	0	1	0	0	0	0	0	0	0	0	1	0	0	5	0	0	3	1	0	0	0	0	1	0	0	0	0	0
OTU_1188	Bacteria	Proteobacteria	AEGEAN-245	unknown order	unknown family	unknown genus	unknown species	0	0	0	0	0	1	0	0	0	1	0	0	0	0	2	6	39	0	1	0	0	0	0	0	0	2	0	0	0	0	2	3	0	0	0	0	0	0	23	1	0	0
OTU_1189	Bacteria	Proteobacteria	Gammaproteobacteria	Order Incertae Sedis	Family Incertae Sedis	Marinicella	unknown species	0	0	0	6	5	2	0	0	0	0	0	0	0	0	0	0	0	0	0	0	0	0	2	0	3	3	0	0	1	5	1	0	0	1	0	0	1	0	0	0	0	0
OTU_1190	Bacteria	Actinobacteria	Acidimicrobiia	Acidimicrobiales	OM1 clade	unknown genus	unknown species	5	0	8	21	6	1	19	19	3	1	3	3	5	0	0	2	0	2	0	38	7	0	3	1	4	5	15	4	8	2	11	2	0	4	12	6	13	1	29	1	3	4
OTU_1191	Bacteria	Planctomycetes	Planctomycetacia	Planctomycetales	Planctomycetaceae	Pirellula	unknown species	1	0	0	0	0	4	14	0	1	0	0	2	0	0	15	0	0	0	0	0	0	2	0	16	0	0	0	0	0	4	0	0	0	0	0	0	2	0	2	0	0	0
OTU_1192	Bacteria	Verrucomicrobia	Verrucomicrobiae	Verrucomicrobiales	Verrucomicrobiaceae	Roseibacillus	unknown species	0	0	1	0	37	7	4	0	9	6	15	0	2	0	37	9	26	7	0	53	0	19	86	70	0	15	3	26	2	1	0	0	0	0	0	0	20	4	0	0	2	5
OTU_1193	Bacteria	Verrucomicrobia	Verrucomicrobiae	Verrucomicrobiales	Verrucomicrobiaceae	Roseibacillus	unknown species	0	0	6	3	0	3	0	19	6	4	0	0	17	5	23	8	1	11	1	1	36	7	43	0	0	7	24	1	5	11	2	6	22	5	8	23	7	4	0	2	22	23
OTU_1194	Bacteria	Planctomycetes	Phycisphaerae	Phycisphaerales	Phycisphaeraceae	SM1A02	unknown species	0	0	0	0	0	0	0	0	0	0	0	0	0	0	0	0	0	0	0	0	0	0	0	0	0	0	0	0	0	0	0	0	0	0	0	0	0	0	15	0	0	0
OTU_1195	Bacteria	Bacteroidetes	Flavobacteriia	Flavobacteriales	Flavobacteriaceae	NS5 marine group	unknown species	0	0	0	0	0	0	0	11	0	0	0	0	0	0	2	0	0	0	0	0	0	0	0	0	0	1	0	0	0	0	0	0	0	0	0	0	0	0	0	0	0	0
OTU_1196	Bacteria	Planctomycetes	Phycisphaerae	Phycisphaerales	Phycisphaeraceae	Phycisphaera	Multi-affiliation	0	0	0	0	0	0	2	0	1	7	0	0	4	0	6	0	0	23	0	2	0	0	0	124	0	0	0	2	0	0	0	0	0	0	0	0	0	0	12	0	0	0
OTU_1197	Bacteria	Cyanobacteria	Cyanobacteria	SubsectionII	unknown family	unknown genus	unknown species	0	0	0	0	0	0	0	0	0	0	0	0	5	0	0	0	0	0	0	0	0	0	0	0	0	9	0	20	0	0	0	0	0	0	0	0	0	0	0	0	0	19
OTU_1199	Bacteria	Proteobacteria	Gammaproteobacteria	Alteromonadales	Pseudoalteromonadaceae	Pseudoalteromonas	Multi-affiliation	0	0	0	0	0	0	0	0	0	0	0	0	0	16	0	9	0	0	0	0	0	0	0	0	4	0	0	0	0	0	0	0	0	0	0	7	0	0	0	0	0	0
OTU_1200	Bacteria	Bacteroidetes	Sphingobacteriia	Sphingobacteriales	Saprospiraceae	Lewinella	Lewinella cohaerens	0	1	0	5	0	1	4	0	2	0	0	2	7	0	1	0	1	0	2	0	0	0	0	0	0	3	2	2	0	0	0	0	0	1	0	0	0	0	0	0	0	0
OTU_1201	Bacteria	Bacteroidetes	Flavobacteriia	Flavobacteriales	Cryomorphaceae	Crocinitomix	unknown species	0	0	0	0	0	0	1	0	0	0	0	0	0	0	0	0	0	0	0	0	0	0	0	0	0	0	0	0	0	0	0	0	0	0	0	0	0	0	0	0	0	0
OTU_1202	Bacteria	Proteobacteria	Gammaproteobacteria	Oceanospirillales	Alcanivoracaceae	Kangiella	unknown species	0	5	0	13	4	0	21	1	0	7	0	4	0	0	20	6	0	29	10	0	0	0	0	0	0	2	5	15	2	8	5	4	0	3	0	10	0	0	1	0	0	12
OTU_1204	Bacteria	Proteobacteria	Alphaproteobacteria	Sphingomonadales	Erythrobacteraceae	Altererythrobacter	Altererythrobacter sp.	0	0	0	0	0	1	4	0	0	0	16	0	0	0	0	1	3	10	15	0	0	0	0	0	0	0	0	6	0	22	0	0	0	1	0	0	0	1	0	0	0	1
OTU_1205	Bacteria	Proteobacteria	Alphaproteobacteria	Rhodobacterales	Rhodobacteraceae	Loktanella	Multi-affiliation	6	2	1	3	0	2	32	5	0	7	0	5	0	1	29	4	14	9	8	0	68	4	0	0	0	0	4	2	1	0	1	4	0	0	0	7	0	0	7	0	1	10
OTU_1206	Bacteria	Bacteroidetes	Sphingobacteriia	Sphingobacteriales	Saprospiraceae	Portibacter	Portibacter lacus	0	0	0	0	0	0	7	0	0	0	0	0	6	0	0	0	0	0	0	0	0	0	4	0	0	0	0	17	5	0	0	0	0	0	0	0	0	0	0	0	0	0
OTU_1207	Bacteria	Proteobacteria	Gammaproteobacteria	Cellvibrionales	Halieaceae	Haliea	unknown species	0	3	0	2	0	0	0	0	0	0	0	0	1	0	0	4	0	0	0	23	0	6	0	0	0	0	0	0	0	0	2	0	0	0	0	11	0	3	0	0	0	0
OTU_1208	Bacteria	Proteobacteria	Gammaproteobacteria	Xanthomonadales	JTB255 marine benthic group	unknown genus	unknown species	0	0	0	0	0	0	0	0	0	0	0	0	0	0	0	0	0	0	0	0	0	0	0	0	0	0	0	0	0	0	0	0	0	0	0	0	0	0	0	0	0	0
OTU_1209	Bacteria	Bacteroidetes	Flavobacteriia	Flavobacteriales	Flavobacteriaceae	unknown genus	unknown species	0	0	0	0	3	0	0	1	0	0	0	0	0	0	0	4	4	0	0	0	0	0	0	0	0	0	1	0	0	0	0	0	0	0	0	0	0	0	0	0	0	0
OTU_1212	Bacteria	Proteobacteria	Gammaproteobacteria	Thiotrichales	Francisellaceae	Francisella	unknown species	0	0	0	0	0	0	0	0	0	0	0	0	0	0	0	0	0	0	0	0	0	0	0	0	0	0	0	0	0	0	0	0	0	0	0	0	0	0	0	0	0	1
OTU_1213	Bacteria	Proteobacteria	Gammaproteobacteria	Pseudomonadales	Pseudomonadaceae	Pseudomonas	Multi-affiliation	5	1	0	0	0	0	0	0	0	0	0	0	0	0	0	0	0	0	0	0	0	0	4	0	5	2	0	0	0	0	0	0	0	0	0	0	0	0	0	0	0	0
OTU_1215	Bacteria	Cyanobacteria	Cyanobacteria	SubsectionIII	FamilyI	Oscillatoria	unknown species	0	0	0	0	0	4	0	0	0	11	2	0	0	0	0	0	0	1	0	13	31	0	0	18	7	0	27	14	0	0	0	0	0	0	0	0	0	0	11	0	0	0
OTU_1216	Bacteria	Proteobacteria	Alphaproteobacteria	4-Org1-14	unknown family	unknown genus	unknown species	0	1	0	0	0	0	11	0	2	0	0	0	0	0	4	0	0	0	0	0	0	2	0	0	0	0	0	3	0	0	0	0	0	0	0	0	0	0	0	0	0	2
OTU_1217	Bacteria	Actinobacteria	Acidimicrobiia	Acidimicrobiales	unknown family	unknown genus	unknown species	0	0	0	0	0	0	1	0	0	1	1	0	3	0	0	0	0	3	0	0	0	0	0	0	0	0	3	0	0	0	0	0	0	0	0	0	0	0	0	0	0	4
OTU_1218	Bacteria	Bacteroidetes	Flavobacteriia	Flavobacteriales	Flavobacteriaceae	NS5 marine group	unknown species	0	0	3	0	0	0	0	0	0	1	0	0	0	0	0	1	0	0	8	0	22	0	0	0	0	0	0	0	0	0	0	0	4	2	0	0	0	0	0	0	0	0
OTU_1219	Bacteria	Spirochaetae	Spirochaetes	Spirochaetales	Spirochaetaceae	Spirochaeta 2	Spirochaeta litoralis	0	3	0	0	0	0	0	0	10	0	0	0	0	0	0	2	38	26	0	79	131	0	0	24	7	2	56	0	5	0	0	7	0	5	0	4	7	0	0	0	4	0
OTU_1220	Bacteria	Bacteroidetes	Sphingobacteriia	Sphingobacteriales	Saprospiraceae	Lewinella	unknown species	0	14	0	14	0	0	9	0	0	3	0	0	1	0	8	4	35	18	0	11	1	0	13	0	0	0	3	0	0	6	0	0	0	0	0	0	2	1	0	2	0	1
OTU_1222	Bacteria	Bacteroidetes	Flavobacteriia	Flavobacteriales	Flavobacteriaceae	Pibocella	unknown species	2	6	0	1	0	1	4	0	0	5	18	0	12	0	11	1	0	18	1	2	5	0	14	15	6	14	2	29	0	3	0	2	0	2	2	0	0	1	3	0	0	0
OTU_1223	Bacteria	Proteobacteria	Alphaproteobacteria	Rhizobiales	Hyphomicrobiaceae	Multi-affiliation	Multi-affiliation	0	0	0	0	0	0	0	0	0	9	0	0	0	0	0	0	0	0	0	0	0	0	0	0	0	0	0	0	0	0	0	0	0	0	0	0	0	0	0	0	0	0
OTU_1224	Bacteria	Proteobacteria	Gammaproteobacteria	Alteromonadales	Alteromonadaceae	Paraglaciecola	bacterium QM22	8	0	0	0	0	0	0	0	0	3	0	7	4	0	0	7	55	8	47	0	0	0	0	0	0	8	21	18	0	0	10	0	0	0	0	2	0	1	29	0	0	6
OTU_1225	Bacteria	Proteobacteria	Gammaproteobacteria	Vibrionales	Vibrionaceae	Vibrio	Vibrio sinaloensis	0	0	0	0	0	0	0	0	0	0	0	0	0	7	0	6	0	0	0	0	0	0	0	0	0	0	0	0	0	0	0	0	0	5	0	0	0	0	0	0	0	4
OTU_1226	Bacteria	Proteobacteria	Alphaproteobacteria	Rhodobacterales	Rhodobacteraceae	Litorimicrobium	unknown species	0	0	0	0	0	0	1	0	0	0	0	0	0	0	5	0	0	0	0	0	0	0	0	0	0	0	8	0	0	0	0	0	0	0	0	0	1	0	0	0	0	0
OTU_1227	Bacteria	Proteobacteria	Gammaproteobacteria	Arenicellales	Arenicellaceae	Arenicella	unknown species	0	0	0	0	0	0	0	0	0	0	0	0	0	0	0	0	0	0	0	0	0	0	0	0	0	0	0	0	0	0	0	0	0	0	0	0	0	0	0	0	0	0
OTU_1228	Bacteria	Bacteroidetes	Flavobacteriia	Flavobacteriales	Flavobacteriaceae	Winogradskyella	unknown species	0	0	0	0	0	0	0	0	1	0	0	0	0	0	0	0	0	7	0	0	0	0	0	0	0	0	0	0	0	0	0	0	0	0	0	0	0	0	1	0	0	0
OTU_1229	Bacteria	Proteobacteria	Gammaproteobacteria	KI89A clade	unknown family	unknown genus	unknown species	0	0	0	0	0	0	0	0	0	0	1	0	1	0	2	0	0	24	0	0	4	5	0	8	0	2	0	10	14	0	0	2	4	0	0	0	0	0	0	1	4	1
OTU_1230	Bacteria	Proteobacteria	Gammaproteobacteria	Chromatiales	Ectothiorhodospiraceae	Thiogranum	unknown species	5	4	13	9	8	7	24	4	6	8	27	15	2	0	7	2	0	3	0	11	0	0	12	0	0	9	0	11	9	52	2	4	25	1	0	0	1	0	5	0	13	0
OTU_1231	Bacteria	Planctomycetes	Planctomycetacia	Planctomycetales	Planctomycetaceae	Bythopirellula	unknown species	3	0	0	0	14	0	0	0	0	0	8	0	0	0	0	0	0	0	0	0	0	0	0	0	0	3	0	8	0	0	3	0	0	0	0	0	0	1	0	0	0	0
OTU_1232	Bacteria	Bacteroidetes	Flavobacteriia	Flavobacteriales	NS9 marine group	unknown genus	unknown species	0	16	0	0	0	0	0	0	0	0	0	9	0	0	0	0	0	0	0	0	0	0	0	0	0	0	0	0	0	0	0	0	0	0	0	0	0	0	0	0	0	0
OTU_1234	Bacteria	Bacteroidetes	Flavobacteriia	Flavobacteriales	Flavobacteriaceae	Marixanthomonas	Bacteroidetes bacterium GMD16C10	4	0	0	0	0	0	0	0	0	0	0	0	0	0	0	0	3	3	0	8	3	0	17	0	0	2	0	8	0	4	0	0	0	1	0	0	0	0	0	0	0	0
OTU_1236	Bacteria	Verrucomicrobia	Verrucomicrobiae	Verrucomicrobiales	DEV007	unknown genus	unknown species	0	1	0	0	0	0	0	0	0	14	0	9	0	0	0	4	0	0	14	9	0	0	0	0	0	0	0	0	0	0	0	0	0	0	0	0	7	0	0	3	0	0
OTU_1237	Bacteria	Proteobacteria	Gammaproteobacteria	Order Incertae Sedis	Family Incertae Sedis	Marinicella	unknown species	0	0	0	0	9	0	0	0	0	0	0	0	1	3	1	8	0	0	0	0	16	0	0	0	0	2	2	0	0	0	0	0	26	0	0	8	1	0	0	0	0	2
OTU_1238	Bacteria	Bacteroidetes	Flavobacteriia	Flavobacteriales	Cryomorphaceae	Owenweeksia	unknown species	0	0	0	0	1	2	3	0	0	1	2	36	2	0	0	13	0	12	0	1	9	1	6	0	2	0	0	2	2	13	0	0	0	1	0	11	4	1	3	0	1	0
OTU_1239	Bacteria	Planctomycetes	Planctomycetacia	Planctomycetales	Planctomycetaceae	Blastopirellula	unknown species	0	0	0	5	0	2	0	0	4	0	0	0	1	0	3	5	0	0	0	0	0	0	0	0	0	0	0	19	4	0	0	0	0	2	0	0	0	0	0	0	0	0
OTU_1240	Bacteria	Proteobacteria	Epsilonproteobacteria	Campylobacterales	Helicobacteraceae	Sulfurovum	unknown species	0	1	0	0	0	0	0	0	0	0	0	0	0	0	0	0	0	0	0	0	0	0	0	0	0	0	0	0	0	0	0	0	0	0	0	0	0	0	0	0	0	0
OTU_1241	Bacteria	Proteobacteria	Gammaproteobacteria	Cellvibrionales	Halieaceae	Haliea	unknown species	0	0	2	0	5	0	0	0	0	3	0	0	1	1	0	0	0	6	0	4	13	0	0	0	0	5	0	7	0	0	0	6	0	2	1	0	0	0	1	0	0	0
OTU_1242	Bacteria	Proteobacteria	Alphaproteobacteria	Rhodobacterales	Rhodobacteraceae	Actibacterium	unknown species	0	0	0	0	19	0	0	0	0	0	0	0	1	0	6	0	0	0	0	11	0	11	0	0	0	1	0	5	0	0	0	0	19	0	0	6	2	0	0	0	0	0
OTU_1244	Bacteria	Planctomycetes	OM190	unknown order	unknown family	unknown genus	unknown species	4	0	0	0	0	1	3	22	0	5	0	14	0	0	9	0	0	0	0	0	9	0	6	0	13	0	3	3	0	0	0	0	25	0	0	0	0	0	0	0	0	0
OTU_1245	Bacteria	Proteobacteria	Alphaproteobacteria	Rhodobacterales	Rhodobacteraceae	Roseobacter clade CHAB-I-5 lineage	unknown species	0	0	0	0	0	0	1	0	0	0	0	0	0	0	0	0	0	0	0	0	0	0	0	0	0	0	0	0	0	0	0	0	0	0	0	0	0	0	0	0	0	0
OTU_1246	Bacteria	Acidobacteria	Holophagae	Subgroup 10	TK85	unknown genus	unknown species	0	0	1	2	0	0	0	0	2	3	0	0	0	0	11	0	0	15	7	53	0	0	3	0	0	0	16	10	0	0	0	3	0	1	0	0	3	0	0	0	0	0
OTU_1247	Bacteria	Bacteroidetes	Sphingobacteriia	Sphingobacteriales	Saprospiraceae	Aureispira	Saprospira sp.	0	0	0	0	0	0	0	0	0	0	0	0	0	0	9	0	0	0	0	0	0	0	0	0	0	0	1	12	0	0	0	0	0	0	0	0	0	0	30	0	0	0
OTU_1248	Bacteria	Planctomycetes	OM190	unknown order	unknown family	unknown genus	unknown species	0	0	0	0	0	0	0	0	0	1	0	0	0	1	0	0	0	0	0	0	0	0	0	0	0	0	0	0	0	0	0	0	0	0	0	0	0	0	0	0	0	0
OTU_1249	Bacteria	Bacteroidetes	Flavobacteriia	Flavobacteriales	Flavobacteriaceae	Gilvibacter	unknown species	0	0	0	0	0	0	0	0	0	0	0	0	0	0	0	0	0	0	0	0	0	0	4	0	0	0	0	0	0	0	0	0	0	0	0	0	0	0	0	0	0	0
OTU_1250	Bacteria	Firmicutes	Clostridia	Clostridiales	Multi-affiliation	Multi-affiliation	Multi-affiliation	5	3	0	0	5	0	0	0	1	0	6	3	0	0	2	1	0	5	0	0	0	0	0	0	0	0	0	0	9	0	2	4	0	1	0	0	0	0	12	0	0	0
OTU_1251	Bacteria	Proteobacteria	Gammaproteobacteria	Cellvibrionales	Halieaceae	Haliea	unknown species	0	0	3	12	5	0	3	0	6	2	0	0	0	0	0	16	0	15	0	16	0	8	0	3	0	0	2	3	2	20	0	5	8	0	3	2	2	0	16	0	1	4
OTU_1253	Bacteria	Bacteroidetes	Flavobacteriia	Flavobacteriales	Flavobacteriaceae	Nonlabens	unknown species	0	0	0	0	0	0	0	0	0	3	0	0	0	0	0	0	0	0	3	0	0	0	0	0	0	0	0	0	0	0	0	0	0	0	0	0	0	0	0	0	0	0
OTU_1255	Bacteria	Gemmatimonadetes	Gemmatimonadetes	BD2-11 terrestrial group	unknown family	unknown genus	unknown species	0	0	0	0	0	0	0	0	0	1	0	0	0	0	0	0	0	0	11	0	0	0	0	0	0	0	0	0	0	0	0	0	0	1	0	0	0	0	0	0	0	10
OTU_1256	Bacteria	Planctomycetes	Planctomycetacia	Planctomycetales	Planctomycetaceae	Planctomyces	unknown species	0	7	0	0	3	4	0	0	7	0	0	10	1	0	6	5	0	0	0	2	3	0	5	1	0	0	3	1	1	0	2	10	0	3	0	0	3	2	0	0	2	0
OTU_1258	Bacteria	Planctomycetes	Planctomycetacia	Planctomycetales	Planctomycetaceae	Planctomyces	unknown species	0	7	3	7	0	0	0	0	1	13	2	0	0	0	12	0	0	0	0	0	48	26	22	0	0	8	10	16	1	0	0	0	6	5	0	0	0	2	0	0	9	0
OTU_1259	Bacteria	Proteobacteria	SC3-20	unknown order	unknown family	unknown genus	unknown species	0	0	0	0	0	0	0	6	0	1	0	0	0	0	12	1	0	0	2	0	0	0	0	0	0	0	0	0	0	0	0	0	0	0	0	0	0	1	0	0	0	0
OTU_1260	Bacteria	Bacteroidetes	Cytophagia	Order II	Rhodothermaceae	Rubricoccus	unknown species	0	0	0	0	0	0	8	0	2	3	0	0	0	0	0	0	0	0	0	0	0	0	0	0	0	0	0	0	0	0	0	0	1	0	0	0	0	0	0	0	0	3
OTU_1261	Bacteria	Cyanobacteria	Cyanobacteria	SubsectionIII	FamilyI	Phormidium	Multi-affiliation	3	20	0	7	0	0	3	0	5	3	1	12	4	0	0	3	0	0	3	26	0	0	0	0	0	10	7	1	0	0	1	0	0	4	0	0	0	2	42	2	0	6
OTU_1262	Bacteria	Proteobacteria	Gammaproteobacteria	Chromatiales	Granulosicoccaceae	Granulosicoccus	unknown species	0	2	0	0	0	0	0	0	0	0	0	4	6	0	18	0	0	4	0	3	0	0	14	0	0	0	2	1	1	0	1	0	0	0	1	0	0	0	0	0	0	0
OTU_1263	Bacteria	Proteobacteria	Deltaproteobacteria	Desulfobacterales	Desulfobacteraceae	Desulfococcus	unknown species	0	0	0	0	5	1	0	5	0	4	1	0	0	0	0	2	0	1	0	3	0	0	0	0	0	4	0	0	2	0	9	0	0	0	0	0	4	0	0	0	0	0
OTU_1264	Bacteria	Cyanobacteria	Cyanobacteria	SubsectionII	FamilyII	Pleurocapsa	Pleurocapsa minor UAM 388	1	43	0	0	0	0	5	11	0	11	0	0	0	0	0	0	0	0	3	0	0	0	0	0	12	1	0	114	0	2	4	0	40	3	0	0	0	0	0	0	10	10
OTU_1265	Bacteria	Cyanobacteria	Cyanobacteria	SubsectionI	FamilyI	Cyanobacterium	unknown species	5	0	0	27	5	0	2	3	5	15	0	0	14	0	30	8	34	0	17	18	3	32	11	60	1	8	0	17	0	16	1	1	35	1	2	3	1	0	10	0	2	33
OTU_1266	Bacteria	Parcubacteria	unknown class	unknown order	unknown family	unknown genus	unknown species	0	0	0	0	0	0	0	0	3	0	4	0	1	0	0	0	0	1	5	0	0	0	0	0	0	0	0	2	0	0	0	0	0	0	0	0	0	0	0	0	0	0
OTU_1267	Bacteria	Planctomycetes	Planctomycetacia	Planctomycetales	Planctomycetaceae	Pir4 lineage	unknown species	0	0	0	0	0	0	0	0	0	0	0	0	0	0	0	0	0	1	0	0	0	0	0	0	0	0	0	5	0	0	0	0	0	0	0	0	0	0	0	0	0	0
OTU_1268	Bacteria	Proteobacteria	Alphaproteobacteria	Rhodobacterales	Rhodobacteraceae	Roseovarius	Rhodobacteraceae bacterium DG1287	0	0	0	0	5	0	0	0	1	0	0	0	0	0	6	0	0	4	0	0	0	4	0	0	0	0	0	0	0	0	0	0	0	0	0	0	2	0	0	1	0	0
OTU_1269	Bacteria	Bacteroidetes	Flavobacteriia	Flavobacteriales	Cryomorphaceae	Owenweeksia	unknown species	0	0	0	1	3	6	0	2	0	1	0	0	0	0	0	0	4	0	2	0	0	0	3	0	0	0	15	0	0	0	0	4	0	0	0	3	0	0	6	0	8	22
OTU_1270	Bacteria	Actinobacteria	Actinobacteria	Corynebacteriales	Multi-affiliation	Multi-affiliation	Multi-affiliation	10	27	9	22	0	0	0	0	0	4	6	0	0	0	0	0	0	0	4	4	0	0	0	0	0	0	0	0	0	0	0	0	0	0	0	0	0	0	0	0	0	12
OTU_1271	Bacteria	Bacteroidetes	Sphingobacteriia	Sphingobacteriales	Saprospiraceae	Lewinella	unknown species	0	0	0	2	0	0	2	0	0	0	3	0	0	0	0	0	6	0	0	0	0	0	8	0	0	0	3	0	0	0	0	0	0	0	0	0	0	0	0	0	0	0
OTU_1272	Bacteria	Bacteroidetes	Flavobacteriia	Flavobacteriales	Flavobacteriaceae	Dokdonia	unknown species	0	0	0	0	0	0	0	0	0	0	0	0	0	0	0	0	0	0	0	0	0	0	0	0	0	0	0	0	0	0	0	0	0	0	0	0	0	0	0	0	0	0
OTU_1273	Bacteria	Proteobacteria	Alphaproteobacteria	Rhodospirillales	Rhodospirillaceae	unknown genus	unknown species	6	3	0	2	0	0	0	0	0	2	0	0	0	0	0	0	0	0	0	0	0	0	0	0	0	0	0	0	0	0	0	0	0	1	0	0	0	0	0	0	0	0
OTU_1274	Bacteria	Proteobacteria	Alphaproteobacteria	Rhodobacterales	Rhodobacteraceae	Roseobacter	unknown species	0	0	0	7	0	0	0	0	0	0	0	0	0	0	4	0	0	0	0	0	0	0	0	0	0	0	1	0	0	0	0	0	0	0	0	0	0	0	0	0	0	0
OTU_1275	Bacteria	Proteobacteria	Alphaproteobacteria	Rhodospirillales	Rhodospirillales Incertae Sedis	Candidatus Alysiosphaera	unknown species	20	14	9	4	9	7	15	0	5	16	0	23	5	0	4	4	0	1	0	26	7	3	0	0	11	22	0	15	15	1	1	10	0	6	7	0	3	2	4	2	2	0
OTU_1278	Bacteria	Proteobacteria	Alphaproteobacteria	Rickettsiales	SHWN-night2	unknown genus	unknown species	0	0	0	10	0	0	0	0	1	0	1	0	0	0	0	0	0	4	0	0	0	0	0	0	0	0	15	0	0	0	0	0	0	0	0	0	0	0	0	0	0	1
OTU_1279	Bacteria	Proteobacteria	Alphaproteobacteria	Rhizobiales	Phyllobacteriaceae	Pseudahrensia	unknown species	0	0	1	0	0	0	0	5	5	0	0	0	3	0	0	2	0	0	0	6	0	0	0	6	0	0	4	0	2	0	0	0	9	2	0	0	1	0	0	1	0	0
OTU_1280	Bacteria	Planctomycetes	Planctomycetacia	Planctomycetales	Planctomycetaceae	Rhodopirellula	Multi-affiliation	0	0	0	0	0	0	0	0	0	0	0	0	0	0	0	0	0	0	0	0	0	0	0	0	0	0	0	0	0	0	4	0	0	0	0	0	0	0	0	0	0	0
OTU_1281	Bacteria	Bacteroidetes	Sphingobacteriia	Sphingobacteriales	Saprospiraceae	unknown genus	unknown species	1	16	0	11	0	0	5	0	1	8	0	0	0	0	1	0	0	0	0	1	0	3	0	1	0	3	0	5	0	1	12	0	0	0	0	0	0	0	0	0	0	0
OTU_1282	Bacteria	Bacteroidetes	Flavobacteriia	Flavobacteriales	Flavobacteriaceae	Algibacter	Multi-affiliation	1	0	2	5	4	0	3	0	0	4	2	25	1	1	31	2	61	10	0	6	0	0	17	2	1	10	30	22	2	0	5	0	0	3	6	0	0	0	5	0	0	2
OTU_1283	Bacteria	Proteobacteria	Alphaproteobacteria	Rhodobacterales	Rhodobacteraceae	Multi-affiliation	Multi-affiliation	0	13	21	24	2	1	3	12	0	7	39	1	1	0	19	3	0	8	0	0	0	7	4	0	40	0	0	0	3	19	1	10	0	2	10	0	2	2	0	0	3	0
OTU_1284	Bacteria	Proteobacteria	Alphaproteobacteria	Rhodobacterales	Rhodobacteraceae	unknown genus	Multi-affiliation	0	1	0	5	0	2	3	0	0	1	0	15	3	1	0	2	0	7	0	12	0	0	9	0	0	0	1	4	3	0	1	3	0	3	0	0	2	0	12	0	0	1
OTU_1285	Bacteria	Proteobacteria	Alphaproteobacteria	Parvularculales	Parvularculaceae	Parvularcula	unknown species	0	0	0	0	0	0	2	0	0	0	0	1	0	0	1	0	0	0	0	0	0	0	0	0	4	0	4	0	0	0	0	0	0	0	0	0	0	0	0	0	5	0
OTU_1286	Bacteria	Proteobacteria	Gammaproteobacteria	Chromatiales	Granulosicoccaceae	Granulosicoccus	unknown species	0	0	0	0	0	3	2	0	0	0	0	2	0	0	0	3	0	4	0	0	0	0	0	0	0	0	6	0	4	0	0	0	2	0	0	0	0	0	0	0	0	4
OTU_1287	Bacteria	Verrucomicrobia	Verrucomicrobiae	Verrucomicrobiales	Verrucomicrobiaceae	Haloferula	Haloferula chungangensis	0	5	14	14	8	8	3	10	4	17	32	4	12	0	8	16	0	0	6	0	20	3	0	0	0	31	13	1	18	19	2	10	26	7	6	0	1	0	8	0	0	2
OTU_1288	Bacteria	Proteobacteria	Gammaproteobacteria	Thiotrichales	Thiotrichaceae	unknown genus	unknown species	10	7	12	1	3	6	1	5	11	2	14	4	4	0	0	4	0	2	0	3	0	3	0	0	4	0	4	0	2	13	1	9	0	4	1	10	10	1	3	2	0	4
OTU_1289	Bacteria	Proteobacteria	Gammaproteobacteria	HOC36	unknown family	unknown genus	unknown species	0	4	0	1	0	2	0	0	2	0	0	11	0	0	0	0	12	4	8	0	1	5	4	0	6	8	3	8	4	0	3	11	8	3	0	0	2	0	0	0	0	0
OTU_1290	Bacteria	Proteobacteria	Alphaproteobacteria	Rhodobacterales	Rhodobacteraceae	Multi-affiliation	Multi-affiliation	0	0	10	0	0	0	4	0	0	0	4	0	0	0	0	0	52	59	0	0	0	0	0	0	0	0	0	0	0	0	0	0	0	1	0	0	0	0	13	0	0	0
OTU_1291	Bacteria	Proteobacteria	Gammaproteobacteria	Alteromonadales	Colwelliaceae	Thalassotalea	Multi-affiliation	0	0	0	0	0	0	0	0	0	0	3	0	0	35	0	5	0	0	0	0	7	0	0	0	0	0	0	0	0	0	0	0	0	0	0	47	0	0	0	0	0	2
OTU_1292	Bacteria	Proteobacteria	Gammaproteobacteria	Alteromonadales	Psychromonadaceae	Psychromonas	Multi-affiliation	6	4	5	13	11	0	0	2	8	3	0	0	11	2	4	40	0	0	0	28	0	9	0	0	10	0	0	0	3	6	2	3	0	9	5	48	2	2	0	0	4	68
OTU_1293	Bacteria	Proteobacteria	Gammaproteobacteria	Alteromonadales	Pseudoalteromonadaceae	Algicola	unknown species	3	0	0	0	0	0	0	0	1	23	0	0	0	43	2	7	0	0	3	0	34	0	0	0	0	0	0	0	0	0	0	0	0	1	0	58	0	0	0	0	0	2
OTU_1294	Bacteria	Proteobacteria	Gammaproteobacteria	Cellvibrionales	Porticoccaceae	Porticoccus	unknown species	0	0	0	0	0	0	0	0	0	0	0	0	0	0	0	0	0	0	0	0	0	0	0	0	0	0	0	0	0	0	0	0	0	0	0	0	0	0	0	0	0	0
OTU_1295	Bacteria	Bacteroidetes	Flavobacteriia	Flavobacteriales	Flavobacteriaceae	Multi-affiliation	Multi-affiliation	0	0	0	0	0	0	0	0	3	0	0	0	0	1	0	0	0	0	0	0	0	0	0	0	0	1	0	0	0	5	0	0	0	0	0	0	1	0	0	0	0	0
OTU_1296	Bacteria	Bacteroidetes	Flavobacteriia	Flavobacteriales	Flavobacteriaceae	Algibacter	Multi-affiliation	0	0	3	1	18	0	1	5	0	13	1	7	0	0	5	23	5	5	0	1	0	4	0	2	0	0	11	5	5	11	0	0	0	0	0	12	0	2	0	0	0	12
OTU_1297	Bacteria	Proteobacteria	Gammaproteobacteria	KI89A clade	unknown family	unknown genus	unknown species	0	0	0	0	4	5	5	6	0	0	0	2	8	0	0	2	0	0	6	8	0	0	0	0	0	16	0	5	1	0	2	0	0	0	0	0	1	0	0	0	2	0
OTU_1299	Bacteria	Proteobacteria	Gammaproteobacteria	Alteromonadales	Shewanellaceae	Shewanella	Alteromonadaceae bacterium P120	7	0	0	4	0	0	1	0	2	2	0	0	6	2	0	115	0	0	0	16	0	0	0	0	4	18	2	1	0	4	0	0	0	23	13	134	3	1	0	9	0	18
OTU_1300	Bacteria	Planctomycetes	Planctomycetacia	Planctomycetales	Planctomycetaceae	Rubripirellula	unknown species	7	0	0	5	5	10	0	1	1	5	0	0	5	0	0	5	0	4	19	0	0	0	0	0	0	0	2	5	0	7	0	0	0	3	1	0	5	1	0	0	0	1
OTU_1301	Bacteria	Nitrospirae	Nitrospira	Nitrospirales	Nitrospiraceae	Nitrospira	unknown species	5	0	0	0	1	8	1	0	0	4	0	2	0	0	0	0	0	0	2	1	0	0	0	0	5	0	0	1	2	0	0	0	0	3	0	0	1	0	0	0	0	3
OTU_1302	Bacteria	Proteobacteria	Alphaproteobacteria	Rhizobiales	Phyllobacteriaceae	Aminobacter	unknown species	0	1	0	0	0	0	0	0	0	0	0	0	0	0	0	0	0	0	0	0	0	0	0	0	0	0	0	0	0	22	0	0	0	0	0	0	0	0	0	0	0	0
OTU_1303	Bacteria	Acidobacteria	Holophagae	Subgroup 10	CA002	unknown genus	unknown species	4	0	3	0	0	0	0	5	1	9	1	3	1	0	0	3	0	21	21	11	2	2	28	29	0	0	0	24	0	0	1	0	15	2	1	0	0	0	6	0	0	1
OTU_1305	Bacteria	Gracilibacteria	unknown class	unknown order	unknown family	unknown genus	unknown species	0	0	0	0	0	0	0	0	0	0	0	0	0	0	4	1	0	0	0	0	0	0	0	0	0	0	0	0	0	0	0	0	0	0	0	0	0	0	0	0	0	0
OTU_1306	Bacteria	Proteobacteria	Deltaproteobacteria	Desulfobacterales	Desulfobacteraceae	Sva0081 sediment group	unknown species	14	20	3	30	17	5	3	9	7	3	0	29	4	0	0	3	6	7	8	3	12	4	14	54	1	9	5	5	17	0	10	6	1	3	0	5	5	1	25	1	6	2
OTU_1307	Bacteria	Proteobacteria	Alphaproteobacteria	Rhizobiales	Hyphomicrobiaceae	Filomicrobium	unknown species	0	0	0	0	0	0	0	0	0	0	0	0	0	0	0	0	0	0	0	0	0	0	0	0	0	0	0	0	1	0	0	0	0	0	0	0	0	0	0	0	0	0
OTU_1308	Bacteria	Cyanobacteria	Cyanobacteria	SubsectionIII	FamilyI	Phormidium	Pseudophormidium sp.	2	0	0	0	0	0	38	0	1	3	30	1	3	0	0	16	0	2	9	8	2	15	21	0	0	0	0	11	2	0	0	0	6	0	0	0	0	0	49	0	0	10
OTU_1309	Bacteria	Verrucomicrobia	Verrucomicrobiae	Verrucomicrobiales	Verrucomicrobiaceae	Roseibacillus	Verrucomicrobia bacterium SCGC AAA164-O14	0	0	0	0	0	1	1	0	1	0	0	0	0	0	0	0	0	0	0	0	0	0	0	0	0	0	4	1	0	0	0	0	0	0	0	0	3	0	0	0	0	8
OTU_1310	Bacteria	Proteobacteria	Betaproteobacteria	Burkholderiales	Burkholderiaceae	Limnobacter	unknown species	0	0	0	0	0	0	3	0	0	1	0	0	0	0	0	0	0	0	0	0	0	0	0	0	0	0	0	7	0	0	0	0	0	2	0	0	0	0	0	0	0	0
OTU_1311	Bacteria	Proteobacteria	Alphaproteobacteria	Caulobacterales	Hyphomonadaceae	unknown genus	unknown species	6	7	0	0	10	0	4	1	0	5	0	0	3	0	16	3	0	0	9	0	2	0	29	0	0	0	20	29	0	1	0	0	0	0	0	0	0	0	0	0	0	1
OTU_1312	Bacteria	SHA-109	unknown class	unknown order	unknown family	unknown genus	unknown species	0	0	0	2	0	0	3	0	7	0	0	46	16	0	15	10	0	2	0	10	5	23	0	34	0	0	16	23	0	0	10	0	0	1	0	0	1	5	0	0	0	5
OTU_1313	Bacteria	Acidobacteria	Holophagae	Subgroup 10	CA002	unknown genus	Multi-affiliation	9	2	6	0	0	0	4	0	1	10	22	0	1	0	12	2	0	22	5	0	21	22	20	0	0	4	4	1	0	0	0	0	2	0	3	0	0	0	7	0	0	0
OTU_1314	Bacteria	Proteobacteria	Alphaproteobacteria	Sphingomonadales	Sphingomonadaceae	Sphingomonas	Multi-affiliation	0	27	8	0	0	0	0	0	0	2	2	30	14	0	0	0	0	0	0	0	8	0	0	0	0	0	0	0	0	0	0	0	0	2	0	0	0	2	7	0	0	3
OTU_1315	Bacteria	Proteobacteria	Gammaproteobacteria	Chromatiales	Ectothiorhodospiraceae	unknown genus	unknown species	6	0	4	5	2	0	3	4	10	11	0	9	0	1	0	0	0	0	0	2	13	15	0	0	2	1	0	2	2	1	3	3	0	4	9	0	0	4	0	0	0	0
OTU_1316	Bacteria	Proteobacteria	Gammaproteobacteria	Alteromonadales	Colwelliaceae	Multi-affiliation	Multi-affiliation	0	0	0	0	1	0	4	0	0	0	0	0	1	1	2	0	0	0	2	0	0	0	0	0	5	0	3	0	0	0	0	7	0	0	0	10	0	0	0	0	7	7
OTU_1317	Bacteria	Bacteroidetes	Cytophagia	Order II	Rhodothermaceae	Rubrivirga	Multi-affiliation	0	0	0	0	0	2	0	0	0	0	0	0	0	0	0	0	0	0	0	7	9	0	0	0	0	1	2	20	0	0	0	0	0	1	0	0	0	0	0	0	0	0
OTU_1318	Bacteria	Parcubacteria	unknown class	unknown order	unknown family	unknown genus	unknown species	0	0	0	0	0	0	0	0	1	1	0	0	2	0	0	0	0	0	4	0	34	0	0	0	0	0	0	0	0	0	0	0	0	1	0	0	0	0	0	0	0	0
OTU_1319	Bacteria	Firmicutes	Bacilli	Bacillales	Bacillaceae	Bacillus	Multi-affiliation	8	3	0	26	0	0	2	2	4	0	26	6	0	0	0	0	0	0	0	0	0	0	0	0	8	1	0	0	0	0	1	0	28	1	0	0	1	0	2	1	0	0
OTU_1320	Bacteria	Proteobacteria	Gammaproteobacteria	Xanthomonadales	JTB255 marine benthic group	unknown genus	unknown species	0	0	0	5	0	0	2	0	0	0	0	0	10	0	6	0	0	17	4	6	14	4	31	0	0	0	0	45	1	3	0	1	0	0	0	0	0	0	1	0	0	0
OTU_1321	Bacteria	Cyanobacteria	Cyanobacteria	SubsectionII	FamilyII	Pleurocapsa	unknown species	2	0	0	0	0	0	0	0	0	10	39	0	0	0	0	0	0	0	0	0	0	0	0	16	0	5	0	0	0	0	0	0	0	0	0	0	0	0	0	0	0	0
OTU_1322	Bacteria	Bacteroidetes	Sphingobacteriia	Sphingobacteriales	Saprospiraceae	Lewinella	unknown species	0	0	0	0	0	0	0	1	0	0	0	0	0	0	0	0	0	0	0	0	0	0	0	0	0	0	0	0	0	0	0	0	0	0	0	0	0	0	0	0	5	0
OTU_1323	Bacteria	Planctomycetes	Pla3 lineage	unknown order	unknown family	unknown genus	unknown species	0	0	0	0	13	0	9	0	0	0	7	0	0	0	1	2	2	0	13	9	21	0	0	0	4	4	3	16	0	0	0	0	0	0	0	0	0	0	0	0	0	0
OTU_1324	Bacteria	Proteobacteria	Gammaproteobacteria	Cellvibrionales	Halieaceae	OM60(NOR5) clade	unknown species	0	0	0	0	0	0	0	0	0	2	0	0	0	0	0	0	0	0	0	0	7	0	0	0	0	0	0	4	0	0	0	5	5	0	0	0	0	0	0	0	0	0
OTU_1325	Bacteria	Proteobacteria	Alphaproteobacteria	Rhodobacterales	Rhodobacteraceae	Loktanella	Loktanella maritima	0	0	3	0	0	0	0	2	0	1	0	0	0	0	0	1	0	0	0	0	0	0	12	29	0	0	0	3	0	0	3	0	0	0	0	0	0	0	1	3	0	0
OTU_1328	Bacteria	Proteobacteria	Alphaproteobacteria	Rhodobacterales	Rhodobacteraceae	Roseobacter clade CHAB-I-5 lineage	unknown species	3	2	0	0	0	2	0	0	3	0	11	0	0	0	0	1	0	0	0	0	0	0	0	0	0	0	0	6	0	0	0	0	0	0	0	0	1	0	0	0	0	3
OTU_1330	Bacteria	Proteobacteria	Gammaproteobacteria	Cellvibrionales	Halieaceae	OM60(NOR5) clade	unknown species	0	0	1	0	0	0	1	0	0	0	0	0	0	0	1	0	0	0	0	0	0	0	13	12	0	0	0	3	0	0	0	0	0	0	0	0	0	0	0	0	0	0
OTU_1331	Bacteria	Proteobacteria	Gammaproteobacteria	Pseudomonadales	Moraxellaceae	Acinetobacter	Multi-affiliation	0	1	0	0	0	0	0	0	0	0	0	0	0	0	0	0	0	0	0	0	0	10	0	3	0	0	0	0	0	0	1	0	0	0	0	0	1	0	0	0	0	1
OTU_1332	Bacteria	Proteobacteria	Gammaproteobacteria	Cellvibrionales	Halieaceae	Haliea	unknown species	0	0	0	2	0	0	0	0	2	5	0	0	3	0	3	0	0	0	1	0	0	0	0	0	0	4	0	5	0	0	0	0	0	0	0	0	0	0	4	0	0	3
OTU_1333	Bacteria	Proteobacteria	Alphaproteobacteria	Rickettsiales	Rickettsiaceae	unknown genus	unknown species	0	0	0	0	0	0	0	0	1	0	0	0	0	0	0	1	10	1	0	47	0	0	5	0	0	0	0	4	0	0	0	0	0	0	0	0	0	0	0	0	0	17
OTU_1334	Bacteria	Fusobacteria	Fusobacteriia	Fusobacteriales	Fusobacteriaceae	Propionigenium	unknown species	8	7	22	2	5	4	11	0	5	5	5	0	3	10	0	26	0	0	8	24	0	0	3	0	22	0	1	0	0	4	2	2	0	4	0	127	1	1	0	0	0	12
OTU_1335	Bacteria	Planctomycetes	OM190	unknown order	unknown family	unknown genus	unknown species	0	0	0	0	0	0	0	0	0	0	0	0	0	0	0	0	0	0	0	0	0	0	0	0	0	0	0	0	0	0	0	0	0	0	0	0	0	0	0	0	0	0
OTU_1336	Bacteria	Planctomycetes	Phycisphaerae	Phycisphaerales	Phycisphaeraceae	unknown genus	unknown species	0	0	0	0	0	0	3	0	13	1	0	0	0	0	0	0	0	4	0	0	0	0	0	0	0	0	0	4	0	0	0	0	0	0	0	0	0	0	0	0	0	0
OTU_1337	Bacteria	Proteobacteria	Gammaproteobacteria	Pseudomonadales	Moraxellaceae	Acinetobacter	Multi-affiliation	1	1	0	4	0	0	0	0	2	0	0	3	0	0	0	0	0	0	0	0	0	0	16	15	0	0	0	0	13	0	2	1	26	0	2	3	3	0	0	0	0	0
OTU_1338	Bacteria	Planctomycetes	Planctomycetacia	Planctomycetales	Planctomycetaceae	Blastopirellula	unknown species	1	1	0	0	0	0	0	2	3	0	0	0	2	0	0	0	0	1	0	0	0	0	0	0	0	0	0	7	0	0	0	0	0	0	0	0	2	0	0	0	0	0
OTU_1339	Bacteria	Chloroflexi	Anaerolineae	Anaerolineales	Anaerolineaceae	unknown genus	unknown species	0	0	0	0	20	1	0	12	0	0	3	0	0	0	0	3	0	1	0	0	0	2	0	0	0	0	5	0	0	0	0	2	0	1	0	0	5	0	0	0	0	0
OTU_1340	Bacteria	Proteobacteria	Alphaproteobacteria	Sphingomonadales	Sphingomonadaceae	Sphingomonas	Multi-affiliation	10	6	0	0	4	0	0	5	2	8	15	3	0	0	0	0	0	0	0	0	0	11	0	0	0	0	0	0	0	0	0	0	0	0	0	5	1	0	0	0	0	0
OTU_1342	Bacteria	Bacteroidetes	Cytophagia	Cytophagales	Flammeovirgaceae	Fabibacter	Flexibacteraceae bacterium DG1392	0	3	1	1	0	0	4	0	0	1	0	0	0	0	1	0	7	23	0	0	0	0	5	0	13	0	0	5	0	0	0	0	0	0	0	0	0	0	0	0	0	2
OTU_1343	Bacteria	Gracilibacteria	unknown class	unknown order	unknown family	unknown genus	marine metagenome	0	0	0	0	0	0	0	0	0	0	0	0	0	0	0	0	0	0	0	0	0	0	0	0	0	0	0	0	0	0	0	0	0	0	0	0	0	0	0	0	0	0
OTU_1344	Bacteria	Proteobacteria	Alphaproteobacteria	DB1-14	unknown family	unknown genus	unknown species	0	1	0	0	0	0	0	0	0	1	0	0	0	0	2	0	3	0	34	0	0	0	0	0	0	0	6	1	0	0	0	0	0	2	0	0	0	0	14	0	0	5
OTU_1345	Bacteria	Proteobacteria	Gammaproteobacteria	Cellvibrionales	Cellvibrionaceae	Simiduia	unknown species	6	6	0	0	0	0	0	0	3	6	6	5	5	0	2	0	19	13	1	2	23	4	20	89	4	0	1	27	0	0	0	8	0	1	0	2	0	0	8	0	0	2
OTU_1346	Bacteria	Planctomycetes	Planctomycetacia	Planctomycetales	Planctomycetaceae	Planctomyces	unknown species	0	0	0	0	0	0	1	0	0	0	3	0	0	0	1	0	0	0	0	0	4	0	0	0	0	5	0	2	0	0	1	0	0	0	0	0	0	0	0	0	0	0
OTU_1347	Bacteria	Proteobacteria	Deltaproteobacteria	Bdellovibrionales	Bacteriovoracaceae	Peredibacter	unknown species	0	0	0	0	0	0	0	0	0	0	0	0	0	0	3	0	0	0	0	0	0	0	0	0	0	0	3	0	0	0	2	0	0	0	0	0	0	0	2	0	0	0
OTU_1348	Bacteria	Planctomycetes	Phycisphaerae	Phycisphaerales	Phycisphaeraceae	Phycisphaera	unknown species	0	0	0	0	0	0	5	0	0	2	0	0	0	0	0	0	0	29	0	0	0	0	0	0	0	2	0	2	0	0	0	0	0	0	0	0	0	0	0	0	0	0
OTU_1349	Bacteria	Proteobacteria	Gammaproteobacteria	Alteromonadales	Alteromonadaceae	Alteromonas	Multi-affiliation	0	0	5	30	0	0	0	1	2	2	0	6	0	6	1	3	0	0	16	0	0	0	0	0	0	0	0	3	0	0	0	0	4	0	1	24	0	0	15	0	0	11
OTU_1350	Bacteria	Proteobacteria	Gammaproteobacteria	Pseudomonadales	Pseudomonadaceae	Pseudomonas	Multi-affiliation	0	0	0	0	0	0	0	0	0	0	0	0	0	0	0	0	0	0	0	0	0	0	0	0	0	0	0	0	24	0	2	0	3	0	0	6	4	0	21	0	17	0
OTU_1351	Bacteria	Proteobacteria	Alphaproteobacteria	Rickettsiales	SHWN-night2	unknown genus	unknown species	0	4	0	13	0	0	1	0	0	0	0	0	1	0	9	0	0	0	0	0	12	0	4	0	0	0	17	12	0	0	0	0	0	0	0	0	0	1	0	0	0	0
OTU_1352	Bacteria	Planctomycetes	Planctomycetacia	Planctomycetales	Planctomycetaceae	Rhodopirellula	Multi-affiliation	0	0	0	0	42	0	0	0	1	0	0	1	0	0	0	4	0	1	1	0	30	0	0	0	0	0	0	0	3	0	0	2	0	1	2	0	2	0	0	1	0	0
OTU_1353	Bacteria	Planctomycetes	OM190	unknown order	unknown family	unknown genus	unknown species	0	0	3	0	0	0	0	0	8	0	0	0	8	0	6	4	0	0	0	1	4	2	12	0	0	0	3	0	4	0	1	1	0	0	2	6	2	0	0	0	0	8
OTU_1354	Bacteria	Cyanobacteria	Cyanobacteria	SubsectionIII	FamilyI	Phormidium	Multi-affiliation	0	0	0	0	0	0	0	0	0	1	0	0	0	0	5	0	16	29	24	14	15	0	37	12	0	0	0	7	0	0	0	0	0	0	0	0	0	0	7	0	0	0
OTU_1355	Bacteria	Proteobacteria	Alphaproteobacteria	Rhodobacterales	Rhodobacteraceae	Multi-affiliation	Multi-affiliation	0	0	0	2	2	0	0	0	2	0	0	0	0	4	0	5	0	0	28	0	20	0	0	0	0	0	0	0	4	0	2	0	0	0	0	1	7	0	0	0	0	11
OTU_1356	Bacteria	Proteobacteria	Gammaproteobacteria	Order Incertae Sedis	Family Incertae Sedis	Marinicella	unknown species	0	0	0	0	0	0	2	0	1	0	0	0	0	0	0	0	7	1	0	0	0	0	0	0	0	7	2	2	0	0	0	0	0	0	0	0	0	0	0	0	0	0
OTU_1357	Bacteria	Bacteroidetes	Sphingobacteriia	Sphingobacteriales	Saprospiraceae	Lewinella	unknown species	13	4	11	3	0	0	5	8	18	4	28	0	4	0	52	3	27	7	11	0	1	0	34	0	0	0	2	10	0	0	1	0	23	0	2	0	0	0	1	2	0	5
OTU_1358	Bacteria	Proteobacteria	Gammaproteobacteria	Order Incertae Sedis	Family Incertae Sedis	Marinicella	unknown species	1	1	1	1	5	0	0	13	4	3	0	0	3	0	6	1	1	0	1	0	2	0	0	0	0	5	3	7	0	3	0	0	5	0	2	6	1	1	27	2	0	2
OTU_1359	Bacteria	Bacteroidetes	Flavobacteriia	Flavobacteriales	Flavobacteriaceae	unknown genus	unknown species	0	0	0	0	0	0	3	3	0	0	0	0	0	0	0	0	0	0	0	0	1	0	15	0	0	0	0	0	0	0	0	0	0	0	0	4	0	0	0	0	0	0
OTU_1360	Bacteria	Proteobacteria	Alphaproteobacteria	Rhizobiales	Hyphomicrobiaceae	Filomicrobium	unknown species	0	0	0	0	0	0	0	0	0	0	0	0	0	0	0	0	0	0	0	0	0	0	0	0	0	0	0	0	0	0	0	0	0	0	0	0	0	0	0	0	0	0
OTU_1361	Bacteria	Proteobacteria	Alphaproteobacteria	Rhodobacterales	Rhodobacteraceae	Oceanicola	Multi-affiliation	0	0	0	0	15	0	0	0	8	0	0	0	0	1	0	2	0	0	0	1	0	0	0	0	0	2	0	0	0	17	0	0	0	1	0	0	0	2	0	0	2	0
OTU_1362	Bacteria	Proteobacteria	Alphaproteobacteria	Rhodobacterales	Rhodobacteraceae	Roseobacter	unknown species	2	0	0	0	0	0	0	0	0	0	0	0	4	0	1	1	0	0	8	1	0	0	0	0	0	3	13	29	0	6	0	0	0	3	1	0	1	0	7	0	0	0
OTU_1364	Bacteria	Proteobacteria	Gammaproteobacteria	Cellvibrionales	Halieaceae	OM60(NOR5) clade	unknown species	0	0	4	0	1	0	4	1	10	1	1	0	1	0	8	1	2	5	2	11	0	0	30	0	0	0	8	0	1	0	4	11	6	2	0	5	0	1	13	2	0	1
OTU_1365	Bacteria	Bacteroidetes	Cytophagia	Cytophagales	Flammeovirgaceae	Luteivirga	Marivirga sericea	0	0	5	0	0	0	7	7	0	0	8	0	0	0	0	0	0	0	0	0	0	0	6	0	0	2	0	0	0	0	0	0	4	0	2	0	0	0	3	0	0	0
OTU_1367	Bacteria	Proteobacteria	Deltaproteobacteria	Bdellovibrionales	Bdellovibrionaceae	OM27 clade	unknown species	0	6	0	0	0	0	0	0	1	0	0	0	0	0	0	1	0	0	0	0	0	0	0	0	0	0	5	6	0	0	0	0	0	0	0	0	0	0	0	0	0	0
OTU_1368	Bacteria	Planctomycetes	OM190	unknown order	unknown family	unknown genus	unidentified planctomycete	0	2	0	0	0	1	12	0	4	10	0	0	1	0	19	0	0	22	20	2	0	0	6	0	6	14	0	4	0	0	3	0	0	6	0	0	2	1	0	1	0	0
OTU_1371	Bacteria	Proteobacteria	Alphaproteobacteria	Rhizobiales	Methylobacteriaceae	Methylobacterium	Multi-affiliation	0	0	8	0	0	0	4	0	11	0	0	0	3	0	0	0	0	0	0	0	8	0	0	0	0	0	0	0	0	0	0	0	0	0	1	0	0	0	0	0	0	0
OTU_1372	Bacteria	Bacteroidetes	Flavobacteriia	Flavobacteriales	Flavobacteriaceae	Marixanthomonas	Multi-affiliation	0	0	0	0	0	0	5	0	1	0	0	0	0	0	0	0	0	0	3	0	0	0	0	0	0	1	0	0	0	0	0	0	0	0	4	0	0	0	0	0	2	0
OTU_1373	Bacteria	Bacteroidetes	Flavobacteriia	Flavobacteriales	Flavobacteriaceae	Marixanthomonas	unknown species	0	0	0	0	0	0	0	0	0	0	0	0	0	0	0	0	0	0	0	0	0	0	0	0	0	0	0	0	0	0	0	0	0	0	0	0	0	0	0	0	0	0
OTU_1374	Bacteria	Planctomycetes	OM190	unknown order	unknown family	unknown genus	unknown species	0	0	0	0	0	0	0	0	0	0	0	0	2	0	10	0	0	0	0	0	0	0	0	0	0	1	0	0	8	0	0	0	0	0	0	0	1	0	0	1	0	0
OTU_1375	Bacteria	Proteobacteria	Deltaproteobacteria	Desulfuromonadales	GR-WP33-58	unknown genus	unknown species	0	0	0	0	0	0	2	0	0	0	0	0	0	0	0	3	0	0	0	0	0	0	0	1	0	0	0	0	0	0	0	0	0	0	0	0	0	0	7	0	0	0
OTU_1376	Bacteria	Bacteroidetes	Flavobacteriia	Flavobacteriales	Flavobacteriaceae	Winogradskyella	Winogradskyella sp.	0	0	0	0	0	0	0	0	0	0	0	0	0	0	0	0	0	0	0	0	0	0	0	0	0	0	5	0	2	0	0	0	0	0	0	0	0	0	16	0	0	1
OTU_1377	Bacteria	Proteobacteria	Gammaproteobacteria	Oceanospirillales	Oceanospirillaceae	Oleispira	unknown species	0	0	0	0	0	0	0	0	0	1	0	0	0	10	0	3	0	0	0	0	0	0	0	0	0	0	0	0	0	0	0	0	0	0	0	0	0	0	0	0	0	0
OTU_1378	Bacteria	Proteobacteria	Gammaproteobacteria	Cellvibrionales	Halieaceae	Haliea	unknown species	1	8	0	0	16	1	3	0	15	5	13	0	4	0	0	8	0	6	0	1	0	0	10	0	4	4	11	12	3	10	1	4	2	0	4	2	5	3	7	0	0	0
OTU_1379	Bacteria	Planctomycetes	Planctomycetacia	Planctomycetales	Planctomycetaceae	unknown genus	unknown species	0	11	0	0	34	0	0	0	4	2	0	1	4	0	0	0	0	0	0	0	0	0	0	0	0	2	0	1	4	3	4	9	0	3	0	0	3	0	0	0	0	0
OTU_1381	Bacteria	Proteobacteria	Alphaproteobacteria	Rhodobacterales	Rhodobacteraceae	unknown genus	unknown species	0	0	0	0	0	0	0	0	0	4	0	0	0	0	0	2	0	10	0	0	0	3	0	0	1	0	0	0	0	0	1	0	0	0	0	0	0	0	0	0	0	0
OTU_1382	Bacteria	Proteobacteria	Alphaproteobacteria	Rhizobiales	Hyphomicrobiaceae	Filomicrobium	unknown species	0	13	0	0	0	0	0	0	0	0	9	0	0	0	0	0	0	0	0	0	0	0	0	0	0	0	0	6	0	0	0	0	0	0	0	0	0	0	0	0	0	0
OTU_1383	Bacteria	Proteobacteria	Betaproteobacteria	Nitrosomonadales	Nitrosomonadaceae	Nitrosomonas	unknown species	0	0	0	0	0	0	0	0	0	0	0	0	0	0	0	1	69	0	0	0	0	0	0	0	0	0	0	0	0	0	0	0	0	0	0	0	0	0	0	0	0	0
OTU_1384	Bacteria	Verrucomicrobia	Verrucomicrobiae	Verrucomicrobiales	Verrucomicrobiaceae	Persicirhabdus	unknown species	0	7	0	4	0	0	0	2	0	0	0	0	0	0	5	5	0	0	0	0	0	0	0	0	0	9	0	5	0	0	0	0	0	2	0	0	0	0	15	0	3	0
OTU_1385	Bacteria	Proteobacteria	Gammaproteobacteria	Vibrionales	Vibrionaceae	Vibrio	Multi-affiliation	0	4	35	1	0	0	0	0	1	1	0	0	0	0	0	5	0	0	0	0	0	5	0	0	0	0	0	0	0	0	1	5	0	1	0	1	2	0	0	0	5	11
OTU_1386	Bacteria	Proteobacteria	Gammaproteobacteria	Oceanospirillales	Oceanospirillaceae	Amphritea	Multi-affiliation	0	0	0	0	0	0	0	0	2	0	0	0	2	101	0	3	0	0	0	0	0	0	0	0	0	0	0	0	0	0	0	0	0	0	0	14	0	0	0	0	0	0
OTU_1387	Bacteria	Proteobacteria	Alphaproteobacteria	Rhodobacterales	Rhodobacteraceae	Roseovarius	unknown species	0	0	0	0	0	0	0	0	0	0	0	0	0	0	0	0	0	0	0	0	0	0	0	0	0	0	0	0	0	0	0	0	0	1	0	0	0	0	0	0	0	0
OTU_1388	Bacteria	Saccharibacteria	unknown class	unknown order	unknown family	unknown genus	unknown species	0	0	0	0	0	0	0	0	0	0	0	0	0	0	0	0	0	0	0	0	7	0	0	0	0	0	0	0	0	0	0	0	0	0	0	0	0	0	0	0	0	0
OTU_1390	Bacteria	Cyanobacteria	Cyanobacteria	SubsectionII	FamilyII	Pleurocapsa	unknown species	0	0	0	0	0	0	0	0	0	0	0	0	0	0	4	0	36	1	1	6	7	0	0	0	0	0	4	15	0	0	5	0	0	0	0	0	0	0	0	0	0	8
OTU_1391	Bacteria	Planctomycetes	Planctomycetacia	Planctomycetales	Planctomycetaceae	Blastopirellula	unknown species	0	0	0	6	0	0	5	3	0	3	0	11	0	0	7	0	0	0	0	0	0	0	0	0	0	0	0	0	0	0	0	0	0	0	0	0	0	0	0	0	0	0
OTU_1392	Bacteria	Proteobacteria	Gammaproteobacteria	BD7-8 marine group	unknown family	unknown genus	unknown species	0	0	0	0	0	0	0	0	0	0	0	0	0	0	0	0	0	0	0	0	0	0	0	0	0	0	1	0	0	0	0	0	0	0	0	0	0	0	0	0	0	0
OTU_1394	Bacteria	Proteobacteria	Deltaproteobacteria	Desulfobacterales	Desulfobacteraceae	Sva0081 sediment group	unknown species	5	2	4	8	2	3	7	8	6	3	1	12	0	1	0	0	0	0	0	0	0	12	0	0	2	3	6	3	8	38	0	1	0	2	0	0	12	0	2	0	0	3
OTU_1395	Bacteria	Proteobacteria	Gammaproteobacteria	Thiotrichales	Piscirickettsiaceae	unknown genus	unknown species	0	0	0	0	4	0	0	0	0	0	0	0	0	1	0	0	0	0	0	0	0	0	0	0	0	0	0	0	0	0	0	0	0	0	0	0	0	0	0	0	0	0
OTU_1396	Bacteria	Bacteroidetes	Cytophagia	Cytophagales	Flammeovirgaceae	Fulvivirga	unknown species	0	2	0	0	0	0	2	0	0	0	3	0	0	1	5	2	7	1	11	0	0	0	6	0	0	0	0	8	0	0	0	0	0	0	0	0	0	0	2	1	6	1
OTU_1397	Bacteria	Proteobacteria	Gammaproteobacteria	Oceanospirillales	Hahellaceae	Endozoicomonas	unknown species	6	16	0	0	0	11	1	0	1	17	4	1	0	1	25	1	57	11	38	3	76	0	8	8	62	0	0	8	0	0	0	2	0	0	0	0	0	0	0	0	0	0
OTU_1398	Bacteria	Proteobacteria	Gammaproteobacteria	Chromatiales	Chromatiaceae	Nitrosococcus	unknown species	0	0	0	0	0	0	0	0	0	0	0	8	0	0	0	3	0	1	0	1	0	0	0	0	0	0	0	5	0	0	0	0	0	1	2	0	2	0	0	0	0	0
OTU_1399	Bacteria	Bacteroidetes	Sphingobacteriia	Sphingobacteriales	NS11-12 marine group	unknown genus	unknown species	0	1	0	0	0	1	0	1	0	0	0	0	0	0	0	0	0	3	0	0	0	0	2	0	1	1	0	0	0	0	0	0	0	0	0	0	0	0	0	1	3	2
OTU_1400	Bacteria	Proteobacteria	Deltaproteobacteria	Myxococcales	Nannocystaceae	Nannocystis	unknown species	0	0	0	0	0	0	4	0	0	0	0	0	1	0	1	0	0	11	0	49	0	0	12	11	0	2	0	0	0	0	0	2	0	0	0	0	0	0	0	0	0	0
OTU_1401	Bacteria	Proteobacteria	Gammaproteobacteria	Xanthomonadales	JTB255 marine benthic group	unknown genus	unknown species	0	5	0	0	0	0	0	5	0	2	0	0	0	0	5	0	0	4	0	7	0	0	9	0	0	0	2	4	0	0	0	0	0	0	0	0	0	0	0	0	4	2
OTU_1402	Bacteria	Proteobacteria	Alphaproteobacteria	Rhodospirillales	Rhodospirillaceae	Thalassospira	unknown species	6	0	6	0	4	0	0	0	0	0	0	1	0	0	0	0	0	0	0	0	0	1	0	0	0	0	0	0	1	0	0	2	0	1	0	0	0	4	0	0	6	0
OTU_1403	Bacteria	Planctomycetes	Phycisphaerae	Phycisphaerales	Phycisphaeraceae	SM1A02	unknown species	0	0	0	0	0	0	14	0	0	0	0	0	1	0	2	1	0	8	3	7	0	0	0	1	0	3	17	0	0	0	0	0	0	0	0	0	0	0	0	0	0	0
OTU_1404	Bacteria	Proteobacteria	Alphaproteobacteria	Rhodospirillales	Rhodospirillaceae	Defluviicoccus	unknown species	0	0	0	0	0	0	0	0	0	0	0	2	0	0	0	0	16	0	0	0	0	0	0	0	0	0	0	0	0	0	0	0	0	0	0	0	0	0	11	0	0	0
OTU_1405	Bacteria	Proteobacteria	Alphaproteobacteria	Caulobacterales	Hyphomonadaceae	unknown genus	Litorimonas cladophorae	0	3	0	1	0	0	3	0	0	0	0	0	0	0	0	0	0	3	0	0	0	0	0	0	0	0	2	0	1	1	0	0	0	0	0	0	0	0	0	0	0	9
OTU_1406	Bacteria	Proteobacteria	Gammaproteobacteria	Cellvibrionales	Halieaceae	OM60(NOR5) clade	unknown species	0	0	1	1	0	4	5	0	5	0	0	0	3	0	19	3	0	4	13	0	11	0	0	5	0	0	0	4	2	0	2	0	0	0	0	0	1	0	0	0	0	0
OTU_1407	Bacteria	Proteobacteria	Deltaproteobacteria	Bdellovibrionales	Bdellovibrionaceae	OM27 clade	unknown species	0	3	0	1	0	2	30	0	6	3	4	0	1	0	32	4	3	23	1	14	14	0	33	3	0	19	30	16	0	0	4	4	0	0	4	0	6	0	0	0	0	25
OTU_1408	Bacteria	Gracilibacteria	unknown class	unknown order	unknown family	unknown genus	unknown species	0	0	0	0	0	0	0	3	5	12	0	0	0	0	0	0	0	0	0	6	0	0	0	0	0	0	0	0	0	24	0	2	0	4	2	0	2	2	0	0	0	1
OTU_1409	Bacteria	Proteobacteria	Alphaproteobacteria	Rhodobacterales	Rhodobacteraceae	Octadecabacter	Multi-affiliation	0	0	0	0	1	0	1	4	0	9	7	0	7	0	3	0	0	10	20	0	28	0	0	0	0	8	14	0	1	0	0	1	0	0	0	0	0	0	0	0	0	0
OTU_1410	Bacteria	Proteobacteria	Gammaproteobacteria	Oceanospirillales	SS1-B-06-26	unknown genus	unknown species	0	0	4	15	0	0	0	0	0	0	0	0	0	0	17	5	0	1	0	3	7	8	9	18	3	4	30	10	0	0	2	0	0	0	0	0	4	0	0	0	0	0
OTU_1411	Bacteria	Proteobacteria	Alphaproteobacteria	Rhodobacterales	Rhodobacteraceae	Multi-affiliation	Multi-affiliation	0	0	0	0	0	0	0	2	0	0	0	0	0	0	0	0	0	0	0	0	0	0	0	0	0	0	0	0	0	0	0	0	0	0	0	0	0	0	0	0	0	0
OTU_1412	Bacteria	Verrucomicrobia	Verrucomicrobiae	Verrucomicrobiales	Verrucomicrobiaceae	Roseibacillus	unknown species	0	0	0	0	0	0	1	0	0	0	0	0	0	0	0	0	0	0	0	0	0	0	0	0	0	0	0	4	0	0	0	0	0	1	0	0	0	0	0	0	0	0
OTU_1415	Bacteria	Proteobacteria	Gammaproteobacteria	Alteromonadales	Alteromonadaceae	Glaciecola	Multi-affiliation	2	0	0	0	0	7	0	0	0	3	0	0	0	0	0	0	0	1	0	0	0	0	0	0	0	2	0	0	0	0	2	0	0	0	0	0	0	0	0	0	0	0
OTU_1416	Bacteria	Proteobacteria	Gammaproteobacteria	Alteromonadales	Pseudoalteromonadaceae	Pseudoalteromonas	Pseudoalteromonas sp.	0	0	0	0	0	0	0	0	3	9	0	0	0	58	0	0	0	0	3	0	0	0	0	0	0	0	0	0	0	0	0	0	0	0	0	6	0	0	0	0	0	0
OTU_1418	Bacteria	Proteobacteria	Gammaproteobacteria	KI89A clade	unknown family	unknown genus	unknown species	0	0	0	0	0	0	0	0	0	0	0	0	0	0	0	0	0	0	0	0	0	0	0	0	0	1	4	1	0	0	0	0	0	0	0	0	0	0	0	0	0	0
OTU_1420	Bacteria	Bacteroidetes	Flavobacteriia	Flavobacteriales	Cryomorphaceae	Cryomorpha	unknown species	0	0	5	0	0	3	0	0	0	0	5	0	1	0	2	2	0	17	0	1	0	0	0	0	10	0	1	2	0	2	0	0	0	0	0	0	0	0	1	0	0	0
OTU_1421	Bacteria	Proteobacteria	Gammaproteobacteria	Alteromonadales	Shewanellaceae	Shewanella	Multi-affiliation	4	0	1	0	0	0	2	0	2	6	0	32	4	0	0	2	0	14	19	4	15	0	2	0	0	6	3	4	0	15	9	0	23	3	8	0	2	33	11	0	4	0
OTU_1423	Bacteria	Verrucomicrobia	Verrucomicrobiae	Verrucomicrobiales	Verrucomicrobiaceae	Roseibacillus	unknown species	0	12	0	0	0	0	1	0	1	8	0	0	7	0	5	0	0	0	4	22	2	0	0	0	0	0	0	21	0	0	0	0	1	0	0	0	0	0	0	0	0	3
OTU_1424	Bacteria	Proteobacteria	Gammaproteobacteria	Oceanospirillales	Oceanospirillaceae	Oceanospirillum	Oceanospirillum linum	0	0	0	0	0	0	5	0	0	0	11	0	0	9	6	0	0	0	0	8	0	0	0	0	0	0	21	0	0	0	0	0	0	0	0	0	0	0	0	0	0	0
OTU_1425	Bacteria	Proteobacteria	Alphaproteobacteria	DB1-14	unknown family	unknown genus	unknown species	0	7	0	0	0	0	0	0	0	0	20	0	0	0	3	0	0	1	2	0	0	0	27	0	0	0	0	7	0	0	0	0	0	0	0	0	0	0	0	0	0	0
OTU_1426	Bacteria	Proteobacteria	Gammaproteobacteria	KI89A clade	unknown family	unknown genus	unknown species	0	0	0	9	0	0	0	0	1	0	0	6	0	0	0	3	11	8	0	9	3	0	14	0	0	4	2	15	2	0	0	2	7	0	0	1	2	0	3	1	0	3
OTU_1427	Bacteria	Tenericutes	Mollicutes	Mycoplasmatales	Mycoplasmataceae	unknown genus	unknown species	2	15	3	6	14	0	6	2	4	2	1	1	17	0	1	1	0	2	0	3	0	7	5	0	0	0	0	0	13	21	3	4	20	1	0	4	5	3	10	0	2	0
OTU_1428	Bacteria	Acidobacteria	Acidobacteria	Subgroup 3	PAUC26f	unknown genus	unknown species	0	12	0	7	0	1	0	0	0	2	0	0	0	0	0	0	0	4	5	9	0	0	0	0	0	0	1	11	0	0	0	0	0	1	0	0	0	0	0	0	0	0
OTU_1429	Bacteria	Proteobacteria	Gammaproteobacteria	Oceanospirillales	Alcanivoracaceae	Alcanivorax	Multi-affiliation	0	0	0	0	4	0	0	0	0	1	0	0	0	0	0	1	0	0	0	0	0	0	0	0	0	0	0	0	0	0	0	0	0	0	0	0	0	0	0	0	0	0
OTU_1431	Bacteria	Proteobacteria	Alphaproteobacteria	Rhodobacterales	Rhodobacteraceae	unknown genus	unknown species	0	0	0	0	0	0	0	0	0	0	0	0	0	0	0	0	0	0	0	0	0	0	0	0	0	0	0	0	0	5	0	0	0	0	0	0	0	0	0	0	0	0
OTU_1433	Bacteria	Proteobacteria	Alphaproteobacteria	Rhodobacterales	Rhodobacteraceae	unknown genus	unknown species	1	0	0	0	0	1	4	0	2	0	0	2	0	0	17	0	0	25	0	0	11	0	2	0	0	0	34	0	0	0	0	0	0	0	0	0	0	0	0	0	0	1
OTU_1434	Bacteria	Saccharibacteria	unknown class	unknown order	unknown family	unknown genus	unknown species	0	0	0	0	0	0	7	0	5	0	0	0	0	0	0	0	0	0	0	0	0	0	0	0	0	11	0	0	2	0	0	0	15	0	0	3	0	0	0	0	0	0
OTU_1435	Bacteria	Proteobacteria	Deltaproteobacteria	Bdellovibrionales	Bdellovibrionaceae	OM27 clade	unknown species	0	0	0	8	0	0	0	0	0	2	0	2	0	0	0	0	0	0	0	0	0	0	7	0	0	0	0	0	0	0	0	0	0	0	0	0	0	0	0	0	0	3
OTU_1436	Bacteria	Proteobacteria	Alphaproteobacteria	Rhizobiales	Rhizobiales Incertae Sedis	Bauldia	unknown species	0	0	0	6	0	0	2	0	0	0	0	0	0	0	0	0	0	0	0	0	0	0	0	0	0	0	0	0	0	2	0	0	0	0	4	0	0	0	0	0	0	0
OTU_1437	Bacteria	Proteobacteria	Alphaproteobacteria	Sphingomonadales	Erythrobacteraceae	Erythrobacter	Erythrobacter longus	0	0	0	0	0	1	0	0	0	0	0	0	6	0	1	1	0	0	3	6	0	0	0	0	0	4	0	0	0	0	1	0	0	0	0	0	0	0	0	0	0	12
OTU_1438	Bacteria	Bacteroidetes	Flavobacteriia	Flavobacteriales	Flavobacteriaceae	unknown genus	unknown species	0	0	0	0	0	0	2	0	0	0	0	0	0	2	0	0	24	0	0	0	0	0	10	0	31	0	4	0	0	0	0	2	0	0	1	17	0	0	0	0	0	11
OTU_1439	Bacteria	Proteobacteria	Alphaproteobacteria	Rhizobiales	Phyllobacteriaceae	unknown genus	unknown species	0	0	5	0	0	0	0	0	5	2	0	0	0	0	0	0	0	0	0	0	0	0	0	0	0	0	2	11	2	0	0	0	0	0	9	0	0	0	0	0	1	1
OTU_1440	Bacteria	Cyanobacteria	Cyanobacteria	SubsectionIII	FamilyI	Phormidium	Oscillatoriales cyanobacterium LEGE 10370	0	0	0	0	0	0	0	0	0	0	20	0	0	0	1	14	0	0	0	0	0	0	0	0	0	0	0	1	0	0	1	0	0	0	0	0	0	0	21	0	0	0
OTU_1441	Bacteria	Planctomycetes	Planctomycetacia	Planctomycetales	Planctomycetaceae	Blastopirellula	unknown species	0	0	3	17	27	0	4	12	16	7	0	0	17	0	0	5	0	0	0	54	0	0	0	0	4	12	7	10	4	0	14	5	0	7	13	2	24	3	25	3	14	0
OTU_1442	Bacteria	Proteobacteria	Alphaproteobacteria	Rhodobacterales	Rhodobacteraceae	Stappia	Multi-affiliation	0	0	0	0	0	0	0	0	0	0	0	0	0	0	0	0	0	0	0	0	0	0	0	0	0	0	0	0	0	0	0	0	0	0	0	0	0	0	0	0	0	0
OTU_1443	Bacteria	Proteobacteria	Gammaproteobacteria	Alteromonadales	Colwelliaceae	Thalassotalea	gamma proteobacterium WINTA511da	0	0	0	4	0	0	0	0	1	0	3	0	0	0	0	4	0	0	0	2	0	0	0	0	0	0	0	0	1	0	0	0	0	0	0	1	0	0	0	0	0	1
OTU_1444	Bacteria	Proteobacteria	Alphaproteobacteria	Rhizobiales	Hyphomicrobiaceae	Filomicrobium	unknown species	11	0	3	0	0	0	0	0	0	1	0	0	0	0	0	0	1	6	1	0	0	0	0	0	0	0	0	2	0	0	1	0	0	1	0	0	3	0	0	0	0	3
OTU_1445	Bacteria	Proteobacteria	Alphaproteobacteria	Rhodobacterales	Rhodobacteraceae	unknown genus	unknown species	0	0	0	0	0	0	0	0	0	0	0	0	0	0	0	0	0	0	0	0	0	0	0	0	0	0	0	0	0	0	0	0	0	0	0	0	0	0	0	0	0	0
OTU_1446	Bacteria	Proteobacteria	Gammaproteobacteria	Cellvibrionales	Cellvibrionaceae	unknown genus	unknown species	0	0	0	289	0	0	1	0	0	6	4	1	3	1	14	0	9	12	0	8	0	0	5	19	0	0	26	23	0	3	0	0	0	3	1	0	6	3	53	0	0	0
OTU_1447	Bacteria	Proteobacteria	Alphaproteobacteria	Rickettsiales	SAR116 clade	unknown genus	unknown species	0	0	0	0	0	0	0	0	0	1	0	0	0	0	0	0	0	23	0	0	0	0	0	0	0	0	0	0	0	0	0	0	0	0	0	1	0	0	0	0	0	0
OTU_1448	Bacteria	Bacteroidetes	Sphingobacteriia	Sphingobacteriales	Saprospiraceae	unknown genus	unknown species	0	0	0	1	0	0	2	0	0	3	2	0	0	0	0	0	0	0	15	0	0	0	0	0	0	0	1	1	0	0	0	0	0	0	0	0	0	0	0	0	0	0
OTU_1449	Bacteria	Verrucomicrobia	Verrucomicrobiae	Verrucomicrobiales	Verrucomicrobiaceae	Roseibacillus	unknown species	0	4	9	5	0	0	3	1	5	5	0	0	13	1	0	5	47	6	0	1	0	0	21	0	0	7	9	13	5	0	0	9	0	4	1	2	3	0	0	4	0	2
OTU_1450	Bacteria	Proteobacteria	Gammaproteobacteria	Alteromonadales	Pseudoalteromonadaceae	Pseudoalteromonas	Pseudoalteromonas sp.	0	0	0	0	0	0	0	0	0	0	0	0	0	0	0	3	0	0	0	0	0	0	0	0	0	0	0	0	0	0	0	0	0	0	0	0	0	0	0	0	0	0
OTU_1451	Bacteria	Proteobacteria	Alphaproteobacteria	Rhodobacterales	Rhodobacteraceae	unknown genus	unknown species	11	0	0	0	0	0	4	0	1	3	0	0	0	1	0	0	0	0	0	0	0	0	0	0	0	0	0	0	0	7	0	0	0	0	0	0	0	0	25	0	0	0
OTU_1452	Bacteria	Cyanobacteria	Cyanobacteria	SubsectionII	FamilyII	Pleurocapsa	Stanieria sp.	0	0	0	0	3	0	1	0	0	0	0	0	0	0	0	0	0	0	15	29	0	0	0	17	0	0	0	0	0	0	0	59	0	1	0	0	1	0	5	0	0	0
OTU_1453	Bacteria	Proteobacteria	Gammaproteobacteria	Chromatiales	Granulosicoccaceae	Granulosicoccus	unknown species	0	0	0	0	0	0	0	0	0	0	0	0	0	0	0	0	0	0	0	0	0	0	0	0	0	0	0	0	0	0	0	0	0	0	0	0	0	0	0	0	0	0
OTU_1454	Bacteria	Proteobacteria	Alphaproteobacteria	Rhodobacterales	Rhodobacteraceae	Roseobacter	Multi-affiliation	0	0	0	0	0	1	2	0	0	0	0	0	0	0	0	0	0	0	0	0	0	0	0	0	0	0	0	0	0	0	0	0	0	0	0	0	0	0	0	0	0	0
OTU_1455	Bacteria	Proteobacteria	Gammaproteobacteria	Thiotrichales	Thiotrichaceae	Thiothrix	unknown species	0	0	0	0	0	0	0	0	0	0	0	0	0	0	0	0	0	0	0	0	0	0	0	0	0	0	0	0	0	0	0	0	0	0	0	0	0	0	0	0	0	0
OTU_1456	Bacteria	Proteobacteria	Gammaproteobacteria	Legionellales	Legionellaceae	unknown genus	unknown species	0	0	0	0	0	0	0	0	0	0	0	0	0	0	0	0	0	0	0	0	0	0	0	0	0	0	0	0	0	0	0	0	0	0	0	0	0	0	0	0	0	0
OTU_1458	Bacteria	Proteobacteria	Gammaproteobacteria	Order Incertae Sedis	Family Incertae Sedis	Marinicella	unknown species	0	1	0	0	0	0	3	0	1	5	0	0	6	0	0	1	0	0	0	0	1	0	0	0	0	0	1	6	0	0	0	0	0	0	0	0	1	0	0	0	0	0
OTU_1459	Bacteria	Bacteroidetes	Flavobacteriia	Flavobacteriales	Flavobacteriaceae	Multi-affiliation	Multi-affiliation	0	0	0	9	0	0	2	0	0	0	0	0	0	0	5	0	0	0	0	0	0	0	0	0	0	0	0	0	0	6	0	0	0	0	0	0	0	0	0	1	0	0
OTU_1460	Bacteria	Planctomycetes	Planctomycetacia	Planctomycetales	Planctomycetaceae	Planctomyces	unknown species	0	0	0	0	0	0	0	0	0	0	0	0	0	0	0	0	0	0	0	0	0	0	0	0	0	0	1	0	0	0	0	0	0	0	0	0	0	0	0	0	0	0
OTU_1461	Bacteria	Chloroflexi	Caldilineae	Caldilineales	Caldilineaceae	unknown genus	unknown species	5	6	9	1	7	6	0	1	8	1	0	9	1	0	3	0	0	30	0	4	0	5	0	0	0	0	0	0	7	0	0	4	0	9	7	0	3	0	7	0	0	0
OTU_1462	Bacteria	Proteobacteria	Alphaproteobacteria	Rhodobacterales	Rhodobacteraceae	Jannaschia	unknown species	0	0	0	22	0	0	1	0	0	0	0	0	0	0	0	0	0	0	0	0	0	0	3	0	0	0	2	0	0	2	0	0	2	0	7	0	0	0	0	0	0	2
OTU_1463	Bacteria	Proteobacteria	Gammaproteobacteria	Legionellales	Coxiellaceae	Coxiella	unknown species	0	0	0	0	0	0	0	0	0	0	0	0	0	0	1	0	0	0	0	0	0	0	0	0	0	0	0	0	0	0	0	0	0	0	0	0	0	0	0	0	0	0
OTU_1464	Bacteria	Proteobacteria	Gammaproteobacteria	Vibrionales	Vibrionaceae	Vibrio	Multi-affiliation	0	0	0	0	0	0	0	0	0	0	0	0	0	4	0	2	0	0	0	0	0	0	0	0	0	0	0	0	0	0	0	0	0	0	0	1	0	0	0	0	0	0
OTU_1465	Bacteria	Actinobacteria	Actinobacteria	Propionibacteriales	Propionibacteriaceae	unknown genus	unknown species	0	0	0	0	0	0	0	0	0	0	1	0	0	0	0	2	0	0	0	0	0	0	0	0	0	0	0	0	0	0	0	0	0	2	0	0	1	0	0	0	0	0
OTU_1466	Bacteria	Proteobacteria	Gammaproteobacteria	Cellvibrionales	Halieaceae	Haliea	unknown species	0	0	0	0	0	7	4	0	2	4	0	0	4	0	0	3	0	0	0	4	0	0	2	0	0	8	0	0	0	0	0	0	0	1	0	0	4	0	0	0	0	0
OTU_1468	Bacteria	Bacteroidetes	Flavobacteriia	Flavobacteriales	Flavobacteriaceae	Winogradskyella	Multi-affiliation	3	4	3	1	0	1	5	1	1	3	0	0	0	0	10	0	0	8	2	0	7	0	2	0	0	0	3	0	0	0	1	0	0	0	0	0	0	0	0	0	0	3
OTU_1469	Bacteria	Parcubacteria	unknown class	unknown order	unknown family	unknown genus	unknown species	0	0	0	0	0	0	0	0	0	27	0	0	0	0	0	1	0	0	0	0	0	0	0	0	0	0	0	0	0	0	0	0	0	0	0	0	0	0	7	0	0	0
OTU_1470	Bacteria	TM6	unknown class	unknown order	unknown family	unknown genus	unknown species	0	0	0	0	0	0	0	0	0	0	0	0	0	0	0	0	0	0	0	0	0	0	0	0	0	0	0	0	0	0	0	0	0	0	0	0	0	0	0	0	0	0
OTU_1472	Bacteria	Planctomycetes	Planctomycetacia	Planctomycetales	Planctomycetaceae	Blastopirellula	unknown species	0	0	0	0	0	0	0	0	1	0	0	0	0	0	0	0	0	0	0	0	0	0	0	0	0	7	0	0	0	0	0	0	0	0	0	0	0	0	0	0	0	7
OTU_1473	Bacteria	Planctomycetes	Planctomycetacia	Planctomycetales	Planctomycetaceae	Rhodopirellula	planctomycete MS30D1	0	9	0	7	1	0	13	0	9	0	0	2	0	0	2	1	0	0	0	0	0	0	0	0	0	0	0	8	0	3	1	0	7	1	0	0	3	0	0	0	0	0
OTU_1474	Bacteria	Planctomycetes	Phycisphaerae	Phycisphaerales	Phycisphaeraceae	SM1A02	unknown species	0	0	0	0	0	0	0	0	0	0	0	0	0	0	0	0	0	0	0	0	0	0	0	0	0	0	0	0	0	0	0	0	0	0	0	0	0	0	16	0	0	0
OTU_1475	Bacteria	Proteobacteria	Gammaproteobacteria	Order Incertae Sedis	Family Incertae Sedis	Marinicella	unknown species	0	5	0	0	0	2	5	2	1	4	0	0	5	0	14	0	0	0	2	10	18	0	9	17	0	0	2	0	0	0	0	0	6	2	0	0	0	0	0	0	0	7
OTU_1476	Bacteria	Proteobacteria	Gammaproteobacteria	Oceanospirillales	SAR86 clade	unknown genus	unknown species	0	0	0	0	0	0	0	0	0	0	0	0	0	0	0	1	0	0	0	0	0	0	0	0	0	0	0	0	0	0	0	0	0	0	0	0	0	0	0	0	0	0
OTU_1478	Bacteria	Proteobacteria	Alphaproteobacteria	Rhodobacterales	Rhodobacteraceae	Amaricoccus	unknown species	0	0	4	0	0	0	0	0	0	0	0	0	0	0	0	0	0	0	0	0	0	0	0	0	0	0	4	0	0	0	0	0	0	0	0	0	0	0	0	0	0	0
OTU_1481	Bacteria	Proteobacteria	Gammaproteobacteria	Vibrionales	Vibrionaceae	Multi-affiliation	Multi-affiliation	0	0	0	0	19	0	0	0	0	0	0	0	0	0	0	4	0	26	0	0	0	0	0	0	4	0	6	0	4	0	7	0	0	0	0	0	2	0	8	0	0	3
OTU_1482	Bacteria	Proteobacteria	Gammaproteobacteria	Arenicellales	Arenicellaceae	unknown genus	unknown species	0	0	0	1	4	0	0	0	1	0	0	0	0	0	0	0	0	5	0	0	0	0	0	0	0	0	0	0	0	15	1	0	0	0	0	0	0	0	0	0	0	0
OTU_1484	Bacteria	Planctomycetes	Planctomycetacia	Planctomycetales	Planctomycetaceae	Blastopirellula	unknown species	0	0	0	0	0	0	0	0	0	0	0	0	0	0	0	0	0	0	0	0	0	0	0	0	0	15	0	0	0	0	0	0	0	1	0	0	0	0	0	0	0	0
OTU_1485	Bacteria	Planctomycetes	Planctomycetacia	Planctomycetales	Planctomycetaceae	Pir4 lineage	Multi-affiliation	0	0	0	0	0	0	0	0	2	0	0	0	0	0	0	0	0	0	0	0	0	0	0	0	0	0	0	3	0	0	0	0	0	0	2	0	0	0	0	0	0	0
OTU_1486	Bacteria	Planctomycetes	Planctomycetacia	Planctomycetales	Planctomycetaceae	Pir4 lineage	planctomycete MS1399	0	0	0	0	0	0	0	0	0	0	0	0	0	0	0	0	0	0	0	0	1	0	0	0	0	0	0	0	0	0	0	0	0	0	0	0	0	0	0	0	0	0
OTU_1487	Bacteria	Gracilibacteria	unknown class	unknown order	unknown family	unknown genus	unknown species	0	0	0	0	0	0	0	0	0	0	0	0	0	1	0	0	0	0	0	0	0	0	0	0	0	0	0	0	0	0	0	0	0	0	0	0	0	0	0	0	0	0
OTU_1489	Bacteria	Firmicutes	Clostridia	Clostridiales	JTB215	unknown genus	unknown species	0	0	0	0	0	0	0	0	1	0	0	0	0	21	3	2	0	0	0	0	0	0	0	0	0	0	5	0	0	0	0	0	0	0	0	7	0	0	0	0	0	0
OTU_1490	Bacteria	Proteobacteria	Alphaproteobacteria	Rhodospirillales	Rhodospirillaceae	AEGEAN-169 marine group	unknown species	0	0	0	0	0	0	0	0	0	0	0	0	0	0	0	0	0	0	0	0	0	0	0	0	0	0	0	0	0	0	0	0	0	0	0	0	0	0	0	0	0	0
OTU_1491	Bacteria	Proteobacteria	SPOTSOCT00m83	unknown order	unknown family	unknown genus	unknown species	0	0	0	0	0	0	0	0	0	2	0	0	2	0	0	0	0	0	0	0	0	0	5	0	0	0	0	4	0	0	0	0	0	0	0	0	0	0	2	0	0	0
OTU_1492	Bacteria	Proteobacteria	Alphaproteobacteria	Rhodobacterales	Rhodobacteraceae	Ruegeria	Multi-affiliation	0	3	0	0	1	0	2	0	2	0	28	0	1	0	1	7	0	0	0	0	6	0	0	0	0	0	0	6	0	0	0	0	0	0	0	0	8	0	0	0	0	1
OTU_1493	Bacteria	Proteobacteria	Gammaproteobacteria	Pseudomonadales	Pseudomonadaceae	Pseudomonas	Multi-affiliation	0	0	0	4	0	0	0	4	6	0	6	2	1	0	0	6	0	14	6	10	0	5	0	0	4	10	4	1	0	0	0	0	6	0	0	0	1	0	0	0	7	0
OTU_1494	Bacteria	Bacteroidetes	Cytophagia	Order II	Rhodothermaceae	Rubricoccus	Rubricoccus marinus	5	0	0	0	0	0	4	4	0	0	0	0	0	0	0	0	0	0	0	0	0	0	3	0	0	0	0	0	0	0	0	0	0	0	0	0	0	0	0	0	0	0
OTU_1495	Bacteria	Proteobacteria	Gammaproteobacteria	Alteromonadales	Psychromonadaceae	Psychromonas	Alteromonas sp.	2	0	2	0	13	1	0	1	13	6	13	0	0	2	0	105	0	23	4	0	0	0	0	0	0	5	13	7	3	0	0	14	0	34	0	166	3	4	5	0	0	40
OTU_1496	Bacteria	Proteobacteria	Alphaproteobacteria	Kordiimonadales	Kordiimonadaceae	Kordiimonas	unknown species	0	0	0	3	0	2	9	0	1	5	0	0	9	0	30	0	0	3	2	4	0	0	0	0	6	0	0	2	0	0	3	3	5	0	10	0	0	0	2	0	0	0
OTU_1497	Bacteria	Verrucomicrobia	Verrucomicrobiae	Verrucomicrobiales	Verrucomicrobiaceae	Roseibacillus	Roseibacillus ponti	0	0	6	1	0	0	22	22	0	13	0	0	7	0	7	0	19	0	0	10	0	0	1	0	3	0	8	11	6	9	0	2	0	2	0	11	1	0	4	0	0	4
OTU_1498	Bacteria	Acidobacteria	Acidobacteria	Subgroup 4	unknown family	Blastocatella	unknown species	0	0	0	0	0	0	0	0	0	0	0	0	0	0	0	0	0	0	0	0	0	0	0	0	0	0	0	5	0	0	0	0	0	0	0	0	0	0	0	0	0	0
OTU_1499	Bacteria	Planctomycetes	028H05-P-BN-P5	unknown order	unknown family	unknown genus	unknown species	0	0	0	0	0	0	3	2	1	0	1	0	0	0	11	0	0	4	4	0	12	0	8	0	0	0	1	0	0	0	0	0	0	1	0	0	0	0	1	0	0	0
OTU_1500	Bacteria	Bacteroidetes	Flavobacteriia	Flavobacteriales	Flavobacteriaceae	Dokdonia	Multi-affiliation	1	2	0	0	3	0	2	0	0	0	0	0	1	0	0	0	0	0	0	6	0	0	6	0	1	0	0	6	1	0	0	1	0	1	0	0	0	0	3	1	0	0
OTU_1501	Bacteria	Bacteroidetes	Flavobacteriia	Flavobacteriales	Flavobacteriaceae	unknown genus	Flavobacteriaceae bacterium E8	0	0	0	0	0	0	1	1	0	0	0	0	1	0	0	0	0	0	0	0	0	0	0	0	0	5	0	0	0	0	0	0	0	0	0	0	0	0	0	0	0	0
OTU_1502	Bacteria	Planctomycetes	Phycisphaerae	Phycisphaerales	Phycisphaeraceae	Algisphaera	Algisphaera agarilytica	0	0	0	0	0	0	3	0	8	11	0	0	3	0	25	1	0	4	18	14	19	0	0	22	1	4	0	36	0	0	0	0	11	0	0	0	0	0	19	0	0	0
OTU_1504	Bacteria	Acidobacteria	Holophagae	Acanthopleuribacterales	Acanthopleuribacteraceae	Acanthopleuribacter	unknown species	0	2	0	0	0	0	0	0	0	0	0	0	0	0	0	0	0	0	0	0	0	0	0	0	0	0	5	0	0	0	0	0	0	0	0	0	0	0	0	0	0	0
OTU_1505	Bacteria	Chloroflexi	KD4-96	unknown order	unknown family	unknown genus	unknown species	0	0	0	2	4	0	4	8	0	0	0	15	0	0	2	5	0	3	12	0	26	0	0	3	0	2	0	16	0	2	3	1	0	0	0	0	8	2	0	3	1	0
OTU_1506	Bacteria	Proteobacteria	Deltaproteobacteria	Myxococcales	Sandaracinaceae	unknown genus	unknown species	0	0	0	0	0	0	0	0	0	0	0	0	0	0	3	0	0	0	3	0	0	0	0	7	0	0	0	3	1	0	0	0	0	0	0	0	0	0	0	0	0	3
OTU_1507	Bacteria	Proteobacteria	Alphaproteobacteria	Caulobacterales	Hyphomonadaceae	Algimonas	unknown species	0	0	0	1	0	0	0	0	0	2	0	0	1	0	1	0	0	0	0	7	0	0	5	0	0	0	3	0	0	0	0	0	0	0	0	0	6	0	0	0	0	0
OTU_1508	Bacteria	Proteobacteria	Gammaproteobacteria	Order Incertae Sedis	Family Incertae Sedis	Marinicella	unknown species	6	0	0	7	38	5	1	2	3	1	2	1	4	0	0	1	50	11	1	0	2	1	6	0	0	0	2	2	4	0	0	0	0	0	3	1	0	2	9	0	1	12
OTU_1511	Bacteria	Bacteroidetes	Sphingobacteriia	Sphingobacteriales	Saprospiraceae	Lewinella	unknown species	1	0	0	0	0	0	1	0	0	0	0	0	0	0	6	0	5	0	1	0	15	0	2	0	0	0	0	0	0	0	0	0	4	0	0	0	0	0	0	0	0	1
OTU_1512	Bacteria	Planctomycetes	Planctomycetacia	Planctomycetales	Planctomycetaceae	Blastopirellula	unknown species	0	0	0	0	0	0	0	0	0	0	0	0	0	0	0	0	0	0	0	0	0	0	0	0	0	0	0	0	0	0	0	0	0	0	0	0	0	0	0	0	0	0
OTU_1513	Bacteria	Proteobacteria	Deltaproteobacteria	Myxococcales	Sandaracinaceae	Sandaracinus	unknown species	10	1	0	0	0	0	0	0	0	3	0	0	11	0	1	0	0	6	6	3	15	1	0	9	5	0	0	8	0	0	0	0	0	0	0	0	0	0	0	0	0	1
OTU_1514	Bacteria	Firmicutes	Erysipelotrichia	Erysipelotrichales	Erysipelotrichaceae	Turicibacter	unknown species	2	0	0	0	27	2	1	2	1	3	0	6	0	0	3	0	0	1	0	32	0	5	4	0	0	0	0	1	9	0	9	4	10	1	1	12	0	2	2	4	1	4
OTU_1515	Bacteria	Bacteroidetes	Sphingobacteriia	Sphingobacteriales	Saprospiraceae	Multi-affiliation	Multi-affiliation	0	2	0	0	0	1	1	0	0	7	0	1	8	1	8	1	0	21	6	1	0	0	2	0	0	1	5	31	1	0	0	1	1	0	0	0	0	0	0	0	0	0
OTU_1516	Bacteria	Proteobacteria	Alphaproteobacteria	Rhodobacterales	Rhodobacteraceae	Planktomarina	unknown species	0	0	2	0	0	0	0	0	0	0	0	0	0	0	0	0	0	0	0	0	0	0	0	0	0	0	0	0	0	0	0	0	0	0	0	0	0	0	0	0	0	0
OTU_1518	Bacteria	Parcubacteria	unknown class	unknown order	unknown family	unknown genus	unknown species	0	0	0	0	0	0	1	0	0	0	0	4	0	0	0	0	0	0	0	0	0	0	0	0	0	0	3	0	0	0	0	0	0	0	0	0	0	0	0	0	0	1
OTU_1519	Bacteria	Proteobacteria	Deltaproteobacteria	Desulfobacterales	Desulfobacteraceae	SEEP-SRB1	unknown species	0	9	5	7	0	0	0	13	5	2	0	11	3	0	0	1	0	0	4	2	0	0	0	0	0	1	4	0	7	0	1	6	0	0	0	0	0	1	9	0	2	1
OTU_1520	Bacteria	Planctomycetes	Planctomycetacia	Planctomycetales	Planctomycetaceae	Planctomyces	unknown species	0	0	0	0	0	0	4	0	0	0	0	0	0	0	0	1	0	0	0	0	0	0	0	0	0	0	20	0	0	0	0	0	0	0	0	0	0	0	0	0	0	8
OTU_1521	Bacteria	Proteobacteria	Gammaproteobacteria	Alteromonadales	Alteromonadaceae	Paraglaciecola	Multi-affiliation	0	0	0	0	0	3	0	0	0	0	0	2	0	2	0	0	0	0	0	0	0	0	0	0	0	14	0	0	0	0	0	0	0	0	0	20	0	0	0	0	0	6
OTU_1523	Bacteria	Verrucomicrobia	Verrucomicrobiae	Verrucomicrobiales	DEV007	unknown genus	unknown species	1	0	0	0	0	0	0	4	3	2	0	0	0	0	0	0	0	0	0	0	0	0	0	0	0	11	0	0	0	0	11	0	0	0	0	0	0	0	0	0	0	0
OTU_1524	Bacteria	Proteobacteria	Alphaproteobacteria	Rhodobacterales	Rhodobacteraceae	Multi-affiliation	Multi-affiliation	0	0	0	0	0	0	1	0	0	0	0	0	1	0	0	9	0	5	0	0	21	0	0	0	0	19	0	0	0	0	0	0	0	0	0	3	0	0	0	0	0	0
OTU_1525	Bacteria	Planctomycetes	Phycisphaerae	Phycisphaerales	Phycisphaeraceae	Algisphaera	Algisphaera agarilytica	0	0	0	0	0	0	0	0	0	0	0	0	0	0	19	4	0	0	0	3	0	0	0	0	0	0	0	0	0	0	0	0	0	0	0	0	0	0	0	0	0	0
OTU_1526	Bacteria	Saccharibacteria	unknown class	unknown order	unknown family	unknown genus	unknown species	13	0	0	0	0	0	0	9	0	3	7	0	0	0	5	1	0	8	0	0	6	0	7	0	0	2	0	2	0	0	0	0	0	0	0	3	0	0	6	0	0	0
OTU_1527	Bacteria	Verrucomicrobia	Verrucomicrobiae	Verrucomicrobiales	DEV007	unknown genus	unknown species	0	1	0	3	0	0	3	6	0	1	0	0	0	0	1	0	0	1	0	4	0	0	0	0	0	0	0	0	1	1	0	0	0	0	0	0	0	0	0	0	0	0
OTU_1528	Bacteria	Proteobacteria	Gammaproteobacteria	Alteromonadales	Shewanellaceae	Shewanella	Multi-affiliation	0	2	0	0	0	0	6	0	3	0	8	0	10	13	0	39	0	0	0	0	1	0	0	0	0	0	1	0	0	0	0	0	0	2	9	7	3	0	0	0	0	26
OTU_1531	Bacteria	Proteobacteria	Alphaproteobacteria	Rickettsiales	Holosporaceae	Candidatus Gortzia	unknown species	0	0	0	0	0	0	0	0	0	0	0	0	0	0	0	0	0	0	0	0	0	0	0	0	0	0	0	0	0	0	0	0	0	0	0	0	0	0	0	0	0	0
OTU_1532	Bacteria	Proteobacteria	Gammaproteobacteria	Xanthomonadales	JTB255 marine benthic group	unknown genus	unknown species	0	0	14	10	2	2	1	7	0	3	0	0	0	1	3	1	0	3	1	0	0	13	17	0	13	9	16	13	0	0	4	0	0	0	0	4	0	0	0	0	0	33
OTU_1533	Bacteria	Proteobacteria	Gammaproteobacteria	KI89A clade	unknown family	unknown genus	unknown species	0	9	0	8	0	0	28	1	0	1	42	1	11	0	51	6	27	21	19	7	10	7	0	4	0	0	11	23	10	6	4	0	5	0	0	0	0	0	0	0	0	0
OTU_1534	Bacteria	Actinobacteria	Actinobacteria	Corynebacteriales	Mycobacteriaceae	Mycobacterium	unknown species	2	1	2	0	2	0	0	0	0	0	0	0	1	0	0	2	0	0	0	0	0	0	0	0	16	0	21	0	0	23	0	0	0	0	0	0	0	0	7	0	1	0
OTU_1535	Bacteria	Bacteroidetes	Sphingobacteriia	Sphingobacteriales	Saprospiraceae	Lewinella	Lewinella cohaerens	0	0	0	0	0	14	9	0	0	2	0	0	0	0	75	3	0	0	0	3	27	0	0	16	0	0	10	18	0	0	0	0	0	0	0	0	0	0	0	0	5	0
OTU_1536	Bacteria	Proteobacteria	Gammaproteobacteria	Gammaproteobacteria Incertae Sedis	unknown family	Sedimenticola	unknown species	17	0	10	10	7	0	5	1	10	18	0	4	4	0	0	1	0	0	0	5	0	0	0	38	0	6	0	0	3	3	5	4	26	2	3	1	1	0	1	0	3	15
OTU_1537	Bacteria	Proteobacteria	Alphaproteobacteria	Rickettsiales	Anaplasmataceae	Candidatus Neoehrlichia	Multi-affiliation	0	0	0	0	0	0	0	0	0	0	0	0	0	0	0	0	16	0	0	0	0	0	0	0	0	0	0	0	0	0	0	0	0	1	0	0	0	0	0	0	0	0
OTU_1539	Bacteria	Proteobacteria	Alphaproteobacteria	Rhizobiales	Phyllobacteriaceae	Pseudahrensia	unknown species	2	0	20	0	0	0	0	0	2	0	0	0	4	1	23	1	0	2	1	0	0	0	23	0	3	0	7	6	1	3	0	0	0	3	0	0	0	2	4	0	0	0
OTU_1540	Bacteria	Gemmatimonadetes	Gemmatimonadetes	BD2-11 terrestrial group	unknown family	unknown genus	unknown species	0	0	0	0	0	0	0	0	0	0	0	0	0	0	0	0	0	0	0	0	0	0	1	0	0	10	0	2	0	0	0	0	0	0	0	0	0	0	0	0	0	1
OTU_1541	Bacteria	Bacteroidetes	Sphingobacteriia	Sphingobacteriales	Saprospiraceae	unknown genus	unknown species	0	5	0	14	0	5	10	0	0	2	0	0	6	0	20	1	5	14	10	14	9	3	0	7	0	0	0	12	0	0	0	0	8	0	2	0	0	0	0	0	0	0
OTU_1542	Bacteria	Omnitrophica	NPL-UPA2	unknown order	unknown family	unknown genus	unknown species	0	0	0	0	0	0	0	0	0	0	0	0	0	0	0	0	0	43	4	1	0	0	75	0	0	0	0	9	0	0	0	0	0	0	0	0	0	0	9	0	0	0
OTU_1543	Bacteria	Bacteroidetes	Flavobacteriia	Flavobacteriales	Flavobacteriaceae	Multi-affiliation	Multi-affiliation	0	1	0	2	0	0	0	0	0	0	0	0	0	0	1	0	0	0	0	4	0	0	0	0	0	0	0	4	0	2	0	0	0	0	0	0	0	0	0	0	0	4
OTU_1544	Bacteria	Proteobacteria	Gammaproteobacteria	Vibrionales	Vibrionaceae	Vibrio	Vibrio ichthyoenteri	0	0	9	0	0	0	0	0	4	0	0	0	0	0	0	1	0	0	0	0	0	0	0	0	0	2	5	0	0	2	2	6	0	0	1	0	0	0	0	0	0	15
OTU_1545	Bacteria	Verrucomicrobia	Verrucomicrobiae	Verrucomicrobiales	Verrucomicrobiaceae	Roseibacillus	unknown species	9	0	2	10	0	0	1	4	7	1	15	0	0	0	4	1	0	4	0	0	0	0	0	0	0	4	7	7	1	4	6	27	0	4	0	10	1	3	27	5	0	12
OTU_1546	Bacteria	Proteobacteria	Deltaproteobacteria	Desulfobacterales	Desulfobacteraceae	Sva0081 sediment group	unknown species	2	10	7	24	6	3	3	8	13	2	23	20	0	0	3	6	11	0	0	7	8	8	0	1	3	2	2	18	4	4	7	1	27	1	9	13	9	1	3	2	2	7
OTU_1547	Bacteria	Verrucomicrobia	OPB35 soil group	unknown order	unknown family	unknown genus	unknown species	0	0	0	0	0	0	0	0	0	0	0	0	2	0	9	0	0	0	0	1	0	0	22	0	0	0	0	4	0	0	0	0	0	0	0	0	0	0	0	0	0	0
OTU_1548	Bacteria	Proteobacteria	Deltaproteobacteria	Desulfovibrionales	Desulfovibrionaceae	Desulfovibrio	Multi-affiliation	0	0	0	0	0	0	0	4	0	0	2	0	4	0	0	0	0	1	0	3	0	0	0	0	0	0	0	0	0	0	3	0	0	0	0	0	1	0	0	0	0	0
OTU_1550	Bacteria	Planctomycetes	Pla4 lineage	unknown order	unknown family	unknown genus	unknown species	0	4	0	0	0	0	2	0	0	0	0	0	0	0	0	0	0	0	2	0	0	0	0	0	0	0	0	4	0	0	0	0	0	0	0	0	0	0	0	0	0	0
OTU_1551	Bacteria	Proteobacteria	Alphaproteobacteria	Rhodobacterales	Rhodobacteraceae	unknown genus	unknown species	0	0	0	10	1	0	13	0	8	0	0	0	0	0	7	1	45	0	1	1	19	0	0	0	0	10	2	0	0	0	0	2	0	0	0	0	1	0	0	0	0	3
OTU_1552	Bacteria	Verrucomicrobia	Opitutae	Puniceicoccales	Puniceicoccaceae	marine group	unknown species	10	1	1	2	7	27	3	14	4	1	0	9	17	2	0	30	14	0	5	1	0	0	11	0	10	28	19	8	3	30	22	5	0	2	1	10	10	2	6	0	18	19
OTU_1553	Bacteria	Bacteroidetes	Sphingobacteriia	Sphingobacteriales	Saprospiraceae	unknown genus	unknown species	0	7	0	0	0	0	3	0	0	0	0	0	0	0	1	1	11	13	0	0	36	0	0	0	0	1	1	3	0	6	1	0	0	0	0	0	0	2	0	0	0	0
OTU_1554	Bacteria	Proteobacteria	Alphaproteobacteria	Rhodobacterales	Rhodobacteraceae	Ruegeria	unknown species	0	0	2	0	0	0	0	0	0	0	0	0	0	0	2	0	0	0	0	0	0	0	0	0	0	0	0	0	0	0	0	0	0	0	0	0	0	0	0	0	0	0
OTU_1555	Bacteria	Proteobacteria	Alphaproteobacteria	Rhodobacterales	Rhodobacteraceae	unknown genus	unknown species	4	0	0	0	21	0	0	0	2	13	0	0	2	1	1	0	0	0	2	3	2	5	14	0	14	0	2	19	0	1	0	0	0	0	0	3	0	1	0	0	0	10
OTU_1556	Bacteria	Proteobacteria	Gammaproteobacteria	Thiotrichales	Thiotrichaceae	unknown genus	unknown species	0	0	0	0	0	0	0	0	0	0	0	1	4	0	0	0	0	0	1	0	0	0	0	0	0	0	0	0	0	0	0	0	0	0	0	0	0	0	0	0	0	2
OTU_1557	Bacteria	Bacteroidetes	Flavobacteriia	Flavobacteriales	Flavobacteriaceae	unknown genus	unknown species	0	0	0	0	17	0	3	2	0	2	0	4	2	0	9	5	0	0	9	0	0	0	0	0	0	0	0	0	0	0	0	0	6	0	0	0	0	0	3	0	0	2
OTU_1558	Bacteria	Bacteroidetes	Flavobacteriia	Flavobacteriales	Cryomorphaceae	Cryomorpha	unknown species	6	0	0	0	0	0	17	1	4	1	0	0	2	1	29	0	5	12	1	29	2	1	6	49	27	0	6	11	0	0	0	0	0	0	1	1	0	1	1	0	0	1
OTU_1560	Bacteria	Proteobacteria	Alphaproteobacteria	S26-47	unknown family	unknown genus	unknown species	0	0	0	0	0	0	0	0	0	0	0	0	0	0	0	0	0	0	0	0	0	0	0	0	0	0	0	0	0	0	0	0	0	0	0	0	0	0	0	0	0	0
OTU_1561	Bacteria	Planctomycetes	Planctomycetacia	Planctomycetales	Planctomycetaceae	Planctomyces	unknown species	0	0	0	0	0	0	1	0	0	0	0	0	0	0	18	0	0	0	0	0	0	0	0	0	0	0	0	0	0	0	0	0	0	0	0	0	0	0	0	0	0	0
OTU_1562	Bacteria	Proteobacteria	Gammaproteobacteria	Cellvibrionales	Halieaceae	OM60(NOR5) clade	unknown species	0	0	0	17	1	1	1	1	0	1	0	0	0	1	2	0	7	0	0	0	8	0	7	0	19	1	4	0	1	0	0	0	0	0	1	13	0	0	0	0	0	1
OTU_1563	Bacteria	Chloroflexi	Caldilineae	Caldilineales	Caldilineaceae	unknown genus	unknown species	0	0	7	0	0	0	0	0	5	0	0	0	0	0	0	0	0	0	0	1	0	0	0	0	0	0	0	0	5	1	0	0	0	0	0	0	0	0	0	0	0	0
OTU_1565	Bacteria	Proteobacteria	Deltaproteobacteria	Desulfuromonadales	Sva1033	unknown genus	unknown species	3	0	12	9	5	0	14	0	8	1	1	0	7	0	13	5	0	21	3	2	6	15	0	2	1	0	8	7	2	1	6	2	12	1	4	0	8	1	38	1	0	13
OTU_1566	Bacteria	Bacteroidetes	Flavobacteriia	Flavobacteriales	Flavobacteriaceae	Spongiibacterium	Croceitalea sp.	1	1	0	1	1	1	64	0	4	4	0	0	3	0	34	0	0	5	1	1	0	0	20	26	2	2	1	11	0	1	1	0	4	2	0	0	2	0	6	0	0	4
OTU_1567	Bacteria	Cyanobacteria	Cyanobacteria	SubsectionII	FamilyII	Pleurocapsa	Dermocarpa sp.	6	2	2	1	0	0	0	4	7	0	0	0	1	1	9	1	0	0	0	1	0	0	9	8	7	0	0	2	0	0	0	20	0	1	0	0	0	0	4	0	0	0
OTU_1568	Bacteria	Planctomycetes	Planctomycetacia	Planctomycetales	Planctomycetaceae	Blastopirellula	unknown species	4	0	0	0	18	0	1	0	0	0	3	0	0	0	0	0	0	0	0	0	0	0	0	0	0	0	0	4	0	0	0	1	0	0	0	0	0	0	0	0	0	0
OTU_1570	Bacteria	Planctomycetes	OM190	unknown order	unknown family	unknown genus	unknown species	0	0	0	0	0	0	0	0	0	0	0	0	0	0	2	0	0	0	0	5	0	0	0	0	0	0	5	18	0	0	0	0	0	0	0	0	0	0	0	0	0	0
OTU_1571	Bacteria	Bacteroidetes	Sphingobacteriia	Sphingobacteriales	Chitinophagaceae	unknown genus	unknown species	0	0	0	0	0	0	0	0	0	0	0	0	0	0	0	0	0	0	0	0	0	0	0	0	0	1	0	0	0	2	0	0	0	0	0	0	0	0	0	0	0	0
OTU_1572	Bacteria	Proteobacteria	Alphaproteobacteria	Rhodobacterales	Rhodobacteraceae	Roseobacter clade NAC11-7 lineage	unknown species	8	0	0	2	0	0	1	0	2	8	5	0	2	0	0	3	0	0	8	0	0	0	6	0	0	2	0	19	0	0	2	9	0	5	0	0	1	0	7	3	0	4
OTU_1574	Bacteria	Bacteroidetes	Flavobacteriia	Flavobacteriales	Flavobacteriaceae	Flaviramulus	unknown species	0	16	0	2	0	0	2	0	0	4	4	0	13	0	8	0	0	3	9	14	20	0	6	42	7	0	5	33	0	2	2	0	0	0	0	1	0	0	30	0	0	3
OTU_1575	Bacteria	Proteobacteria	Gammaproteobacteria	Oceanospirillales	Oceanospirillaceae	Amphritea	Multi-affiliation	6	0	0	0	0	0	0	0	0	0	0	0	0	53	0	0	0	0	0	0	0	0	0	0	0	0	0	0	0	0	0	0	0	0	0	6	0	0	0	0	0	0
OTU_1576	Bacteria	Proteobacteria	Deltaproteobacteria	Desulfuromonadales	GR-WP33-58	unknown genus	unknown species	0	0	0	0	0	0	0	0	0	0	0	0	0	0	0	0	0	0	0	0	0	0	0	0	0	0	0	0	0	0	0	0	0	0	0	0	0	0	0	0	0	0
OTU_1577	Bacteria	Planctomycetes	Planctomycetacia	Planctomycetales	Planctomycetaceae	Planctomyces	unknown species	0	0	3	0	11	0	2	0	0	0	0	0	3	0	0	2	29	0	2	5	0	0	16	0	0	0	2	22	0	0	5	0	0	0	0	1	5	0	18	0	0	12
OTU_1578	Bacteria	Planctomycetes	028H05-P-BN-P5	unknown order	unknown family	unknown genus	unknown species	0	0	0	0	0	0	5	0	2	0	0	0	0	0	0	0	0	0	0	0	0	7	0	0	0	0	7	0	0	0	0	0	7	0	1	0	0	0	9	4	0	0
OTU_1579	Bacteria	Proteobacteria	Alphaproteobacteria	Rhodobacterales	Rhodobacteraceae	unknown genus	unknown species	0	0	0	0	0	9	0	0	0	0	0	0	0	0	0	0	0	10	0	0	0	0	0	0	0	0	0	2	0	0	4	0	0	0	0	0	0	0	0	0	0	0
OTU_1580	Bacteria	Proteobacteria	Deltaproteobacteria	Bdellovibrionales	Bdellovibrionaceae	Bdellovibrio	unknown species	0	0	0	0	0	0	0	0	0	0	0	0	0	0	0	0	0	8	0	0	0	0	1	0	0	0	0	3	0	0	0	0	0	1	0	0	0	0	0	0	0	0
OTU_1581	Bacteria	Actinobacteria	Actinobacteria	Propionibacteriales	Propionibacteriaceae	unknown genus	unknown species	3	0	0	0	0	0	0	0	0	0	0	0	0	0	0	2	0	0	0	0	0	0	0	0	0	0	0	0	0	0	0	0	0	0	0	0	0	2	0	0	0	0
OTU_1582	Bacteria	Planctomycetes	Planctomycetacia	Planctomycetales	Planctomycetaceae	Bythopirellula	unknown species	0	0	0	0	0	0	0	0	0	0	0	0	0	0	9	0	0	0	0	0	0	0	0	0	0	0	0	0	0	0	0	0	0	0	0	0	0	0	0	0	0	0
OTU_1583	Bacteria	Planctomycetes	Planctomycetacia	Planctomycetales	Planctomycetaceae	Pir4 lineage	unknown species	0	0	0	0	0	0	0	0	0	0	0	0	0	0	0	0	0	0	0	0	0	0	0	0	0	0	0	0	0	0	0	0	0	0	0	0	0	0	0	0	4	0
OTU_1584	Bacteria	Planctomycetes	Planctomycetacia	Planctomycetales	Planctomycetaceae	Bythopirellula	unknown species	0	0	0	0	0	0	0	0	0	0	0	0	0	0	0	0	0	0	0	0	0	0	0	0	0	0	0	0	0	0	0	0	0	0	0	0	0	0	0	2	0	0
OTU_1585	Bacteria	Proteobacteria	Gammaproteobacteria	HOC36	unknown family	unknown genus	unknown species	0	2	0	0	0	2	0	0	2	1	0	0	0	0	0	0	0	0	0	0	0	0	0	0	12	0	0	1	0	0	0	1	0	4	0	0	2	0	0	0	0	1
OTU_1586	Bacteria	Proteobacteria	Gammaproteobacteria	Xanthomonadales	JTB255 marine benthic group	unknown genus	unknown species	0	0	0	0	0	4	1	0	0	0	0	0	0	0	1	0	32	0	0	0	0	0	0	21	0	1	0	7	0	0	0	0	0	0	0	0	0	0	3	0	0	0
OTU_1587	Bacteria	Planctomycetes	Planctomycetacia	Planctomycetales	Planctomycetaceae	Planctomyces	unknown species	2	0	1	0	0	0	8	0	3	4	0	0	6	0	13	3	6	1	1	6	0	0	0	0	9	1	7	3	0	0	3	2	0	2	0	3	0	2	10	0	0	0
OTU_1588	Bacteria	Planctomycetes	Planctomycetacia	Planctomycetales	Planctomycetaceae	Planctomyces	unknown species	2	0	8	4	9	4	2	3	1	9	0	0	21	0	1	2	0	0	0	8	0	0	18	0	0	7	1	8	2	0	2	4	0	3	5	4	3	0	0	3	6	0
OTU_1589	Bacteria	Proteobacteria	Gammaproteobacteria	Cellvibrionales	Halieaceae	Haliea	unknown species	2	1	0	0	1	0	0	4	2	8	0	0	2	0	1	2	0	0	0	0	0	0	0	5	0	4	0	7	4	0	1	9	0	1	0	0	0	1	0	0	0	0
OTU_1590	Bacteria	Bacteroidetes	Flavobacteriia	Flavobacteriales	Flavobacteriaceae	Nonlabens	Nonlabens sp.	0	0	0	2	0	0	0	0	0	0	0	0	0	0	0	0	0	3	0	0	0	0	0	0	0	0	0	0	0	0	0	0	0	0	0	0	0	0	0	0	0	0
OTU_1591	Bacteria	Proteobacteria	Gammaproteobacteria	Oceanospirillales	Oceanospirillaceae	Amphritea	Multi-affiliation	0	0	2	0	0	0	0	0	5	0	0	0	0	336	0	4	0	0	0	0	0	0	0	0	0	0	0	1	0	0	0	0	0	0	0	0	0	0	0	0	0	6
OTU_1592	Bacteria	Proteobacteria	Alphaproteobacteria	Rhodobacterales	Rhodobacteraceae	Multi-affiliation	Multi-affiliation	1	0	0	10	0	0	3	0	0	0	43	0	0	0	7	0	0	4	0	0	0	0	0	0	0	0	41	0	0	0	0	0	7	1	0	1	1	0	0	0	0	0
OTU_1593	Bacteria	Bacteroidetes	Flavobacteriia	Flavobacteriales	Flavobacteriaceae	Zobellia	Multi-affiliation	0	0	0	0	0	0	0	0	0	0	0	0	0	0	0	0	0	0	24	0	0	8	0	12	0	0	0	0	0	0	0	0	0	0	0	0	0	0	0	0	0	0
OTU_1594	Bacteria	Bacteroidetes	Sphingobacteriia	Sphingobacteriales	NS11-12 marine group	unknown genus	unknown species	0	0	0	0	0	0	0	0	0	0	0	0	0	1	0	0	0	0	0	0	0	0	21	0	0	0	0	0	0	0	0	0	0	0	0	0	0	0	0	0	0	0
OTU_1595	Bacteria	Deinococcus-Thermus	Deinococci	Deinococcales	Trueperaceae	Truepera	unknown species	0	0	0	0	0	0	2	0	0	0	0	0	0	0	0	0	0	0	0	0	0	28	0	0	0	0	0	0	0	0	0	0	0	0	0	0	0	0	0	0	1	0
OTU_1597	Bacteria	Bacteroidetes	Flavobacteriia	Flavobacteriales	Flavobacteriaceae	Ulvibacter	unknown species	0	0	2	0	0	0	2	1	1	0	0	0	0	0	0	0	0	0	0	0	0	0	0	0	0	0	0	0	0	0	0	0	0	0	0	0	0	0	0	0	0	0
OTU_1599	Bacteria	Bacteroidetes	Sphingobacteriia	Sphingobacteriales	Saprospiraceae	Portibacter	unknown species	0	0	0	0	0	0	0	0	0	0	0	0	0	0	0	0	0	0	0	0	0	0	0	0	0	0	0	0	0	0	0	0	0	1	0	0	0	0	0	0	0	0
OTU_1600	Bacteria	Gemmatimonadetes	Gemmatimonadetes	BD2-11 terrestrial group	unknown family	unknown genus	unknown species	0	0	0	0	0	0	1	0	0	0	0	0	0	0	0	0	0	0	0	0	0	0	0	0	0	0	0	0	0	0	0	0	0	0	0	0	0	0	0	0	0	0
OTU_1601	Bacteria	Acidobacteria	Holophagae	Acanthopleuribacterales	Acanthopleuribacteraceae	Acanthopleuribacter	unknown species	0	0	0	0	0	0	0	0	0	0	0	4	0	0	0	0	0	0	0	0	0	0	0	0	0	0	0	0	0	0	0	0	0	0	0	0	0	0	0	0	0	0
OTU_1602	Bacteria	Planctomycetes	Planctomycetacia	Planctomycetales	Planctomycetaceae	Blastopirellula	unknown species	0	3	10	1	0	0	9	14	8	9	0	3	0	0	1	8	0	2	0	6	0	10	0	0	0	0	0	7	0	0	0	0	6	1	0	13	10	0	0	0	0	0
OTU_1603	Bacteria	Bacteroidetes	Flavobacteriia	Flavobacteriales	Flavobacteriaceae	Lutimonas	unknown species	4	5	1	6	10	1	3	3	3	2	1	7	6	0	1	11	0	2	4	13	4	0	1	0	1	1	4	3	0	0	0	3	7	3	0	8	1	0	0	1	0	7
OTU_1604	Bacteria	Firmicutes	Bacilli	Bacillales	Planococcaceae	Multi-affiliation	Multi-affiliation	0	0	7	7	8	0	0	0	0	0	5	0	0	0	0	0	0	0	2	4	0	0	6	0	5	0	0	0	0	0	0	0	0	0	0	0	0	0	0	0	7	0
OTU_1605	Bacteria	Proteobacteria	AEGEAN-245	unknown order	unknown family	unknown genus	unknown species	2	0	0	0	0	6	1	0	0	5	0	0	1	0	2	0	0	5	2	11	1	0	0	14	0	0	0	11	0	0	0	0	0	0	0	0	0	0	3	0	0	0
OTU_1606	Bacteria	Proteobacteria	Deltaproteobacteria	Desulfobacterales	Desulfobulbaceae	unknown genus	unknown species	1	0	0	0	0	0	3	0	0	0	0	0	0	0	0	0	0	0	0	0	0	0	0	0	0	0	0	0	0	0	0	0	14	1	0	2	0	1	0	0	1	0
OTU_1607	Bacteria	Proteobacteria	Gammaproteobacteria	Cellvibrionales	Halieaceae	Halioglobus	unknown species	0	0	4	0	1	1	11	2	1	9	0	2	1	0	0	1	0	0	2	0	5	12	0	0	8	1	6	2	1	7	0	0	7	3	0	3	0	0	0	0	0	0
OTU_1608	Bacteria	Verrucomicrobia	Verrucomicrobiae	Verrucomicrobiales	DEV007	unknown genus	unknown species	0	0	0	0	0	0	0	0	0	18	0	0	0	0	0	0	0	0	0	0	0	0	0	0	0	0	1	15	0	0	0	0	0	0	0	0	0	0	0	0	0	0
OTU_1609	Bacteria	Proteobacteria	Gammaproteobacteria	Chromatiales	Granulosicoccaceae	Granulosicoccus	unknown species	0	0	0	0	0	0	0	0	0	1	0	0	1	0	0	2	0	0	0	0	0	0	0	0	0	0	1	2	0	0	0	0	0	0	0	0	0	0	0	0	0	0
OTU_1610	Bacteria	Bacteroidetes	Flavobacteriia	Flavobacteriales	Flavobacteriaceae	Multi-affiliation	Multi-affiliation	1	0	0	0	0	1	8	0	0	0	3	0	2	0	7	0	0	0	1	8	2	4	1	5	0	4	1	3	1	0	0	0	0	4	1	5	0	0	4	0	0	2
OTU_1612	Bacteria	Proteobacteria	Deltaproteobacteria	Sh765B-TzT-29	unknown family	unknown genus	unknown species	0	0	0	0	0	0	1	0	0	0	0	0	1	0	1	0	38	0	0	0	0	0	0	0	34	0	0	10	0	0	0	0	0	0	0	0	0	0	0	0	0	0
OTU_1613	Bacteria	Proteobacteria	Gammaproteobacteria	Alteromonadales	Colwelliaceae	unknown genus	unknown species	0	0	2	0	4	0	0	0	1	0	0	0	0	29	0	32	0	0	0	0	0	0	0	0	0	4	0	0	0	8	1	4	0	2	0	207	0	0	0	0	0	5
OTU_1614	Bacteria	Bacteroidetes	Flavobacteriia	Flavobacteriales	Schleiferiaceae	Schleiferia	unknown species	0	0	0	0	3	0	4	0	0	3	0	0	4	0	8	0	0	0	0	0	0	0	0	0	0	0	0	0	0	0	0	2	0	0	0	0	0	0	9	0	0	0
OTU_1615	Bacteria	Bacteroidetes	Sphingobacteriia	Sphingobacteriales	Saprospiraceae	Lewinella	unknown species	0	4	0	0	0	0	1	0	0	0	0	0	0	0	8	0	0	3	0	0	0	0	0	0	0	0	0	5	0	0	0	0	0	0	0	0	0	0	0	0	0	0
OTU_1616	Bacteria	Firmicutes	Clostridia	Clostridiales	Peptostreptococcaceae	Tepidibacter	Multi-affiliation	0	0	0	0	0	0	0	0	0	0	0	0	0	0	0	2	0	0	0	0	11	0	0	0	0	0	0	0	0	0	0	0	0	0	8	0	0	0	0	0	0	0
OTU_1617	Bacteria	Proteobacteria	Alphaproteobacteria	Sphingomonadales	Erythrobacteraceae	Multi-affiliation	Multi-affiliation	2	0	0	0	0	0	0	0	0	0	10	0	2	0	6	2	0	0	0	8	5	0	0	0	4	0	4	17	0	0	2	0	0	0	1	0	0	1	0	0	0	0
OTU_1618	Bacteria	Proteobacteria	Gammaproteobacteria	Alteromonadales	Alteromonadaceae	Aliiglaciecola	unknown species	4	1	0	1	5	0	0	0	0	0	2	12	0	0	7	2	0	0	1	0	22	0	0	0	0	0	8	3	0	0	1	7	0	0	0	0	0	0	0	0	0	0
OTU_1620	Bacteria	Verrucomicrobia	Verrucomicrobiae	Verrucomicrobiales	DEV007	unknown genus	unknown species	0	0	0	0	0	0	0	0	0	0	0	0	0	0	0	2	0	0	0	0	0	0	0	0	0	6	0	0	0	0	0	0	0	0	0	0	0	0	0	0	0	0
OTU_1621	Bacteria	Proteobacteria	Gammaproteobacteria	Order Incertae Sedis	Family Incertae Sedis	Marinicella	unknown species	0	0	0	0	0	0	0	0	0	1	0	0	0	0	0	0	0	0	0	0	0	0	0	0	0	0	0	0	0	0	0	0	0	0	0	0	0	0	0	0	0	0
OTU_1622	Bacteria	Bacteroidetes	Bacteroidetes VC2.1 Bac22	unknown order	unknown family	unknown genus	unknown species	2	0	0	0	0	0	0	0	0	0	0	0	0	0	0	0	0	0	0	0	2	0	0	0	0	0	4	0	0	0	0	0	0	0	0	0	0	0	0	0	0	0
OTU_1623	Bacteria	Proteobacteria	Deltaproteobacteria	Syntrophobacterales	Syntrophobacteraceae	unknown genus	unknown species	6	4	6	0	0	6	2	1	0	2	0	8	1	0	0	0	0	1	0	0	2	0	1	0	3	0	3	5	3	23	9	3	0	3	1	0	6	1	3	0	0	5
OTU_1624	Bacteria	Proteobacteria	Epsilonproteobacteria	Campylobacterales	Helicobacteraceae	Sulfurovum	Multi-affiliation	0	0	0	0	0	0	0	0	0	0	0	0	0	0	0	0	0	0	0	0	0	0	0	0	0	0	0	0	1	0	0	0	0	0	0	0	0	0	7	2	0	0
OTU_1625	Bacteria	Planctomycetes	Planctomycetacia	Planctomycetales	Planctomycetaceae	Rhodopirellula	unknown species	0	0	0	0	0	0	0	0	0	0	0	0	0	0	0	0	0	0	0	0	0	0	0	0	0	0	0	0	0	0	0	0	0	0	0	0	0	0	0	0	0	0
OTU_1626	Bacteria	Firmicutes	Clostridia	Clostridiales	Clostridiaceae 1	Clostridium sensu stricto 1	unknown species	3	0	2	3	10	0	0	0	0	0	1	11	0	0	0	2	0	0	0	0	0	0	5	0	0	0	0	5	2	0	27	0	4	0	5	0	4	0	8	0	0	0
OTU_1627	Bacteria	Actinobacteria	Acidimicrobiia	Acidimicrobiales	unknown family	unknown genus	unknown species	0	0	0	0	0	6	0	0	0	0	0	0	0	0	0	5	0	0	0	0	0	0	0	0	0	0	0	0	0	0	0	0	0	0	0	0	1	0	0	0	0	0
OTU_1628	Bacteria	Planctomycetes	Planctomycetacia	Planctomycetales	Planctomycetaceae	Blastopirellula	unknown species	0	0	0	0	6	0	2	0	4	0	0	0	0	1	0	0	0	1	0	0	0	0	0	0	0	0	4	6	0	0	0	0	0	0	0	0	0	0	11	0	0	0
OTU_1629	Bacteria	Bacteroidetes	Cytophagia	Cytophagales	Flammeovirgaceae	Fulvivirga	unknown species	0	10	0	2	0	0	0	0	0	0	0	0	0	0	0	1	0	0	0	0	0	0	0	0	0	0	0	0	0	0	0	0	0	0	0	0	0	0	0	0	0	0
OTU_1630	Bacteria	Verrucomicrobia	Verrucomicrobiae	Verrucomicrobiales	Verrucomicrobiaceae	Haloferula	unknown species	0	4	4	0	42	1	5	4	3	0	14	0	4	0	9	2	0	0	2	14	0	5	0	0	0	1	0	45	5	0	0	0	0	0	0	5	2	0	7	0	0	0
OTU_1631	Bacteria	Bacteroidetes	Flavobacteriia	Flavobacteriales	NS9 marine group	unknown genus	unknown species	11	0	0	2	0	0	7	0	4	2	0	10	2	0	6	1	0	0	2	0	4	0	0	0	0	1	0	5	0	0	3	0	7	3	0	1	1	0	5	2	0	4
OTU_1632	Bacteria	Planctomycetes	OM190	unknown order	unknown family	unknown genus	unknown species	0	0	0	0	0	0	1	0	0	0	0	0	0	0	10	0	0	0	0	0	0	0	0	0	0	0	2	0	0	0	0	0	0	0	0	0	0	0	0	0	0	0
OTU_1634	Bacteria	Bacteroidetes	Flavobacteriia	Flavobacteriales	Flavobacteriaceae	Polaribacter	Flavobacteriaceae bacterium AM2	0	0	0	0	0	0	0	16	0	0	0	0	0	2	5	8	0	0	0	0	0	0	0	0	0	0	5	0	0	0	0	0	0	0	0	0	0	0	0	0	0	0
OTU_1636	Bacteria	Proteobacteria	Alphaproteobacteria	Rhodobacterales	Rhodobacteraceae	unknown genus	unknown species	0	0	0	0	0	0	0	0	0	0	0	0	1	0	0	0	6	0	0	0	0	0	0	0	0	0	5	0	1	0	1	6	0	3	0	0	0	0	0	0	0	0
OTU_1638	Bacteria	Proteobacteria	Gammaproteobacteria	Oceanospirillales	Oceanospirillaceae	Marinomonas	Multi-affiliation	0	0	0	0	0	0	0	0	0	0	2	0	1	1	0	10	0	0	0	0	0	0	0	0	0	0	0	0	0	0	0	0	0	0	3	20	2	0	0	0	1	8
OTU_1639	Bacteria	Proteobacteria	Gammaproteobacteria	Vibrionales	Vibrionaceae	Enterovibrio	Photobacterium sp.	0	0	0	0	0	0	0	0	0	0	0	0	0	0	0	4	0	0	0	0	0	0	0	0	0	0	0	0	0	0	0	0	0	0	0	2	0	0	0	0	0	0
OTU_1640	Bacteria	Proteobacteria	Gammaproteobacteria	Alteromonadales	Alteromonadaceae	Agarivorans	Multi-affiliation	0	0	0	0	0	0	0	0	0	0	0	0	0	0	0	32	4	19	0	0	0	14	0	0	0	0	0	0	0	0	1	0	6	2	0	32	0	0	0	0	0	20
OTU_1641	Bacteria	Bacteroidetes	Sphingobacteriia	Sphingobacteriales	Saprospiraceae	Lewinella	unknown species	0	1	0	5	1	4	0	5	2	0	0	0	8	0	9	2	5	22	0	1	0	0	0	12	10	1	6	11	0	0	1	1	2	0	0	0	1	0	0	0	0	0
OTU_1642	Bacteria	Planctomycetes	Planctomycetacia	Planctomycetales	Planctomycetaceae	Rhodopirellula	unknown species	0	0	0	0	0	0	0	0	0	0	0	0	0	0	0	0	0	0	0	0	0	0	0	0	0	0	0	4	0	0	0	0	0	0	0	0	0	0	15	0	0	0
OTU_1645	Bacteria	Proteobacteria	Gammaproteobacteria	Oceanospirillales	Alcanivoracaceae	Kangiella	Kangiella sp.	0	0	0	0	0	0	0	2	0	0	0	16	0	0	0	0	12	0	3	10	0	0	0	0	2	0	0	0	0	0	0	0	0	1	0	0	0	0	0	0	0	0
OTU_1646	Bacteria	Bacteroidetes	Sphingobacteriia	Sphingobacteriales	Saprospiraceae	unknown genus	unknown species	4	0	2	1	2	0	4	0	1	3	10	0	12	1	37	2	15	16	3	1	7	1	10	0	0	6	0	16	0	0	0	1	0	1	5	0	0	0	0	0	0	0
OTU_1647	Bacteria	Proteobacteria	Gammaproteobacteria	Cellvibrionales	Halieaceae	Haliea	unknown species	0	6	7	2	0	0	3	8	5	14	2	0	3	0	0	2	0	8	0	4	10	0	0	0	0	9	5	2	2	15	8	3	0	1	0	0	1	0	11	0	0	0
OTU_1648	Bacteria	Proteobacteria	Gammaproteobacteria	Chromatiales	Granulosicoccaceae	Granulosicoccus	unknown species	0	0	0	0	0	0	0	0	0	1	0	0	0	0	0	0	0	0	0	0	0	0	0	0	0	0	0	0	0	0	0	0	0	0	0	0	0	0	0	0	0	0
OTU_1650	Bacteria	Bacteroidetes	Flavobacteriia	Flavobacteriales	Cryomorphaceae	Fluviicola	unknown species	0	0	0	0	5	0	2	0	0	2	6	0	0	0	19	0	2	0	0	0	0	0	6	0	0	0	0	3	0	0	0	0	0	0	0	20	0	0	0	0	0	3
OTU_1651	Bacteria	Acidobacteria	Holophagae	Subgroup 10	CA002	unknown genus	unknown species	0	0	0	0	0	14	2	6	0	0	0	0	0	0	14	0	10	1	5	26	0	0	5	7	0	6	5	4	0	0	0	1	0	0	0	0	0	0	0	0	0	3
OTU_1652	Bacteria	Verrucomicrobia	Verrucomicrobiae	Verrucomicrobiales	Verrucomicrobiaceae	Haloferula	unknown species	3	7	2	16	2	0	1	1	1	0	0	0	2	0	3	4	0	4	0	3	0	4	0	0	0	10	0	13	10	0	2	3	0	7	9	0	4	3	0	0	0	4
OTU_1653	Bacteria	Proteobacteria	Alphaproteobacteria	Rhodobacterales	Rhodobacteraceae	Phaeobacter	Rhodobacteraceae bacterium BB43	0	0	0	0	0	0	0	0	17	0	0	0	0	0	0	0	0	0	0	0	0	0	0	0	0	0	0	1	0	0	0	0	0	2	0	0	0	0	0	0	0	0
OTU_1654	Bacteria	Proteobacteria	Gammaproteobacteria	Chromatiales	Granulosicoccaceae	Granulosicoccus	unknown species	0	3	0	0	0	0	0	0	0	0	11	0	0	0	0	0	0	7	2	4	0	1	1	0	0	0	1	15	0	0	0	0	0	0	0	0	0	0	0	0	0	0
OTU_1655	Bacteria	Proteobacteria	Deltaproteobacteria	Desulfuromonadales	GR-WP33-58	unknown genus	unknown species	8	0	0	0	0	0	0	0	0	0	0	0	0	0	0	0	0	0	0	0	0	0	0	0	0	0	0	0	0	0	0	0	0	0	0	0	0	0	0	0	0	0
OTU_1656	Bacteria	Proteobacteria	Alphaproteobacteria	Rhodobacterales	Rhodobacteraceae	Multi-affiliation	Multi-affiliation	0	0	0	0	0	0	0	0	0	0	0	0	0	0	0	0	0	0	0	0	0	0	0	0	0	0	0	0	1	0	0	0	4	0	0	0	0	0	0	0	0	0
OTU_1657	Bacteria	Proteobacteria	Alphaproteobacteria	Rhodobacterales	Rhodobacteraceae	Octadecabacter	Multi-affiliation	0	5	0	0	0	0	7	0	0	0	0	0	0	0	7	0	0	0	0	0	2	0	0	0	0	0	0	0	0	0	0	0	0	0	0	1	0	1	0	0	0	0
OTU_1658	Bacteria	Bacteroidetes	Sphingobacteriia	Sphingobacteriales	Saprospiraceae	unknown genus	unknown species	1	0	0	2	0	0	0	0	0	0	0	0	5	0	0	0	0	0	0	0	0	2	0	0	0	1	0	2	0	0	0	0	0	0	0	0	0	0	0	0	0	0
OTU_1659	Bacteria	Proteobacteria	Alphaproteobacteria	Rhodobacterales	Rhodobacteraceae	unknown genus	unknown species	6	28	28	1	30	2	1	9	0	5	9	8	10	0	1	17	0	0	0	9	0	0	0	0	0	0	1	0	9	16	7	0	34	15	7	1	9	4	0	0	0	0
OTU_1660	Bacteria	Proteobacteria	Alphaproteobacteria	Sphingomonadales	Sphingomonadaceae	Sphingomicrobium	Erythrobacter sp.	0	0	0	0	0	0	4	0	0	0	0	0	0	0	0	0	0	0	0	10	0	0	0	0	2	0	0	0	0	0	0	6	5	0	0	0	0	0	0	0	0	0
OTU_1661	Bacteria	Planctomycetes	Planctomycetacia	Planctomycetales	Planctomycetaceae	Planctomyces	unknown species	0	0	0	0	0	0	0	0	2	0	0	0	0	1	0	0	0	0	0	0	0	0	0	0	0	0	0	0	0	0	0	0	0	0	0	0	0	0	0	0	0	0
OTU_1662	Bacteria	Planctomycetes	Planctomycetacia	Planctomycetales	Planctomycetaceae	Blastopirellula	unknown species	0	0	0	0	0	0	0	0	0	0	0	0	0	0	0	0	0	0	0	0	0	0	0	0	0	0	0	0	0	0	3	0	0	0	0	0	0	0	0	0	0	0
OTU_1663	Bacteria	Proteobacteria	Alphaproteobacteria	Rhodobacterales	Rhodobacteraceae	Roseobacter clade CHAB-I-5 lineage	unknown species	8	8	19	11	3	7	11	9	5	1	0	2	4	0	0	6	0	0	0	2	0	0	0	0	0	9	4	0	3	5	3	2	0	15	14	1	11	3	0	0	0	9
OTU_1664	Bacteria	Proteobacteria	Deltaproteobacteria	Myxococcales	BIrii41	unknown genus	unknown species	0	1	3	0	0	0	9	0	0	8	1	0	22	0	7	4	20	2	0	0	38	3	0	3	0	1	0	17	0	0	0	0	0	0	0	4	0	0	1	0	0	1
OTU_1665	Bacteria	Proteobacteria	Gammaproteobacteria	Cellvibrionales	Cellvibrionaceae	unknown genus	unknown species	0	0	0	9	0	8	2	4	0	6	0	0	0	0	1	0	14	12	4	11	10	1	0	7	44	0	2	26	7	0	0	0	11	1	0	0	13	0	6	0	0	0
OTU_1666	Bacteria	Proteobacteria	Alphaproteobacteria	OCS116 clade	unknown family	unknown genus	unknown species	0	0	0	0	0	4	0	0	0	0	0	0	0	0	0	0	0	0	0	0	0	0	0	0	0	0	0	3	0	0	0	0	0	0	0	0	0	0	0	0	0	0
OTU_1667	Bacteria	Planctomycetes	Planctomycetacia	Planctomycetales	Planctomycetaceae	Pir4 lineage	unknown species	0	0	1	0	3	4	0	0	0	13	0	0	0	0	0	0	0	6	0	0	0	0	0	0	0	6	0	0	0	2	6	3	0	1	5	0	0	1	0	1	0	0
OTU_1668	Bacteria	Planctomycetes	Planctomycetacia	Planctomycetales	Planctomycetaceae	Rhodopirellula	unknown species	0	0	0	0	0	0	0	0	0	0	0	0	0	0	0	0	0	0	0	0	0	0	0	0	0	0	0	0	0	0	0	0	0	0	0	0	0	0	0	0	0	0
OTU_1669	Bacteria	Verrucomicrobia	Verrucomicrobiae	Verrucomicrobiales	Verrucomicrobiaceae	Luteolibacter	unknown species	0	4	4	12	0	9	14	2	1	9	12	29	6	0	9	0	0	4	0	12	0	2	30	0	3	2	0	14	4	9	0	8	0	1	3	0	4	1	0	0	3	19
OTU_1670	Bacteria	Proteobacteria	Gammaproteobacteria	Chromatiales	Granulosicoccaceae	Granulosicoccus	unknown species	0	3	0	0	0	0	2	1	4	1	13	0	6	0	1	1	0	51	5	0	9	5	6	2	4	0	1	11	2	3	0	0	0	0	0	0	0	0	0	0	0	0
OTU_1671	Bacteria	Bacteroidetes	Flavobacteriia	Flavobacteriales	Flavobacteriaceae	Maribacter	Multi-affiliation	0	0	2	12	0	1	22	2	0	8	8	8	9	0	8	0	0	14	5	3	7	3	1	21	0	20	12	14	2	0	0	0	0	2	0	1	0	0	41	0	0	2
OTU_1672	Bacteria	Proteobacteria	Alphaproteobacteria	Rickettsiales	SM2D12	unknown genus	unknown species	0	2	0	0	3	0	6	15	0	3	0	0	0	0	36	0	0	5	4	3	0	5	0	0	0	0	1	3	0	0	0	0	2	2	0	0	0	0	0	0	0	0
OTU_1673	Bacteria	Proteobacteria	Alphaproteobacteria	Caulobacterales	Caulobacteraceae	Multi-affiliation	Multi-affiliation	3	0	7	3	0	3	0	0	0	0	0	0	0	0	0	0	0	0	0	0	0	0	0	0	0	0	0	0	0	0	0	0	0	0	0	0	26	0	0	0	0	0
OTU_1674	Bacteria	Planctomycetes	Phycisphaerae	Phycisphaerales	Phycisphaeraceae	SM1A02	unknown species	0	0	0	0	0	0	0	0	0	2	0	0	0	0	0	0	0	0	0	0	0	0	0	0	0	9	0	1	0	0	0	0	0	2	0	0	0	0	0	0	0	0
OTU_1675	Bacteria	Cyanobacteria	Cyanobacteria	SubsectionIII	FamilyI	Phormidium	Oscillatoriales cyanobacterium LEGE 10370	0	1	0	0	0	3	7	0	0	0	0	0	24	1	15	4	0	14	0	6	26	4	0	0	10	2	2	0	0	0	0	0	48	0	3	3	0	0	0	0	0	0
OTU_1676	Bacteria	Bacteroidetes	Sphingobacteriia	Sphingobacteriales	Saprospiraceae	Lewinella	unknown species	0	0	0	0	0	0	0	0	0	1	0	0	0	0	0	0	0	0	0	0	0	0	0	0	0	1	0	0	0	0	0	0	0	0	0	0	0	0	0	0	0	0
OTU_1678	Bacteria	Proteobacteria	Alphaproteobacteria	Rhodobacterales	Rhodobacteraceae	Jannaschia	Jannaschia sp.	6	0	0	0	3	3	4	2	7	2	0	0	11	0	10	0	0	5	0	0	0	2	14	10	0	1	0	24	3	22	0	0	5	0	0	1	7	0	4	0	0	0
OTU_1680	Bacteria	Verrucomicrobia	Verrucomicrobiae	Verrucomicrobiales	DEV007	unknown genus	unknown species	0	1	0	4	0	0	1	0	3	6	0	0	0	0	0	0	0	0	1	0	0	0	22	0	0	0	0	0	0	0	2	0	11	0	10	0	1	0	5	2	0	0
OTU_1681	Bacteria	Bacteroidetes	Sphingobacteriia	Sphingobacteriales	Saprospiraceae	unknown genus	unknown species	0	0	0	0	0	0	0	0	0	0	0	0	0	0	0	0	0	0	0	0	0	0	0	0	0	0	0	0	0	0	0	0	0	0	0	0	0	0	0	0	0	0
OTU_1682	Bacteria	Cyanobacteria	Cyanobacteria	SubsectionI	FamilyI	Cyanobacterium	unknown species	1	0	0	1	0	9	0	0	8	0	0	0	0	1	0	2	0	1	0	0	0	0	0	6	0	12	0	39	0	0	0	0	0	0	3	0	0	0	0	0	0	0
OTU_1683	Bacteria	Bacteroidetes	Flavobacteriia	Flavobacteriales	Flavobacteriaceae	Ulvibacter	unknown species	0	0	0	0	0	3	3	0	0	0	0	0	0	0	3	0	0	3	0	0	3	0	0	0	2	1	0	1	2	0	0	0	0	0	0	0	0	0	0	0	0	0
OTU_1684	Bacteria	Planctomycetes	Planctomycetacia	Planctomycetales	Planctomycetaceae	Blastopirellula	unknown species	0	0	0	0	0	0	0	0	3	0	0	0	0	0	0	0	0	0	0	9	0	0	0	0	0	5	0	0	0	0	0	0	0	0	0	0	0	0	0	1	0	0
OTU_1685	Bacteria	Proteobacteria	Gammaproteobacteria	Cellvibrionales	Halieaceae	Haliea	Multi-affiliation	0	0	1	6	1	3	8	0	1	0	5	2	3	0	0	8	0	0	3	0	0	0	2	0	3	7	8	0	0	0	1	0	24	0	0	11	2	0	0	0	0	0
OTU_1686	Bacteria	Proteobacteria	Deltaproteobacteria	Myxococcales	Nannocystaceae	unknown genus	unknown species	0	0	0	0	1	0	11	0	4	0	0	0	8	0	12	0	0	0	0	2	0	0	0	0	0	3	9	30	0	0	0	0	0	0	0	0	3	0	0	0	0	5
OTU_1688	Bacteria	Proteobacteria	Deltaproteobacteria	Desulfuromonadales	Sva1033	unknown genus	unknown species	12	5	9	2	0	0	6	1	0	0	16	0	5	0	9	4	0	0	0	0	0	0	2	0	3	14	0	2	0	31	3	0	0	0	0	4	10	3	0	1	0	16
OTU_1689	Bacteria	Verrucomicrobia	Opitutae	Puniceicoccales	Puniceicoccaceae	unknown genus	unknown species	0	0	0	0	0	0	3	0	0	0	0	0	0	0	0	0	0	0	0	0	0	0	0	0	0	0	0	0	0	0	0	0	0	0	0	0	0	0	0	0	0	0
OTU_1690	Bacteria	Proteobacteria	Gammaproteobacteria	Multi-affiliation	Multi-affiliation	Multi-affiliation	Multi-affiliation	0	0	0	0	5	0	0	0	2	0	0	0	0	0	0	0	0	10	0	0	0	0	0	0	0	0	0	0	0	0	1	3	0	0	0	0	0	0	0	0	0	0
OTU_1692	Bacteria	Proteobacteria	Alphaproteobacteria	Sphingomonadales	Multi-affiliation	Multi-affiliation	Multi-affiliation	0	0	0	1	0	0	0	0	0	0	0	0	0	0	0	0	0	0	0	0	0	0	0	0	0	0	0	0	1	0	0	0	0	0	0	0	0	0	0	0	0	0
OTU_1693	Bacteria	Bacteroidetes	Sphingobacteriia	Sphingobacteriales	Saprospiraceae	Lewinella	unknown species	0	10	0	1	7	1	13	2	0	1	0	2	9	0	30	0	6	3	0	0	9	0	1	2	1	1	1	4	1	0	0	0	6	0	0	0	0	0	12	0	0	8
OTU_1694	Bacteria	Verrucomicrobia	Verrucomicrobiae	Verrucomicrobiales	Verrucomicrobiaceae	Roseibacillus	unknown species	3	5	0	0	0	0	0	0	2	0	0	0	0	0	0	0	0	0	0	13	0	34	1	3	0	0	0	1	0	0	0	1	0	0	0	0	0	0	0	0	0	3
OTU_1695	Bacteria	Proteobacteria	Gammaproteobacteria	Alteromonadales	Pseudoalteromonadaceae	unknown genus	unknown species	0	0	0	0	0	0	0	0	0	0	0	0	0	0	0	0	0	0	5	0	0	0	0	0	0	0	0	0	0	28	0	0	0	0	0	0	0	0	0	0	0	1
OTU_1697	Bacteria	Proteobacteria	Alphaproteobacteria	Sphingomonadales	Erythrobacteraceae	Erythrobacter	Multi-affiliation	0	0	0	0	0	0	10	0	2	0	0	0	5	0	14	0	0	0	21	0	5	0	13	0	5	0	3	13	0	0	0	0	0	2	0	0	0	0	8	0	2	2
OTU_1698	Bacteria	Proteobacteria	Gammaproteobacteria	Cellvibrionales	Spongiibacteraceae	BD1-7 clade	unknown species	0	0	0	0	0	0	0	0	0	0	0	0	0	0	0	8	0	0	0	0	0	0	0	0	0	0	0	0	0	0	0	0	0	0	0	0	0	0	0	0	0	0
OTU_1700	Bacteria	Planctomycetes	Planctomycetacia	Planctomycetales	Planctomycetaceae	Blastopirellula	unknown species	3	0	0	0	0	0	0	2	0	0	0	0	0	0	0	0	0	0	0	0	0	0	27	0	0	3	8	0	0	0	0	0	0	0	0	10	0	0	0	0	0	0
OTU_1701	Bacteria	Planctomycetes	Planctomycetacia	Planctomycetales	Planctomycetaceae	Rhodopirellula	unknown species	0	0	9	10	0	9	7	2	0	1	0	6	1	0	0	0	0	0	0	0	0	0	0	0	0	0	0	5	12	0	6	0	0	3	1	0	0	1	0	0	0	0
OTU_1702	Bacteria	Planctomycetes	Planctomycetacia	Planctomycetales	Planctomycetaceae	Planctomyces	unknown species	0	0	1	0	0	0	0	0	10	0	0	0	22	0	8	0	0	11	1	0	0	0	0	0	0	2	11	0	0	0	0	0	0	0	0	0	0	0	0	0	0	1
OTU_1704	Bacteria	Bacteroidetes	Bacteroidia	Bacteroidales	Marinilabiaceae	Marinifilum	unknown species	0	0	0	0	0	0	0	69	4	0	0	7	1	16	0	14	0	2	0	0	0	0	0	0	0	0	0	0	0	0	0	0	0	0	0	0	0	0	0	0	0	25
OTU_1706	Bacteria	Cyanobacteria	Cyanobacteria	SubsectionIII	FamilyI	Phormidium	unknown species	0	0	0	0	0	0	8	0	1	0	0	0	2	0	0	0	3	8	2	26	0	9	2	0	14	10	0	0	0	27	0	0	0	1	4	0	0	0	0	0	0	1
OTU_1707	Bacteria	Proteobacteria	Alphaproteobacteria	Rhodobacterales	Rhodobacteraceae	Sulfitobacter	unknown species	0	0	0	0	0	1	0	0	0	0	0	0	8	0	0	0	0	0	0	0	0	0	0	0	0	0	0	0	0	0	0	0	0	0	0	0	0	0	0	0	0	0
OTU_1708	Bacteria	Planctomycetes	OM190	unknown order	unknown family	unknown genus	unknown species	0	0	1	1	0	0	3	0	0	3	0	0	7	0	3	0	0	0	0	1	0	0	0	0	0	3	0	11	0	0	0	0	20	0	0	0	0	0	0	0	0	6
OTU_1709	Bacteria	Proteobacteria	Deltaproteobacteria	Myxococcales	Nannocystaceae	unknown genus	unknown species	0	1	0	0	0	0	2	0	0	4	0	0	3	0	11	0	0	1	4	8	6	19	0	0	0	0	2	13	0	0	0	0	1	0	0	0	0	0	0	0	0	0
OTU_1711	Bacteria	Bacteroidetes	Sphingobacteriia	Sphingobacteriales	Saprospiraceae	Lewinella	unknown species	0	0	0	0	1	1	4	0	0	2	0	0	0	0	9	0	3	6	0	1	0	0	2	0	0	0	8	5	0	0	0	2	2	0	0	0	0	0	0	0	0	1
OTU_1712	Bacteria	Proteobacteria	Alphaproteobacteria	Rhizobiales	Phyllobacteriaceae	unknown genus	unknown species	0	0	0	0	0	0	0	0	0	0	0	0	0	0	0	0	19	0	0	0	0	0	0	0	0	0	0	3	0	0	0	0	0	4	0	0	0	0	0	0	0	0
OTU_1713	Bacteria	Cyanobacteria	Cyanobacteria	SubsectionIII	FamilyI	unknown genus	unknown species	0	0	0	0	0	0	0	0	0	0	0	0	0	0	0	0	0	0	0	0	0	0	0	0	0	0	0	54	0	0	0	0	0	0	0	0	0	0	0	0	0	0
OTU_1714	Bacteria	Bacteroidetes	Cytophagia	Cytophagales	Flammeovirgaceae	Reichenbachiella	Flexibacteraceae bacterium DG1232	0	0	0	0	0	2	1	0	0	0	11	0	0	0	2	3	12	7	0	0	2	2	0	0	0	0	2	13	1	0	0	2	3	1	0	2	0	0	0	0	0	0
OTU_1715	Bacteria	Bacteroidetes	Flavobacteriia	Flavobacteriales	Flavobacteriaceae	Aquimarina	Multi-affiliation	0	0	0	0	0	0	34	4	0	1	0	0	0	0	10	0	3	0	0	3	61	0	19	17	0	0	0	6	0	0	0	2	12	0	0	0	0	0	8	0	0	2
OTU_1716	Bacteria	Proteobacteria	Gammaproteobacteria	Chromatiales	Granulosicoccaceae	Granulosicoccus	unknown species	0	12	0	6	0	0	58	0	0	0	0	0	16	0	3	7	0	14	0	0	0	42	10	0	18	0	4	1	3	0	0	0	13	1	0	0	0	0	1	0	3	9
OTU_1717	Bacteria	Bacteroidetes	Cytophagia	Order II	Rhodothermaceae	unknown genus	unknown species	0	0	0	0	0	0	0	0	0	0	0	0	0	0	6	0	10	1	0	13	0	0	0	0	0	0	0	1	0	0	0	0	0	0	0	0	0	0	2	0	0	0
OTU_1720	Bacteria	Proteobacteria	Deltaproteobacteria	Desulfobacterales	Desulfobacteraceae	Desulfococcus	unknown species	0	0	0	0	0	0	0	14	0	2	0	8	0	0	0	1	0	0	1	7	0	0	0	0	0	1	0	0	0	4	0	2	0	0	0	0	2	1	1	0	0	0
OTU_1721	Bacteria	Proteobacteria	Gammaproteobacteria	Vibrionales	Vibrionaceae	Vibrio	Vibrio sp.	2	7	18	0	18	0	6	9	1	0	0	0	4	0	0	15	0	6	0	21	0	2	1	0	0	7	0	0	0	19	10	2	0	4	2	0	9	2	19	1	0	87
OTU_1722	Bacteria	Proteobacteria	Alphaproteobacteria	DB1-14	unknown family	unknown genus	unknown species	0	0	0	0	0	0	0	0	0	0	0	0	0	0	0	0	0	0	0	0	0	0	0	0	0	0	5	0	0	0	0	0	0	0	0	0	1	0	0	0	0	1
OTU_1723	Bacteria	Proteobacteria	Alphaproteobacteria	Rhizobiales	Phyllobacteriaceae	Pseudahrensia	unknown species	4	4	2	7	0	0	4	9	4	4	0	3	6	0	3	6	0	5	0	4	0	5	0	0	0	4	0	0	0	2	7	1	0	1	1	0	2	0	10	1	0	3
OTU_1724	Bacteria	Firmicutes	Clostridia	Clostridiales	Family XII	Fusibacter	unknown species	0	0	0	0	0	0	2	0	1	11	0	0	0	4	10	2	0	0	0	4	0	0	0	0	0	23	0	0	0	0	0	0	0	3	0	5	0	7	6	0	0	0
OTU_1725	Bacteria	Planctomycetes	OM190	unknown order	unknown family	unknown genus	unknown species	0	2	0	0	0	0	4	0	4	0	0	0	1	0	1	0	11	0	23	2	0	26	0	4	0	0	3	11	0	0	0	0	0	0	0	0	8	0	0	0	0	0
OTU_1726	Bacteria	Proteobacteria	Alphaproteobacteria	Rhodospirillales	Rhodospirillaceae	unknown genus	unknown species	0	0	0	0	0	0	0	0	0	0	0	0	0	0	3	0	0	0	0	0	0	0	0	0	0	0	0	0	0	0	0	0	0	0	0	0	0	0	0	0	0	0
OTU_1727	Bacteria	Proteobacteria	Deltaproteobacteria	Sh765B-TzT-29	unknown family	unknown genus	unknown species	0	0	0	0	0	0	24	0	0	2	0	0	0	0	9	2	1	1	0	0	7	0	8	1	0	0	4	5	0	0	0	0	0	0	0	0	0	0	7	0	0	0
OTU_1728	Bacteria	Acidobacteria	Holophagae	Subgroup 10	CA002	unknown genus	Holophaga sp.	0	0	0	0	0	7	0	0	0	0	0	0	0	0	0	0	0	0	5	0	0	0	0	0	0	6	0	0	0	0	0	0	0	0	0	0	0	0	0	0	0	3
OTU_1729	Bacteria	Planctomycetes	Planctomycetacia	Planctomycetales	Planctomycetaceae	Blastopirellula	unknown species	0	0	0	0	0	0	6	0	0	0	0	0	6	0	0	0	0	0	0	0	0	0	0	0	0	0	34	0	0	0	0	0	0	0	0	0	0	0	0	0	0	0
OTU_1730	Bacteria	Bacteroidetes	Cytophagia	Order II	Rhodothermaceae	Rubrivirga	unknown species	0	0	0	0	0	0	0	0	0	0	0	0	0	0	0	0	0	0	0	1	0	0	8	0	2	0	0	0	0	0	0	0	0	0	0	0	0	0	0	0	0	0
OTU_1731	Bacteria	Planctomycetes	Planctomycetacia	Planctomycetales	Planctomycetaceae	Rubripirellula	unknown species	0	0	14	22	10	0	5	0	0	0	0	0	0	0	12	0	0	4	0	0	0	0	0	8	0	0	0	30	8	18	0	0	0	0	0	0	0	8	1	0	0	0
OTU_1732	Bacteria	Cyanobacteria	Cyanobacteria	SubsectionII	FamilyII	Pleurocapsa	unknown species	1	0	0	0	6	0	0	0	0	0	0	0	0	0	33	5	0	6	3	0	0	0	0	0	0	0	1	8	9	0	8	0	0	0	0	0	0	2	0	0	0	0
OTU_1734	Bacteria	Proteobacteria	Alphaproteobacteria	Rhodobacterales	Rhodobacteraceae	Dinoroseobacter	unidentified marine bacterioplankton	0	0	1	0	0	0	10	0	0	0	0	7	0	0	3	0	0	0	0	0	0	0	9	0	4	0	0	20	2	0	0	0	23	0	0	0	0	0	9	0	0	0
OTU_1735	Bacteria	Proteobacteria	Gammaproteobacteria	Multi-affiliation	Multi-affiliation	Multi-affiliation	Multi-affiliation	0	2	0	0	4	1	1	0	4	0	4	0	8	0	0	25	0	0	18	6	0	0	0	0	0	1	23	2	0	0	1	0	0	4	0	0	0	2	1	0	0	6
OTU_1736	Bacteria	Planctomycetes	OM190	unknown order	unknown family	unknown genus	unknown species	0	0	0	2	19	0	2	0	0	0	0	0	0	0	7	0	3	4	0	0	0	0	0	7	0	25	9	7	0	0	1	5	0	0	0	1	1	0	19	0	0	0
OTU_1737	Bacteria	Cyanobacteria	Cyanobacteria	SubsectionII	FamilyII	Pleurocapsa	Multi-affiliation	0	0	0	0	11	0	12	7	0	0	0	1	3	0	1	0	0	0	0	0	0	0	0	0	0	0	5	1	1	0	0	2	1	0	0	0	3	0	0	0	0	0
OTU_1738	Bacteria	Proteobacteria	Alphaproteobacteria	DB1-14	unknown family	unknown genus	unknown species	0	0	0	10	0	0	1	0	1	0	0	0	0	0	2	0	0	0	0	0	0	0	0	0	0	6	1	0	0	0	0	0	0	0	0	0	0	0	0	0	0	0
OTU_1739	Bacteria	Bacteroidetes	Sphingobacteriia	Sphingobacteriales	Saprospiraceae	unknown genus	unknown species	0	5	0	0	2	0	1	3	3	5	2	0	0	0	0	0	0	0	3	0	0	2	3	0	0	0	0	1	0	0	0	0	0	3	0	0	0	0	0	0	0	2
OTU_1740	Bacteria	Proteobacteria	Alphaproteobacteria	Rhodospirillales	Rhodospirillaceae	unknown genus	unknown species	12	7	0	5	0	0	1	0	0	2	0	0	0	0	7	2	0	0	2	0	0	0	0	42	0	0	1	11	0	12	0	0	0	4	0	0	0	0	16	0	0	0
OTU_1742	Bacteria	Bacteroidetes	Cytophagia	Cytophagales	Flammeovirgaceae	Flexithrix	unknown species	4	5	2	0	0	2	0	5	0	0	0	0	0	0	0	0	6	1	0	0	0	0	3	0	0	9	0	4	0	0	0	0	0	1	0	0	0	0	9	0	0	0
OTU_1744	Bacteria	Proteobacteria	Alphaproteobacteria	Rhodobacterales	Rhodobacteraceae	Multi-affiliation	Multi-affiliation	0	0	0	0	0	0	0	0	0	1	0	0	0	0	0	0	0	2	0	0	4	0	3	0	0	0	0	0	0	5	0	6	0	0	0	0	0	0	0	0	0	19
OTU_1745	Bacteria	Proteobacteria	Gammaproteobacteria	Alteromonadales	Psychromonadaceae	Psychromonas	unknown species	0	0	0	0	0	0	0	0	0	0	0	0	0	0	0	0	0	0	0	0	0	0	0	0	0	0	0	0	0	0	0	0	0	0	0	0	0	0	0	0	0	0
OTU_1746	Bacteria	Bacteroidetes	Sphingobacteriia	Sphingobacteriales	Saprospiraceae	unknown genus	unknown species	0	0	0	5	0	1	0	0	0	6	0	0	4	0	0	0	0	0	0	0	0	0	0	6	0	4	0	0	0	0	0	0	0	0	0	0	0	0	0	0	0	0
OTU_1747	Bacteria	Proteobacteria	Alphaproteobacteria	Rhodospirillales	Rhodospirillaceae	Defluviicoccus	unknown species	0	0	1	0	0	0	0	0	1	0	0	0	0	0	0	0	0	0	0	0	0	0	0	0	0	0	0	0	0	0	0	0	0	0	0	0	0	0	62	0	0	0
OTU_1748	Bacteria	Verrucomicrobia	Verrucomicrobiae	Verrucomicrobiales	DEV007	unknown genus	unknown species	0	15	0	0	0	0	0	0	0	0	0	0	0	0	0	0	0	0	8	0	0	0	18	0	0	0	1	0	0	0	0	0	0	0	0	0	0	0	0	0	0	0
OTU_1749	Bacteria	Proteobacteria	Alphaproteobacteria	Rhodobacterales	Rhodobacteraceae	Multi-affiliation	Multi-affiliation	0	79	0	0	0	0	0	0	0	0	0	0	1	2	0	4	0	0	0	0	0	0	0	2	8	0	1	0	0	0	0	0	7	1	0	0	0	0	0	0	0	0
OTU_1750	Bacteria	Proteobacteria	Deltaproteobacteria	Desulfobacterales	Desulfobulbaceae	unknown genus	unknown species	8	1	0	4	3	4	9	2	1	9	0	5	1	0	4	4	0	0	0	5	0	4	0	1	0	10	0	7	6	13	4	10	0	6	6	0	6	1	8	0	2	18
OTU_1751	Bacteria	Proteobacteria	Gammaproteobacteria	CS-B046	unknown family	unknown genus	unknown species	0	0	0	7	0	0	0	4	0	3	0	0	8	0	2	1	0	2	0	0	0	0	0	0	0	0	0	0	2	2	1	0	0	0	1	0	2	3	21	0	0	0
OTU_1752	Bacteria	Planctomycetes	Phycisphaerae	Phycisphaerales	Phycisphaeraceae	SM1A02	unknown species	0	0	0	0	0	0	0	0	0	0	0	0	0	0	6	0	6	1	0	0	0	0	0	0	0	0	1	0	0	0	0	0	0	0	0	0	0	0	0	0	0	0
OTU_1753	Bacteria	Planctomycetes	Planctomycetacia	Planctomycetales	Planctomycetaceae	Pir4 lineage	unknown species	0	0	10	0	19	14	0	0	1	0	0	0	5	0	0	3	0	2	0	0	0	8	0	0	0	0	0	0	0	20	0	0	0	0	0	0	0	0	1	0	0	0
OTU_1754	Bacteria	Planctomycetes	OM190	unknown order	unknown family	unknown genus	unknown species	0	0	0	0	23	0	4	0	0	0	0	0	0	0	0	0	0	0	0	0	0	0	0	0	0	0	0	0	0	0	0	0	0	0	0	0	0	0	0	0	0	0
OTU_1755	Bacteria	Proteobacteria	Gammaproteobacteria	Vibrionales	Vibrionaceae	Enterovibrio	Vibrio sp.	0	0	7	1	0	0	2	0	0	0	0	0	11	0	5	13	0	0	0	0	0	0	0	0	0	3	0	0	0	0	0	1	0	7	0	9	1	2	0	0	0	2
OTU_1756	Bacteria	Proteobacteria	Alphaproteobacteria	Rhodobacterales	Rhodobacteraceae	Paracocccus	Paracoccus sp.	0	2	0	0	12	0	0	0	0	0	0	40	2	0	0	0	0	0	33	0	0	0	14	0	0	0	0	0	0	0	0	0	0	1	0	0	3	0	0	1	6	9
OTU_1757	Bacteria	Bacteroidetes	Bacteroidetes VC2.1 Bac22	unknown order	unknown family	unknown genus	unknown species	2	0	0	0	0	0	0	4	0	0	0	0	0	0	0	0	0	0	0	0	0	0	0	0	10	0	0	0	0	0	0	0	0	0	0	0	0	0	4	0	0	0
OTU_1758	Bacteria	Proteobacteria	Alphaproteobacteria	Parvularculales	Parvularculaceae	Parvularcula	unknown species	0	0	0	0	0	0	0	0	0	0	0	0	0	0	0	0	0	0	0	0	0	0	0	0	0	0	0	0	0	5	0	0	0	3	0	0	2	0	0	0	0	0
OTU_1759	Bacteria	Proteobacteria	Gammaproteobacteria	Order Incertae Sedis	Family Incertae Sedis	Marinicella	unknown species	5	2	0	0	0	0	8	0	0	1	0	0	3	0	11	0	0	3	3	0	6	0	8	0	0	0	3	9	0	0	0	4	0	0	0	0	0	0	0	0	0	5
OTU_1760	Bacteria	Verrucomicrobia	Verrucomicrobiae	Verrucomicrobiales	DEV007	unknown genus	unknown species	0	0	0	0	0	0	0	0	3	4	2	0	0	0	0	0	0	0	0	0	0	0	0	3	0	1	0	3	0	0	0	0	0	0	10	0	0	0	0	0	0	0
OTU_1761	Bacteria	Proteobacteria	Alphaproteobacteria	Rickettsiales	SHWN-night2	unknown genus	unknown species	0	0	0	0	0	0	2	0	4	0	0	0	4	0	2	0	0	2	4	0	0	0	0	0	0	0	0	11	0	0	0	0	0	0	0	0	0	0	0	0	0	0
OTU_1762	Bacteria	Proteobacteria	Alphaproteobacteria	Rhizobiales	Rhodobiaceae	Methyloceanibacter	unknown species	6	12	2	0	0	1	0	0	0	9	0	5	7	0	0	1	0	0	0	1	0	7	0	0	0	0	0	0	3	1	7	3	0	7	1	0	5	0	3	0	4	0
OTU_1763	Bacteria	Planctomycetes	OM190	unknown order	unknown family	unknown genus	unknown species	0	5	0	0	0	4	0	0	1	7	0	0	1	0	0	0	0	0	4	0	0	0	0	0	0	1	1	0	1	0	3	0	0	0	0	0	0	0	0	1	0	0
OTU_1764	Bacteria	Planctomycetes	Planctomycetacia	Planctomycetales	Planctomycetaceae	Blastopirellula	unknown species	0	0	0	1	8	0	0	0	9	0	0	0	0	0	0	5	0	0	0	2	0	0	0	0	0	3	0	0	0	0	0	0	1	0	7	0	0	0	0	0	0	0
OTU_1766	Bacteria	Proteobacteria	Betaproteobacteria	Burkholderiales	Comamonadaceae	Multi-affiliation	Multi-affiliation	0	0	0	0	0	0	0	0	0	0	0	0	0	0	0	0	0	0	0	0	5	0	0	0	0	0	0	0	0	0	0	0	0	0	0	0	0	0	0	0	0	0
OTU_1767	Bacteria	Proteobacteria	Gammaproteobacteria	KI89A clade	unknown family	unknown genus	unknown species	0	0	0	0	0	0	0	0	0	0	0	0	0	0	0	0	0	0	0	0	0	0	0	0	0	0	0	0	0	0	0	0	0	0	0	0	0	0	0	0	0	0
OTU_1768	Bacteria	Proteobacteria	Alphaproteobacteria	Rhodobacterales	Rhodobacteraceae	unknown genus	Roseobacter sp.	0	0	0	0	0	0	1	0	0	1	0	0	0	0	0	6	1	0	0	2	0	0	0	0	0	0	2	2	14	0	0	6	0	0	0	0	9	0	18	0	2	0
OTU_1769	Bacteria	Proteobacteria	Gammaproteobacteria	Alteromonadales	Alteromonadaceae	Aestuariibacter	unknown species	0	0	0	5	0	10	5	0	0	0	0	15	1	0	2	0	4	0	10	0	8	2	6	0	0	10	4	6	0	0	0	8	2	1	0	3	3	0	0	0	0	0
OTU_1770	Bacteria	Proteobacteria	Gammaproteobacteria	Thiotrichales	Thiotrichaceae	unknown genus	unknown species	0	0	0	0	0	0	0	0	0	0	0	0	4	0	0	0	0	0	0	0	0	0	0	0	0	0	0	0	0	0	0	0	0	0	0	0	0	0	0	0	0	0
OTU_1771	Bacteria	Proteobacteria	Alphaproteobacteria	Rhodobacterales	Rhodobacteraceae	unknown genus	unknown species	0	0	0	0	0	0	0	0	0	0	0	0	0	0	0	0	0	0	0	0	0	0	0	0	0	0	0	0	0	0	0	0	0	0	0	0	0	0	0	0	0	0
OTU_1772	Bacteria	Bacteroidetes	Sphingobacteriia	Sphingobacteriales	Saprospiraceae	unknown genus	unknown species	0	1	0	0	0	0	0	0	1	0	1	10	3	0	0	0	0	10	6	0	0	0	0	0	0	1	4	0	0	0	0	0	0	1	4	0	0	0	0	0	0	0
OTU_1773	Bacteria	Chloroflexi	Caldilineae	Caldilineales	Caldilineaceae	unknown genus	unknown species	1	4	0	0	0	0	1	0	0	0	0	0	0	1	0	0	0	8	0	3	0	0	0	0	0	0	0	0	0	6	4	4	0	0	1	0	3	0	0	0	1	3
OTU_1774	Bacteria	Planctomycetes	Planctomycetacia	Planctomycetales	Planctomycetaceae	Planctomyces	unknown species	0	2	1	0	0	0	0	0	1	0	14	0	0	0	0	0	22	0	0	0	0	0	0	0	0	0	0	0	0	0	0	0	0	0	0	0	0	0	0	0	0	0
OTU_1775	Bacteria	Proteobacteria	Gammaproteobacteria	Oceanospirillales	Oleiphilaceae	Oleiphilus	unknown species	0	0	0	0	0	0	0	0	0	0	0	0	0	0	1	0	0	0	0	0	0	0	0	0	0	0	0	0	0	0	0	0	0	0	0	0	0	0	0	0	0	0
OTU_1779	Bacteria	Proteobacteria	Deltaproteobacteria	Desulfuromonadales	GR-WP33-58	unknown genus	unknown species	0	9	0	0	0	0	0	1	1	1	0	0	0	0	4	0	0	0	5	0	0	0	0	0	0	0	2	1	0	0	0	0	0	0	0	0	0	0	0	0	0	0
OTU_1781	Bacteria	Proteobacteria	Alphaproteobacteria	Rhodobacterales	Rhodobacteraceae	Ruegeria	Multi-affiliation	0	0	0	0	0	0	0	0	0	0	0	0	0	0	0	0	0	0	0	0	0	0	0	0	0	0	8	0	0	0	0	0	0	0	0	0	0	0	0	0	0	0
OTU_1784	Bacteria	Proteobacteria	Betaproteobacteria	Hydrogenophilales	Hydrogenophilaceae	unknown genus	unknown species	6	0	0	1	13	1	8	4	5	3	7	0	7	0	0	3	0	0	0	0	0	0	13	0	0	5	0	12	2	9	4	0	0	3	8	0	0	1	1	0	3	0
OTU_1785	Bacteria	Planctomycetes	Planctomycetacia	Planctomycetales	Planctomycetaceae	Pir4 lineage	unknown species	0	0	0	2	0	3	2	4	0	0	4	0	0	0	30	0	12	0	9	0	0	0	0	0	0	1	0	0	1	0	0	4	0	0	0	0	4	1	0	0	4	2
OTU_1786	Bacteria	Proteobacteria	Deltaproteobacteria	Bdellovibrionales	Bdellovibrionaceae	OM27 clade	unknown species	0	0	0	0	0	0	8	0	0	2	17	0	0	0	0	0	0	0	0	0	0	0	0	0	0	0	0	0	0	0	0	0	0	0	0	0	0	0	0	0	0	0
OTU_1787	Bacteria	Proteobacteria	Deltaproteobacteria	Myxococcales	Sandaracinaceae	unknown genus	unknown species	0	1	0	0	0	0	0	0	0	0	0	0	0	0	0	0	0	0	0	0	0	0	0	0	0	0	0	0	0	0	0	0	0	0	0	0	0	0	0	0	0	0
OTU_1788	Bacteria	Proteobacteria	Alphaproteobacteria	Rhodobacterales	Rhodobacteraceae	Multi-affiliation	Multi-affiliation	1	8	8	10	14	0	6	18	13	3	0	3	20	0	5	26	0	7	4	0	3	1	0	0	3	8	0	2	5	1	7	10	51	3	0	17	2	1	3	1	1	0
OTU_1789	Bacteria	Bacteroidetes	Bacteroidetes VC2.1 Bac22	unknown order	unknown family	unknown genus	unknown species	0	0	0	0	0	0	0	0	2	0	0	0	0	0	0	0	0	0	1	0	0	0	0	0	0	0	0	0	0	3	3	0	0	0	0	0	0	0	0	0	0	0
OTU_1790	Bacteria	Acidobacteria	Holophagae	Subgroup 10	ABS-19	unknown genus	unknown species	0	0	0	0	0	0	0	0	0	0	8	0	0	0	0	0	0	0	0	0	8	0	0	0	0	0	0	0	0	0	0	0	0	0	0	0	0	0	0	0	0	0
OTU_1791	Bacteria	Verrucomicrobia	Verrucomicrobiae	Verrucomicrobiales	Verrucomicrobiaceae	Multi-affiliation	Multi-affiliation	1	0	8	3	0	0	4	0	6	11	1	0	10	0	18	1	27	24	0	26	20	0	3	16	21	1	8	1	4	0	5	2	0	2	9	4	1	1	0	1	1	0
OTU_1792	Bacteria	Actinobacteria	Acidimicrobiia	Acidimicrobiales	unknown family	unknown genus	unknown species	0	0	0	0	0	0	2	7	0	0	0	0	0	0	0	0	0	1	0	9	0	0	0	0	4	0	0	2	0	0	2	0	0	3	0	0	1	0	0	0	0	0
OTU_1793	Bacteria	Proteobacteria	Alphaproteobacteria	Rhodobacterales	Rhodobacteraceae	Multi-affiliation	Multi-affiliation	0	0	0	0	0	0	0	0	0	0	0	0	0	0	0	0	0	2	0	0	0	0	5	0	0	0	0	2	0	0	0	0	0	0	0	0	0	0	0	0	0	0
OTU_1795	Bacteria	Proteobacteria	Alphaproteobacteria	Rhodobacterales	Rhodobacteraceae	Multi-affiliation	Multi-affiliation	2	2	0	11	1	0	13	0	0	1	5	7	1	0	0	0	0	1	0	0	0	0	0	0	39	0	7	10	0	0	0	0	0	0	0	0	0	3	0	0	0	0
OTU_1796	Bacteria	Proteobacteria	Gammaproteobacteria	Cellvibrionales	Halieaceae	Multi-affiliation	Multi-affiliation	0	0	0	0	0	0	0	0	0	0	0	0	0	0	4	1	0	0	0	0	0	0	0	0	0	0	2	4	0	0	0	0	0	0	0	0	0	0	0	0	0	0
OTU_1797	Bacteria	Proteobacteria	Alphaproteobacteria	Rhodobacterales	Rhodobacteraceae	unknown genus	unknown species	0	0	0	0	0	0	0	0	0	0	0	0	0	0	0	0	0	0	0	0	0	0	0	0	0	0	0	0	0	0	0	0	0	0	0	0	0	0	0	0	0	3
OTU_1798	Bacteria	Proteobacteria	Deltaproteobacteria	Desulfobacterales	Desulfobacteraceae	Sva0081 sediment group	unknown species	5	0	0	3	0	0	0	0	0	0	0	0	3	0	0	0	0	0	0	0	0	0	0	0	0	0	0	1	0	0	0	0	0	0	7	0	3	0	0	0	0	0
OTU_1799	Bacteria	Firmicutes	Clostridia	Clostridiales	Peptostreptococcaceae	Multi-affiliation	Multi-affiliation	12	0	0	0	17	0	3	6	0	6	0	0	0	0	0	2	0	0	0	6	0	0	0	0	0	0	0	0	0	0	0	0	23	2	1	0	2	0	0	7	0	0
OTU_1800	Bacteria	Proteobacteria	Gammaproteobacteria	Gammaproteobacteria Incertae Sedis	unknown family	Thiohalorhabdus	unknown species	3	0	1	0	0	9	0	0	1	9	7	0	0	0	0	2	10	13	0	1	4	0	0	8	0	0	6	4	0	6	4	5	0	1	0	0	7	0	1	0	0	8
OTU_1801	Bacteria	Chlamydiae	Chlamydiae	Chlamydiales	Simkaniaceae	Simkania	Simkania negevensis Z	0	0	0	0	0	0	0	0	0	0	0	0	0	0	0	0	0	2	1	53	0	0	0	0	0	3	3	5	0	0	0	0	0	0	0	4	2	0	0	0	0	0
OTU_1803	Bacteria	Proteobacteria	Alphaproteobacteria	Parvularculales	Parvularculaceae	Parvularcula	unknown species	0	0	0	0	0	0	0	0	0	0	0	0	0	0	0	0	0	0	0	0	0	0	0	0	0	0	0	11	0	0	0	0	0	0	0	0	0	0	0	0	0	0
OTU_1805	Bacteria	Bacteroidetes	Flavobacteriia	Flavobacteriales	Cryomorphaceae	Owenweeksia	unknown species	0	0	0	0	0	0	0	0	0	0	0	0	0	0	0	0	0	0	3	14	0	0	0	0	0	0	0	2	0	0	0	0	0	0	0	0	0	0	0	0	0	0
OTU_1806	Bacteria	Verrucomicrobia	Verrucomicrobiae	Verrucomicrobiales	DEV007	unknown genus	unknown species	2	0	5	0	0	0	4	0	0	0	0	0	0	0	1	0	0	0	0	0	0	0	0	0	1	8	1	0	0	0	0	0	0	0	0	2	0	0	0	0	0	0
OTU_1807	Bacteria	Proteobacteria	Gammaproteobacteria	Alteromonadales	Pseudoalteromonadaceae	Pseudoalteromonas	Multi-affiliation	0	0	0	0	0	0	0	0	0	0	0	0	3	1	0	16	0	3	11	0	0	0	0	0	0	0	0	0	4	0	0	0	0	0	1	17	0	0	0	0	0	1
OTU_1808	Bacteria	Proteobacteria	Alphaproteobacteria	Rhodospirillales	Rhodospirillaceae	unknown genus	unknown species	0	0	0	0	0	0	0	0	0	6	0	0	0	0	0	0	0	0	0	0	0	0	0	0	0	0	0	0	0	0	0	0	0	0	0	0	0	0	0	0	0	0
OTU_1809	Bacteria	Proteobacteria	Alphaproteobacteria	Rhizobiales	Methylobacteriaceae	Methylobacterium	Multi-affiliation	3	0	6	5	0	0	1	4	0	6	1	0	2	0	0	0	0	0	10	0	0	2	0	0	0	0	0	0	0	0	4	0	0	0	0	0	0	0	8	0	0	0
OTU_1810	Bacteria	Proteobacteria	Alphaproteobacteria	Rhodobacterales	Rhodobacteraceae	Tateyamaria	unknown species	0	8	1	33	0	0	9	3	0	0	0	0	1	0	52	0	89	0	5	0	0	0	4	0	0	0	0	1	0	0	0	0	0	0	0	0	0	0	1	0	0	0
OTU_1812	Bacteria	Proteobacteria	Gammaproteobacteria	Cellvibrionales	Cellvibrionaceae	unknown genus	unknown species	0	0	0	0	0	0	0	0	1	0	0	0	0	0	0	0	31	0	3	0	3	0	0	0	1	0	0	5	0	0	0	0	2	0	0	0	0	0	0	0	0	0
OTU_1813	Bacteria	Bacteroidetes	Sphingobacteriia	Sphingobacteriales	Saprospiraceae	unknown genus	unknown species	0	0	0	46	0	0	2	0	1	0	0	0	0	1	1	0	0	0	0	0	0	0	0	0	0	0	0	1	0	0	0	1	6	0	0	0	0	0	0	0	0	0
OTU_1814	Bacteria	Verrucomicrobia	Opitutae	Opitutales	Opitutaceae	Multi-affiliation	Multi-affiliation	3	0	2	0	0	0	6	0	0	0	0	0	0	0	7	1	0	0	0	0	0	2	0	0	0	0	0	5	0	0	2	0	0	0	1	0	0	2	1	0	0	0
OTU_1815	Bacteria	Planctomycetes	Planctomycetacia	Planctomycetales	Planctomycetaceae	Pirellula	unknown species	0	0	0	0	0	0	0	0	4	1	0	0	0	0	0	0	0	0	0	0	0	0	0	0	0	0	0	0	0	0	0	0	0	1	0	0	0	0	0	0	0	0
OTU_1816	Bacteria	Proteobacteria	Alphaproteobacteria	Sphingomonadales	Erythrobacteraceae	Porphyrobacter	unknown species	9	0	0	0	2	0	11	0	0	0	0	0	0	0	6	3	1	19	0	47	5	22	0	0	7	0	4	8	3	0	0	0	0	0	0	0	0	0	3	0	0	1
OTU_1817	Bacteria	Planctomycetes	OM190	unknown order	unknown family	unknown genus	unknown species	3	0	1	0	0	0	0	0	0	0	0	0	17	1	12	1	0	0	0	0	0	0	0	12	0	0	0	1	0	0	0	0	0	0	0	0	0	0	1	0	0	0
OTU_1818	Bacteria	Proteobacteria	Deltaproteobacteria	Desulfovibrionales	Desulfovibrionaceae	Desulfovibrio	unknown species	20	0	0	61	2	0	0	0	0	4	0	0	0	0	2	0	0	0	0	0	0	0	0	0	0	0	0	0	0	0	0	0	0	0	0	0	0	0	0	0	0	3
OTU_1819	Bacteria	Proteobacteria	Alphaproteobacteria	Multi-affiliation	Multi-affiliation	Multi-affiliation	Multi-affiliation	0	0	0	0	0	0	0	0	0	0	0	0	0	0	0	0	0	0	0	0	3	0	0	0	0	0	0	0	0	0	0	0	0	0	0	0	0	0	0	0	0	0
OTU_1820	Bacteria	Planctomycetes	Planctomycetacia	Planctomycetales	Planctomycetaceae	Planctomyces	unknown species	2	0	0	0	0	0	2	0	6	0	0	0	6	0	0	0	0	27	0	0	0	0	0	0	0	0	0	21	15	0	0	0	0	3	0	0	0	0	0	0	2	0
OTU_1821	Bacteria	Proteobacteria	Alphaproteobacteria	SAR11 clade	Surface 1	unknown genus	unknown species	0	0	0	0	0	0	0	0	2	0	0	0	0	0	0	0	0	0	0	0	0	0	0	0	0	2	0	0	0	0	0	0	0	0	0	0	0	0	0	0	0	0
OTU_1822	Bacteria	Proteobacteria	Deltaproteobacteria	Desulfobacterales	Desulfobacteraceae	Sva0081 sediment group	unknown species	5	2	3	0	7	1	1	23	4	2	1	25	2	0	0	2	0	0	41	0	0	0	5	14	6	0	0	2	1	31	0	7	0	0	0	4	3	3	8	0	0	11
OTU_1823	Bacteria	Chloroflexi	Caldilineae	Caldilineales	Caldilineaceae	unknown genus	unknown species	0	0	0	0	0	0	0	0	0	0	0	0	0	0	0	0	0	0	0	0	0	0	0	0	0	0	0	0	0	0	0	0	10	0	0	0	0	0	0	0	0	0
OTU_1824	Bacteria	Proteobacteria	Gammaproteobacteria	Alteromonadales	Shewanellaceae	Psychrobium	unknown species	1	0	0	0	0	0	0	0	1	0	0	0	0	162	0	2	0	0	0	0	0	0	0	0	0	0	0	0	0	0	0	0	0	0	0	18	0	0	0	0	0	4
OTU_1825	Bacteria	Bacteroidetes	Flavobacteriia	Flavobacteriales	Flavobacteriaceae	unknown genus	unknown species	0	0	0	0	0	0	4	0	0	0	0	0	0	0	1	0	0	0	0	0	0	0	0	0	0	0	0	5	0	0	0	0	0	0	0	0	0	0	1	0	0	0
OTU_1827	Bacteria	Bacteroidetes	Sphingobacteriia	Sphingobacteriales	Saprospiraceae	Lewinella	unknown species	0	2	0	1	7	0	0	0	0	1	0	9	0	0	6	0	0	5	1	4	0	0	2	0	0	3	4	8	0	2	0	0	0	0	0	0	0	1	0	0	0	0
OTU_1828	Bacteria	Planctomycetes	Phycisphaerae	WD2101 soil group	unknown family	unknown genus	unknown species	0	13	0	0	1	0	0	0	0	0	0	0	5	0	19	0	0	22	0	2	0	0	3	17	0	0	0	15	0	0	0	0	0	1	6	3	0	0	18	0	0	0
OTU_1829	Bacteria	Proteobacteria	Gammaproteobacteria	Alteromonadales	Colwelliaceae	Thalassotalea	Thalassomonas sp.	0	0	0	0	0	0	0	0	3	0	0	0	0	3	0	8	0	0	0	0	0	0	0	0	0	0	0	1	0	0	0	0	0	1	0	15	0	2	0	0	0	0
OTU_1830	Bacteria	Proteobacteria	Alphaproteobacteria	Rhodobacterales	Rhodobacteraceae	Ponticoccus	Rhodobacteraceae bacterium CSQ-8	0	0	0	0	0	0	0	0	0	2	0	0	0	0	6	0	0	0	10	0	0	0	0	0	0	4	0	3	0	0	0	0	0	0	5	0	0	0	0	0	0	0
OTU_1831	Bacteria	Saccharibacteria	unknown class	unknown order	unknown family	unknown genus	unknown species	0	0	4	0	0	0	7	0	0	9	0	18	0	0	0	0	20	0	0	0	61	0	0	0	0	0	0	0	8	0	0	0	0	0	0	0	0	0	10	0	0	0
OTU_1833	Bacteria	Proteobacteria	Alphaproteobacteria	Rhodospirillales	Rhodospirillaceae	Thalassospira	alpha proteobacterium STF-07	0	0	0	0	144	0	3	0	0	3	0	0	0	0	0	0	0	0	0	0	0	0	0	0	0	0	0	0	0	0	0	0	0	0	0	0	0	0	0	0	0	0
OTU_1834	Bacteria	Planctomycetes	Planctomycetacia	Planctomycetales	Planctomycetaceae	Planctomyces	unknown species	0	20	0	0	0	0	0	0	0	0	0	0	0	0	0	0	0	0	0	0	0	0	0	0	1	0	35	4	0	0	0	0	0	0	0	0	2	0	0	0	0	0
OTU_1835	Bacteria	Proteobacteria	Gammaproteobacteria	Oceanospirillales	Oceanospirillaceae	Pseudospirillum	unknown species	0	0	0	0	0	0	0	0	0	1	0	0	5	0	0	0	6	0	0	2	3	0	0	0	0	0	6	2	0	0	0	0	0	1	0	5	0	0	0	0	0	1
OTU_1836	Bacteria	Proteobacteria	Deltaproteobacteria	Sva0485	unknown family	unknown genus	unknown species	2	0	0	0	0	4	0	0	1	0	0	16	6	0	0	1	0	0	0	0	0	5	0	0	0	0	0	0	0	17	0	0	0	3	0	0	7	0	0	0	0	0
OTU_1837	Bacteria	Proteobacteria	Alphaproteobacteria	Rhodobacterales	Rhodobacteraceae	unknown genus	unknown species	0	0	0	1	0	6	1	2	1	7	4	0	10	0	1	2	0	0	0	0	0	0	0	0	0	0	0	3	6	0	1	0	0	1	11	0	4	4	14	3	0	0
OTU_1839	Bacteria	Acidobacteria	Holophagae	Subgroup 10	CA002	unknown genus	Multi-affiliation	0	0	0	0	0	0	0	0	0	1	4	0	0	0	2	0	0	3	0	4	0	0	0	7	0	1	0	0	0	0	0	0	0	0	0	0	0	0	0	0	0	0
OTU_1840	Bacteria	Bacteroidetes	Cytophagia	Order II	Rhodothermaceae	Rubricoccus	Rubricoccus marinus	0	0	0	0	0	0	0	0	0	0	0	0	0	0	5	0	0	0	0	0	0	0	2	0	0	2	0	0	0	2	0	0	0	0	0	0	0	0	11	0	0	0
OTU_1841	Bacteria	Proteobacteria	Alphaproteobacteria	Parvularculales	Parvularculaceae	Parvularcula	unknown species	0	0	0	0	0	0	0	0	0	0	0	0	0	0	0	0	0	0	0	0	0	0	0	0	0	0	0	0	0	0	0	0	0	0	0	0	0	0	0	0	0	0
OTU_1842	Bacteria	Proteobacteria	Deltaproteobacteria	Myxococcales	Haliangiaceae	Haliangium	unknown species	0	0	0	0	0	0	0	0	0	0	0	0	9	0	0	3	0	0	0	3	0	0	0	0	0	0	0	0	0	0	0	0	31	1	0	0	0	0	8	0	0	0
OTU_1843	Bacteria	Proteobacteria	Deltaproteobacteria	Desulfuromonadales	GR-WP33-58	unknown genus	unknown species	0	0	0	0	0	0	0	0	0	0	0	0	2	0	0	0	0	8	0	11	0	0	0	0	0	0	1	0	0	0	0	0	0	0	0	0	0	0	0	0	0	0
OTU_1844	Bacteria	Bacteroidetes	Sphingobacteriia	Sphingobacteriales	Saprospiraceae	Lewinella	unknown species	0	0	0	0	0	0	0	0	0	0	0	0	0	0	0	0	4	10	0	0	0	1	0	0	0	0	0	2	0	0	0	0	0	0	0	0	0	0	0	0	0	0
OTU_1845	Bacteria	Chlorobi	Chlorobia	Chlorobiales	OPB56	unknown genus	unknown species	0	0	0	6	6	0	19	21	0	4	0	0	2	1	7	1	0	3	0	0	0	0	0	1	0	0	0	16	3	0	0	5	0	0	0	0	0	0	0	0	0	2
OTU_1846	Bacteria	Proteobacteria	Alphaproteobacteria	Rhizobiales	Rhodobiaceae	Tepidamorphus	unknown species	0	0	0	0	0	5	0	0	0	0	0	0	2	0	0	0	0	0	0	0	0	0	0	0	0	0	0	0	0	0	0	0	0	3	0	0	0	0	5	0	0	0
OTU_1847	Bacteria	Proteobacteria	Deltaproteobacteria	Bdellovibrionales	Bdellovibrionaceae	OM27 clade	unknown species	0	2	0	0	0	1	1	0	0	0	1	0	5	0	6	0	0	0	25	30	8	0	0	0	0	0	0	0	0	0	0	1	0	0	0	0	0	0	0	0	0	0
OTU_1848	Bacteria	Bacteroidetes	Flavobacteriia	Flavobacteriales	Flavobacteriaceae	Aquibacter	unknown species	2	0	0	0	0	0	13	0	2	2	0	0	0	0	5	2	0	0	0	4	1	0	4	7	0	2	3	6	0	8	0	0	0	2	0	3	0	0	0	0	0	0
OTU_1849	Bacteria	Bacteroidetes	Flavobacteriia	Flavobacteriales	Flavobacteriaceae	Formosa	Multi-affiliation	12	3	0	0	0	0	0	3	0	0	0	0	0	0	0	2	0	0	3	0	0	0	1	0	0	0	2	3	0	0	0	0	2	1	0	0	0	0	0	0	0	0
OTU_1850	Bacteria	Proteobacteria	Alphaproteobacteria	Rhodobacterales	Rhodobacteraceae	unknown genus	unknown species	0	0	0	0	0	0	0	0	0	0	0	0	0	0	0	0	0	0	0	0	0	0	0	0	0	0	0	0	0	0	0	0	0	0	0	0	0	0	0	0	0	0
OTU_1851	Bacteria	Multi-affiliation	Multi-affiliation	Multi-affiliation	Multi-affiliation	Multi-affiliation	Multi-affiliation	0	0	0	0	0	0	0	0	0	0	0	0	0	0	0	0	0	0	0	0	0	0	0	0	0	0	0	0	0	0	0	0	0	0	0	0	0	0	21	0	14	0
OTU_1852	Bacteria	Planctomycetes	Planctomycetacia	Planctomycetales	Planctomycetaceae	Blastopirellula	unknown species	0	0	0	0	0	0	0	0	0	0	0	0	0	0	0	0	0	0	0	5	0	13	0	0	0	0	0	0	0	0	3	0	0	0	0	0	0	0	0	1	0	0
OTU_1853	Bacteria	Bacteroidetes	Flavobacteriia	Flavobacteriales	Flavobacteriaceae	Nonlabens	Nonlabens sp.	0	0	0	0	0	0	0	0	0	0	0	0	0	0	0	0	0	0	0	0	0	0	0	0	0	0	0	0	0	0	0	0	0	0	0	0	0	0	0	0	0	0
OTU_1854	Bacteria	Proteobacteria	Deltaproteobacteria	Myxococcales	Nannocystaceae	Multi-affiliation	Multi-affiliation	0	0	0	0	0	0	0	0	0	0	0	0	0	0	7	0	0	0	0	0	7	0	0	0	0	3	0	0	0	11	0	0	0	0	0	2	0	0	0	0	0	0
OTU_1855	Bacteria	Saccharibacteria	unknown class	unknown order	unknown family	unknown genus	unknown species	0	0	0	0	0	0	0	0	0	0	0	0	4	0	0	0	0	1	2	0	0	1	0	0	0	0	0	1	0	0	0	0	0	0	0	0	0	0	0	0	4	1
OTU_1856	Bacteria	Proteobacteria	Gammaproteobacteria	Multi-affiliation	Multi-affiliation	Multi-affiliation	Multi-affiliation	0	0	0	0	0	0	0	1	0	0	0	0	0	0	0	0	0	0	0	0	0	0	0	0	0	0	0	0	0	0	0	0	0	0	0	0	0	0	1	0	0	0
OTU_1858	Bacteria	Planctomycetes	Phycisphaerae	Phycisphaerales	Phycisphaeraceae	SM1A02	unknown species	0	0	0	0	0	0	0	0	4	0	0	0	6	0	0	0	0	0	0	0	0	0	0	0	0	0	0	0	0	0	0	0	0	0	0	0	2	0	0	0	0	2
OTU_1859	Bacteria	Actinobacteria	Acidimicrobiia	Acidimicrobiales	Acidimicrobiaceae	unknown genus	unknown species	0	0	0	5	0	0	1	0	0	0	0	0	0	0	5	0	10	0	0	1	0	0	0	0	0	0	0	0	1	20	0	1	0	4	0	0	4	0	2	0	0	0
OTU_1860	Bacteria	Chloroflexi	Caldilineae	Caldilineales	Caldilineaceae	unknown genus	unknown species	0	0	0	0	0	0	0	0	0	9	0	0	0	0	0	0	0	0	0	9	0	2	0	0	0	0	32	0	0	3	0	0	0	0	0	0	1	0	0	0	0	0
OTU_1862	Bacteria	Verrucomicrobia	Verrucomicrobiae	Verrucomicrobiales	Verrucomicrobiaceae	Persicirhabdus	unknown species	0	0	0	0	0	1	0	4	0	0	0	17	0	0	0	6	0	0	0	1	0	0	32	0	0	0	0	1	0	0	0	0	12	1	1	0	4	0	0	1	0	0
OTU_1863	Bacteria	Proteobacteria	Multi-affiliation	Multi-affiliation	Multi-affiliation	Multi-affiliation	Multi-affiliation	0	0	0	0	0	4	0	0	0	0	0	0	0	0	0	0	0	0	0	0	0	0	0	0	0	0	0	0	0	0	0	0	0	0	0	0	0	0	0	0	0	0
OTU_1864	Bacteria	Proteobacteria	Deltaproteobacteria	Desulfobacterales	Desulfobulbaceae	unknown genus	unknown species	4	2	2	4	4	6	2	4	2	5	0	19	5	0	2	0	0	1	0	0	0	0	0	0	5	4	4	0	0	20	0	0	0	0	4	5	0	0	0	2	0	0
OTU_1865	Bacteria	Planctomycetes	Planctomycetacia	Planctomycetales	Planctomycetaceae	Blastopirellula	unknown species	0	0	0	6	0	0	0	0	0	0	0	0	0	0	0	0	0	0	0	0	0	0	1	0	0	0	0	0	0	0	0	0	0	0	0	0	0	0	15	0	0	0
OTU_1866	Bacteria	Fibrobacteres	Fibrobacteria	Fibrobacterales	Fibrobacteraceae	unknown genus	unknown species	0	0	0	0	0	0	4	0	0	0	0	0	0	0	0	0	0	0	0	0	4	0	0	0	0	0	0	0	0	0	0	0	0	2	0	41	0	0	0	0	0	4
OTU_1867	Bacteria	Proteobacteria	Alphaproteobacteria	Rhodobacterales	Rhodobacteraceae	unknown genus	unknown species	0	0	0	0	0	0	4	0	0	0	0	0	0	0	2	0	0	0	0	0	0	0	0	0	0	0	0	3	0	0	0	0	0	0	0	0	0	0	0	0	0	0
OTU_1868	Bacteria	Proteobacteria	Alphaproteobacteria	DB1-14	unknown family	unknown genus	unknown species	6	0	0	0	0	2	1	0	0	4	0	0	0	0	0	0	0	0	0	0	0	0	0	0	0	0	0	0	0	0	0	4	0	1	0	0	0	0	0	1	0	0
OTU_1869	Bacteria	Bacteroidetes	Flavobacteriia	Flavobacteriales	Flavobacteriaceae	unknown genus	Aquimarina sp.	0	2	0	46	0	1	0	11	1	2	5	2	0	1	3	0	30	28	0	11	3	0	1	0	7	4	5	6	0	0	0	0	2	1	0	0	0	0	0	0	0	0
OTU_1870	Bacteria	Planctomycetes	Phycisphaerae	Phycisphaerales	Phycisphaeraceae	SM1A02	unknown species	0	0	0	0	0	0	0	0	0	0	14	0	0	0	0	0	0	18	0	0	0	0	0	0	0	0	0	0	0	0	0	0	0	0	0	0	2	0	0	0	0	0
OTU_1871	Bacteria	Proteobacteria	Alphaproteobacteria	Rhodobacterales	Rhodobacteraceae	Multi-affiliation	Multi-affiliation	0	0	0	0	0	0	0	0	1	2	0	0	0	0	0	0	0	11	0	5	10	0	0	0	12	0	0	4	0	0	0	0	9	4	0	0	0	1	0	0	0	0
OTU_1872	Bacteria	Planctomycetes	Planctomycetacia	Planctomycetales	Planctomycetaceae	Planctomyces	unknown species	0	0	0	0	6	0	0	0	0	0	0	0	2	0	1	0	0	6	0	0	5	0	0	0	0	0	0	0	6	0	0	2	0	0	0	0	0	0	0	0	0	0
OTU_1873	Bacteria	Bacteroidetes	Flavobacteriia	Flavobacteriales	Flavobacteriaceae	Wenyingzhuangia	Flavobacteriaceae bacterium SA-0082	0	0	0	6	0	0	3	6	0	1	4	0	0	0	1	3	0	0	7	16	0	0	14	3	8	0	9	1	0	7	0	1	17	0	0	6	0	0	0	0	0	18
OTU_1874	Bacteria	Firmicutes	Bacilli	Bacillales	Family XII	Exiguobacterium	Multi-affiliation	0	0	0	0	0	0	0	0	0	4	0	0	0	0	0	0	0	0	0	0	0	0	0	0	0	0	0	0	0	0	0	0	0	0	0	0	0	0	0	0	0	0
OTU_1875	Bacteria	Planctomycetes	Planctomycetacia	Planctomycetales	Planctomycetaceae	Planctomyces	unknown species	0	0	0	0	0	0	0	0	0	0	0	0	0	0	0	0	0	0	0	0	9	0	0	0	0	0	0	6	0	0	0	0	0	0	0	0	0	0	0	0	0	0
OTU_1876	Bacteria	Proteobacteria	Alphaproteobacteria	Sphingomonadales	Erythrobacteraceae	Altererythrobacter	Multi-affiliation	0	0	0	0	0	0	0	0	0	2	0	0	0	0	1	0	21	0	0	0	0	0	0	0	1	8	0	0	0	0	0	0	4	0	0	0	1	0	8	0	0	0
OTU_1877	Bacteria	Bacteroidetes	Sphingobacteriia	Sphingobacteriales	Saprospiraceae	Rubidimonas	unknown species	2	0	0	0	0	0	1	0	0	5	0	0	0	0	0	0	0	0	0	0	6	0	0	0	0	0	2	0	0	0	0	0	0	0	0	0	0	2	0	0	0	0
OTU_1878	Bacteria	Bacteroidetes	Sphingobacteriia	Sphingobacteriales	Saprospiraceae	Portibacter	unknown species	1	0	0	0	0	0	16	9	0	0	1	5	0	0	27	2	11	17	0	2	19	0	12	87	1	20	15	0	0	0	0	0	0	0	0	2	1	2	0	1	0	0
OTU_1880	Bacteria	Bacteroidetes	Flavobacteriia	Flavobacteriales	Flavobacteriaceae	Lutimonas	unknown species	0	0	1	1	1	0	0	0	1	0	1	0	2	0	5	1	0	3	8	0	0	3	0	3	5	0	1	1	0	4	1	1	7	1	0	1	0	0	19	0	0	10
OTU_1881	Bacteria	Proteobacteria	Deltaproteobacteria	Desulfuromonadales	GR-WP33-58	unknown genus	unknown species	0	0	0	2	0	0	2	0	0	0	0	0	1	0	0	0	0	0	0	0	0	0	0	0	0	0	0	0	0	0	0	0	0	0	0	0	0	0	0	0	0	0
OTU_1882	Bacteria	Planctomycetes	BD7-11	unknown order	unknown family	unknown genus	unknown species	3	0	0	0	0	0	17	0	0	1	0	0	1	0	4	6	0	8	0	4	0	0	18	17	0	0	1	4	0	0	0	0	0	2	0	0	0	0	8	0	0	0
OTU_1883	Bacteria	Cyanobacteria	Cyanobacteria	SubsectionIII	FamilyI	Phormidium	Synechococcus sp.	0	0	0	0	4	0	0	0	5	3	0	0	0	0	0	0	7	17	0	30	0	16	0	2	0	0	21	19	0	0	6	0	0	1	0	0	0	0	0	0	0	0
OTU_1884	Bacteria	Cyanobacteria	Cyanobacteria	SubsectionIII	FamilyI	Spirulina	unknown species	0	0	0	0	0	0	7	0	0	2	0	0	0	0	307	3	0	0	0	0	0	3	0	0	8	0	7	9	0	0	0	0	0	0	0	0	0	0	0	0	0	0
OTU_1885	Bacteria	Gemmatimonadetes	Gemmatimonadetes	BD2-11 terrestrial group	unknown family	unknown genus	unknown species	0	11	0	0	0	0	0	0	0	0	0	0	4	0	8	4	5	0	0	10	0	2	0	2	0	0	1	15	0	0	0	0	6	0	0	0	0	0	11	0	0	0
OTU_1886	Bacteria	Planctomycetes	Planctomycetacia	Planctomycetales	Planctomycetaceae	Blastopirellula	unknown species	0	0	0	0	0	0	1	0	0	0	0	0	0	0	0	0	0	0	0	0	0	0	0	0	0	0	0	0	0	0	0	0	0	0	0	0	0	0	0	0	0	0
OTU_1887	Bacteria	Verrucomicrobia	Verrucomicrobiae	Verrucomicrobiales	DEV007	unknown genus	unknown species	2	0	5	0	0	2	0	0	4	0	0	0	3	0	0	0	18	1	0	1	0	0	0	0	0	0	0	11	0	0	3	0	0	0	0	0	0	0	0	0	0	0
OTU_1888	Bacteria	Saccharibacteria	unknown class	unknown order	unknown family	unknown genus	unknown species	0	0	0	0	0	0	0	0	0	0	0	0	0	0	0	0	0	0	0	0	0	0	0	0	0	0	0	0	0	0	0	0	0	0	0	0	0	0	0	0	0	0
OTU_1889	Bacteria	Proteobacteria	Epsilonproteobacteria	Campylobacterales	Campylobacteraceae	Arcobacter	unknown species	0	0	0	0	3	0	0	0	0	0	0	0	0	0	0	0	0	0	0	0	0	0	0	0	0	0	0	0	0	0	0	0	0	0	0	0	0	0	0	0	0	0
OTU_1890	Bacteria	Planctomycetes	Planctomycetacia	Planctomycetales	Planctomycetaceae	Pir4 lineage	unknown species	0	0	0	0	0	0	0	0	0	3	0	0	0	0	0	0	0	0	0	1	0	0	0	0	0	0	0	1	0	9	0	0	1	0	0	0	2	0	0	0	0	0
OTU_1892	Bacteria	Cyanobacteria	Cyanobacteria	SubsectionIII	FamilyI	Spirulina	unknown species	0	0	0	2	0	0	12	15	0	0	14	0	0	0	6	11	3	10	7	1	1	0	6	28	4	0	8	25	0	0	4	0	0	2	0	0	3	1	0	0	0	2
OTU_1893	Bacteria	Proteobacteria	Alphaproteobacteria	Rhodobacterales	Rhodobacteraceae	unknown genus	unknown species	0	0	0	0	0	0	0	0	0	0	0	0	0	0	0	0	0	0	0	0	0	0	0	0	0	0	0	0	0	0	0	0	0	0	0	3	0	0	0	0	0	0
OTU_1894	Bacteria	Bacteroidetes	Sphingobacteriia	Sphingobacteriales	Saprospiraceae	Aureispira	Saprospira sp.	0	1	0	0	0	0	0	0	0	3	0	1	0	0	0	0	0	0	0	0	0	0	0	0	0	0	0	0	0	26	0	0	0	0	0	0	0	0	0	0	0	0
OTU_1895	Bacteria	Planctomycetes	Planctomycetacia	Planctomycetales	Planctomycetaceae	Rhodopirellula	Multi-affiliation	0	16	4	0	0	0	0	0	0	0	0	0	4	0	0	0	0	0	0	0	0	0	0	0	0	3	0	0	0	0	0	0	0	0	0	0	0	0	10	0	0	0
OTU_1897	Bacteria	Proteobacteria	Gammaproteobacteria	Xanthomonadales	Xanthomonadaceae	unknown genus	unknown species	7	0	4	0	0	3	2	2	1	0	0	5	7	0	0	0	0	0	0	0	0	5	0	0	7	0	8	0	0	0	7	0	0	0	0	0	0	0	0	0	0	0
OTU_1898	Bacteria	Proteobacteria	Deltaproteobacteria	Bdellovibrionales	Bacteriovoracaceae	Peredibacter	unknown species	0	0	0	0	0	0	0	0	0	0	0	0	0	0	4	0	0	0	0	0	0	0	0	0	0	0	0	0	0	0	0	0	0	0	0	0	0	0	0	0	0	0
OTU_1900	Bacteria	Proteobacteria	Gammaproteobacteria	KI89A clade	unknown family	unknown genus	unknown species	0	0	0	7	0	0	5	0	0	0	0	0	0	0	7	0	0	0	0	0	0	0	3	0	2	0	13	0	0	13	0	0	0	0	0	0	0	0	1	0	0	0
OTU_1901	Bacteria	Proteobacteria	Deltaproteobacteria	Myxococcales	Nannocystaceae	Enhygromyxa	Enhygromyxa salina	5	1	0	0	7	0	2	0	0	0	0	0	14	0	22	0	52	9	23	0	7	0	0	0	6	0	0	50	0	0	0	0	0	0	0	0	0	0	0	0	0	0
OTU_1902	Bacteria	Planctomycetes	Planctomycetacia	Planctomycetales	Planctomycetaceae	Bythopirellula	unknown species	0	0	0	10	0	0	0	0	8	0	0	0	0	0	0	0	0	0	0	0	0	0	0	0	0	0	0	0	0	0	0	0	0	0	0	0	0	0	0	0	0	0
OTU_1903	Bacteria	Proteobacteria	Alphaproteobacteria	Rhodobacterales	Rhodobacteraceae	Multi-affiliation	Multi-affiliation	0	0	0	0	0	0	0	0	3	0	0	0	0	0	0	0	40	0	0	0	0	7	0	0	0	0	0	3	0	0	0	7	0	0	0	0	0	0	0	0	0	0
OTU_1905	Bacteria	Planctomycetes	Phycisphaerae	Phycisphaerales	Phycisphaeraceae	SM1A02	unknown species	0	0	1	1	0	0	4	0	0	1	1	16	0	0	0	0	0	0	0	0	0	0	0	0	0	0	0	0	0	0	0	0	0	0	0	0	0	0	0	0	0	0
OTU_1906	Bacteria	Planctomycetes	Planctomycetacia	Planctomycetales	Planctomycetaceae	Pirellula	unknown species	5	0	2	0	0	0	0	10	6	0	1	0	0	0	0	17	0	0	0	14	0	0	0	0	0	3	0	18	7	0	0	4	0	0	0	0	6	0	0	0	0	0
OTU_1907	Bacteria	Verrucomicrobia	Verrucomicrobiae	Verrucomicrobiales	Rubritaleaceae	Rubritalea	unknown species	0	0	0	0	0	0	0	0	0	0	0	0	6	0	0	2	0	0	0	0	0	0	0	0	0	0	0	0	0	0	0	0	42	0	0	0	0	0	0	0	0	0
OTU_1909	Bacteria	Verrucomicrobia	Verrucomicrobiae	Verrucomicrobiales	Verrucomicrobiaceae	Roseibacillus	Multi-affiliation	0	0	0	7	0	8	1	0	4	0	0	16	8	0	12	11	7	3	11	2	0	0	11	49	0	5	2	0	1	0	0	10	24	0	0	0	6	4	0	0	0	0
OTU_1910	Bacteria	Proteobacteria	Deltaproteobacteria	Myxococcales	Sandaracinaceae	unknown genus	unknown species	0	0	0	9	0	0	0	0	1	0	0	0	0	0	5	0	0	0	1	0	0	0	0	0	6	0	2	1	0	0	0	2	0	0	0	0	0	0	6	0	0	0
OTU_1912	Bacteria	Proteobacteria	Alphaproteobacteria	Rhodobacterales	Rhodobacteraceae	unknown genus	unknown species	0	0	0	0	0	0	0	0	0	0	4	0	0	0	0	0	0	0	0	0	0	0	0	0	0	0	0	0	0	0	0	0	0	0	0	0	0	0	0	0	0	0
OTU_1914	Bacteria	Bacteroidetes	Sphingobacteriia	Sphingobacteriales	Saprospiraceae	Portibacter	unknown species	0	0	0	3	0	0	2	0	0	0	0	3	0	0	0	0	0	0	0	0	0	0	0	0	0	0	15	0	0	0	0	0	0	0	0	0	0	0	0	0	0	0
OTU_1915	Bacteria	Proteobacteria	Alphaproteobacteria	Sphingomonadales	Erythrobacteraceae	Erythrobacter	Arctic sea ice bacterium ARK10031	0	0	0	0	0	0	0	0	0	0	0	0	0	0	0	0	0	0	0	0	0	0	0	0	0	0	0	0	0	0	0	0	0	0	0	0	0	0	2	0	0	0
OTU_1917	Bacteria	Proteobacteria	Deltaproteobacteria	Desulfuromonadales	Sva1033	unknown genus	unknown species	0	0	0	0	0	0	0	0	0	0	0	0	4	0	0	0	0	0	0	1	0	0	0	0	6	8	1	0	0	0	0	0	0	0	0	0	0	0	5	3	0	2
OTU_1918	Bacteria	Proteobacteria	Deltaproteobacteria	Sva0485	unknown family	unknown genus	unknown species	12	0	10	4	0	2	5	1	1	0	2	0	1	0	8	2	2	0	7	2	0	0	5	0	1	11	10	3	5	15	5	1	8	4	0	1	0	1	18	0	2	5
OTU_1920	Bacteria	Parcubacteria	unknown class	unknown order	unknown family	unknown genus	unknown species	0	0	0	0	0	0	0	0	0	0	0	0	0	0	0	0	0	1	0	0	0	0	0	0	0	0	0	0	0	0	0	0	0	0	0	0	0	0	36	0	0	0
OTU_1921	Bacteria	Firmicutes	Bacilli	Bacillales	Staphylococcaceae	Staphylococcus	Multi-affiliation	0	0	0	0	0	0	0	0	0	0	0	0	0	0	0	0	0	0	0	0	0	0	0	0	0	0	0	0	0	0	0	0	0	0	0	0	0	0	0	0	0	0
OTU_1923	Bacteria	Bacteroidetes	Sphingobacteriia	Sphingobacteriales	Chitinophagaceae	unknown genus	unknown species	0	0	0	0	0	0	0	0	0	0	0	0	0	0	0	0	0	0	0	0	0	0	0	0	0	0	0	0	0	0	0	0	0	0	0	0	0	0	0	0	0	0
OTU_1924	Bacteria	Proteobacteria	Gammaproteobacteria	Xanthomonadales	JTB255 marine benthic group	unknown genus	unknown species	0	0	0	0	0	0	0	0	0	0	0	0	0	0	1	0	0	0	4	0	0	0	0	0	0	0	1	4	0	0	0	0	0	0	0	0	0	0	6	0	0	0
OTU_1926	Bacteria	Proteobacteria	Gammaproteobacteria	Oceanospirillales	Hahellaceae	Endozoicomonas	Endozoicomonas sp.	0	0	0	0	1	0	0	0	0	0	0	0	0	0	23	0	0	0	80	3	17	9	6	0	0	0	0	0	0	0	0	0	0	0	0	0	0	0	0	0	0	0
OTU_1927	Bacteria	Planctomycetes	Planctomycetacia	Planctomycetales	Planctomycetaceae	Bythopirellula	unknown species	0	0	0	0	0	0	0	0	0	0	0	0	0	0	0	1	0	0	18	13	0	0	0	0	0	0	0	0	0	0	0	0	0	0	0	0	0	0	0	0	0	0
OTU_1929	Bacteria	Actinobacteria	Acidimicrobiia	Acidimicrobiales	Sva0996 marine group	unknown genus	unknown species	0	3	0	0	0	0	2	7	2	4	0	0	2	0	5	3	0	17	1	2	0	0	15	0	0	0	0	3	0	0	0	3	0	0	0	0	5	0	0	3	0	16
OTU_1930	Bacteria	Proteobacteria	Alphaproteobacteria	Rhodobacterales	Rhodobacteraceae	Multi-affiliation	Multi-affiliation	0	0	0	0	0	0	0	0	4	0	0	0	0	0	0	0	0	0	0	0	0	0	0	0	0	0	0	0	0	0	0	0	0	0	0	0	0	0	0	0	0	0
OTU_1931	Bacteria	Proteobacteria	Alphaproteobacteria	Rhodobacterales	Rhodobacteraceae	Hasllibacter	Multi-affiliation	0	0	1	0	0	0	0	0	0	0	0	1	0	0	11	2	0	0	25	3	0	0	12	7	11	10	2	17	0	0	0	2	0	3	0	0	0	0	20	0	0	0
OTU_1932	Bacteria	Actinobacteria	Acidimicrobiia	Acidimicrobiales	OM1 clade	unknown genus	Multi-affiliation	17	1	7	0	19	22	1	16	8	3	5	8	0	0	0	6	0	0	0	0	0	43	0	0	0	22	8	0	0	4	1	8	0	0	0	6	8	0	0	1	0	3
OTU_1933	Bacteria	Proteobacteria	Gammaproteobacteria	CS-B046	unknown family	unknown genus	unknown species	1	0	6	0	0	0	2	0	1	0	0	8	0	0	4	0	0	7	0	0	0	0	0	0	0	0	0	0	3	0	4	0	0	0	0	0	0	0	0	1	0	5
OTU_1934	Bacteria	Proteobacteria	Alphaproteobacteria	Rhizobiales	Hyphomicrobiaceae	Filomicrobium	unknown species	0	0	0	0	0	0	0	0	0	0	0	0	0	0	0	0	0	0	0	0	0	0	0	0	0	0	0	0	0	0	0	0	0	0	0	0	0	0	0	0	0	0
OTU_1935	Bacteria	Parcubacteria	unknown class	unknown order	unknown family	unknown genus	unknown species	0	0	0	0	0	5	0	0	0	0	0	0	0	0	0	0	0	0	0	0	0	0	0	0	0	0	13	0	0	0	0	0	0	0	0	0	0	0	0	1	0	0
OTU_1936	Bacteria	Bacteroidetes	Flavobacteriia	Flavobacteriales	Flavobacteriaceae	Aquimarina	Multi-affiliation	0	0	1	0	0	0	0	0	0	0	0	0	0	0	0	0	0	0	0	0	0	0	0	0	0	0	0	0	0	0	0	0	0	0	0	0	0	0	0	0	0	0
OTU_1937	Bacteria	Proteobacteria	Deltaproteobacteria	Sh765B-TzT-29	unknown family	unknown genus	unknown species	0	0	0	0	0	0	0	0	0	0	0	0	0	0	0	0	0	0	0	0	0	0	0	0	0	0	0	0	0	0	0	0	0	0	0	0	0	0	0	0	0	0
OTU_1939	Bacteria	Proteobacteria	Deltaproteobacteria	Myxococcales	Nannocystaceae	unknown genus	unknown species	0	10	0	0	0	0	0	0	0	0	0	0	0	0	0	0	0	0	0	0	0	0	0	0	0	0	0	0	0	0	0	0	0	0	0	0	0	0	0	0	0	0
OTU_1940	Bacteria	Proteobacteria	Gammaproteobacteria	BD7-8 marine group	unknown family	unknown genus	unknown species	0	0	0	0	5	0	0	0	0	0	0	0	3	0	0	0	0	0	0	0	0	0	15	37	0	0	7	4	0	0	1	5	12	0	0	0	4	0	0	0	0	5
OTU_1941	Bacteria	Proteobacteria	Alphaproteobacteria	Sphingomonadales	Erythrobacteraceae	Erythrobacter	unknown species	0	0	0	1	4	0	0	0	13	0	0	0	1	0	0	3	14	0	0	2	9	5	0	0	0	0	7	1	0	0	0	0	0	4	3	0	0	0	0	0	2	0
OTU_1942	Bacteria	Bacteroidetes	Sphingobacteriia	Sphingobacteriales	Chitinophagaceae	unknown genus	unknown species	0	4	0	7	0	0	0	0	0	4	2	0	1	0	2	0	3	0	0	0	0	4	0	1	0	7	0	0	0	4	3	0	0	0	0	0	7	0	0	0	0	1
OTU_1944	Bacteria	Proteobacteria	Gammaproteobacteria	Thiotrichales	Francisellaceae	Francisella	unknown species	0	0	0	0	0	0	0	6	0	0	0	0	1	0	9	0	0	0	0	0	0	0	0	0	0	0	0	3	0	0	0	0	0	0	0	0	0	0	0	0	1	0
OTU_1945	Bacteria	Bacteroidetes	Cytophagia	Cytophagales	Flammeovirgaceae	Flexithrix	unknown species	0	0	0	0	0	0	0	0	0	0	0	0	0	0	0	0	0	0	0	0	0	0	0	0	0	0	0	2	0	0	0	0	0	0	0	0	0	0	0	0	0	0
OTU_1946	Bacteria	Bacteroidetes	Sphingobacteriia	Sphingobacteriales	Saprospiraceae	Rubidimonas	unknown species	0	0	0	0	0	0	0	0	0	0	0	0	0	0	0	0	0	0	0	0	0	0	0	0	0	0	0	0	0	0	0	0	0	0	0	0	0	0	0	0	0	0
OTU_1947	Bacteria	Bacteroidetes	Cytophagia	Order II	Rhodothermaceae	Rubricoccus	Rubricoccus marinus	0	0	0	0	3	0	3	0	0	1	0	0	0	0	1	0	0	0	0	4	0	0	0	0	0	0	0	0	0	0	2	0	0	0	0	0	0	0	12	0	0	0
OTU_1948	Bacteria	Proteobacteria	Gammaproteobacteria	Cellvibrionales	Halieaceae	Halioglobus	unknown species	0	11	0	0	7	0	0	0	4	2	6	1	0	0	2	5	0	4	0	8	0	0	0	0	0	13	0	0	0	26	2	3	0	0	4	0	1	1	22	0	0	0
OTU_1949	Bacteria	Proteobacteria	Gammaproteobacteria	Cellvibrionales	Cellvibrionaceae	unknown genus	unknown species	4	21	0	0	5	0	0	0	0	1	0	0	6	0	5	1	0	5	0	4	74	0	0	0	0	0	0	4	0	0	0	0	0	0	0	0	0	0	16	0	0	0
OTU_1950	Bacteria	Proteobacteria	Deltaproteobacteria	Myxococcales	Nannocystaceae	Nannocystis	unknown species	0	0	0	2	0	0	1	0	2	0	0	0	11	0	11	0	0	0	0	0	0	0	0	0	0	0	0	0	0	0	0	0	0	0	0	0	0	0	0	0	0	0
OTU_1951	Bacteria	Firmicutes	Bacilli	Bacillales	Staphylococcaceae	Staphylococcus	Multi-affiliation	0	0	0	0	0	0	0	0	4	1	0	0	0	0	0	0	0	0	0	0	0	0	0	0	0	0	0	0	0	0	0	0	0	0	0	0	0	0	1	0	0	0
OTU_1952	Bacteria	Bacteroidetes	Sphingobacteriia	Sphingobacteriales	Saprospiraceae	unknown genus	unknown species	0	0	0	0	0	0	8	0	0	0	0	0	1	0	0	0	0	0	0	13	22	0	0	15	0	1	1	0	0	0	3	0	0	2	0	0	0	0	1	0	0	2
OTU_1953	Bacteria	Proteobacteria	Alphaproteobacteria	Rhodobacterales	Rhodobacteraceae	unknown genus	unknown species	0	15	0	0	0	0	2	0	0	0	0	0	0	0	0	0	0	0	0	0	0	0	0	0	0	0	0	0	0	0	0	1	0	0	0	0	0	0	0	0	0	0
OTU_1954	Bacteria	Proteobacteria	Gammaproteobacteria	Cellvibrionales	Halieaceae	Haliea	unknown species	5	0	0	0	0	0	0	0	0	0	0	0	0	0	0	0	0	0	0	0	0	0	0	0	0	0	0	0	0	0	0	3	0	0	0	0	0	0	0	0	0	0
OTU_1955	Bacteria	Planctomycetes	Planctomycetacia	Planctomycetales	Planctomycetaceae	Planctomyces	unknown species	0	0	4	0	0	0	0	8	0	0	0	0	1	0	0	1	0	17	0	1	0	0	0	0	0	7	0	0	9	0	0	0	4	0	0	1	3	0	0	0	0	0
OTU_1956	Bacteria	Bacteroidetes	Flavobacteriia	Flavobacteriales	Flavobacteriaceae	Winogradskyella	Winogradskyella sp.	0	0	0	0	0	0	0	0	0	0	0	0	0	0	0	0	0	0	0	0	0	0	0	0	0	0	0	3	0	0	0	0	0	0	0	0	0	0	0	0	0	0
OTU_1959	Bacteria	Actinobacteria	Acidimicrobiia	Acidimicrobiales	Sva0996 marine group	unknown genus	unknown species	0	0	0	5	0	0	5	0	0	0	0	0	0	0	0	2	0	0	0	0	0	0	0	0	0	0	0	0	0	0	0	9	0	0	0	0	0	0	0	0	0	0
OTU_1960	Bacteria	Proteobacteria	Alphaproteobacteria	Rhodobacterales	Rhodobacteraceae	Sulfitobacter	unknown species	0	0	0	0	0	0	2	0	0	0	0	0	0	0	2	0	0	0	0	0	0	0	0	0	0	0	0	0	0	0	0	0	0	0	0	0	0	0	0	0	0	0
OTU_1961	Bacteria	Proteobacteria	Gammaproteobacteria	Xanthomonadales	JTB255 marine benthic group	unknown genus	unknown species	0	1	0	0	5	0	1	1	0	0	0	13	0	0	0	0	3	0	2	0	0	0	0	0	0	0	5	0	5	0	0	0	0	0	0	0	0	0	0	0	0	0
OTU_1962	Bacteria	Proteobacteria	Alphaproteobacteria	Rhodobacterales	Rhodobacteraceae	Multi-affiliation	Multi-affiliation	0	0	0	0	0	0	0	0	3	1	0	0	1	0	0	0	0	0	7	4	6	0	5	0	0	0	0	0	0	0	0	0	0	1	0	0	4	0	0	0	0	0
OTU_1963	Bacteria	Planctomycetes	Planctomycetacia	Planctomycetales	Planctomycetaceae	unknown genus	unknown species	0	0	0	0	0	0	0	0	0	0	0	0	0	0	0	0	0	0	0	0	0	0	0	0	0	0	0	0	0	0	0	0	0	0	0	0	0	0	0	0	0	0
OTU_1964	Bacteria	Planctomycetes	Planctomycetacia	Planctomycetales	Planctomycetaceae	Rhodopirellula	unknown species	1	0	2	0	7	1	0	0	1	0	11	2	8	0	8	3	0	29	10	0	4	0	0	0	16	3	0	2	0	0	1	13	0	0	0	0	3	0	0	0	11	2
OTU_1965	Bacteria	Proteobacteria	Gammaproteobacteria	Alteromonadales	Pseudoalteromonadaceae	Algicola	unknown species	0	0	0	7	0	0	0	0	0	4	0	0	0	0	0	3	55	3	3	2	5	0	0	0	4	0	5	0	0	0	0	1	0	0	1	120	4	0	0	0	1	21
OTU_1966	Bacteria	Proteobacteria	Alphaproteobacteria	Rhodobacterales	Rhodobacteraceae	Thalassobius	Thalassobius aestuarii	6	4	0	0	3	0	0	0	0	4	0	0	0	0	16	1	0	0	10	12	0	0	5	0	17	0	2	10	0	0	0	0	0	2	0	0	0	1	0	2	0	0
OTU_1967	Bacteria	Proteobacteria	Alphaproteobacteria	4-Org1-14	unknown family	unknown genus	unknown species	0	6	6	0	0	0	4	1	0	2	0	0	1	0	8	0	0	0	2	0	0	0	0	0	0	2	0	0	0	0	0	0	0	0	0	0	0	0	0	0	0	0
OTU_1968	Bacteria	Proteobacteria	Gammaproteobacteria	Cellvibrionales	Cellvibrionaceae	unknown genus	unknown species	0	0	0	1	0	0	0	0	0	0	0	0	0	0	0	0	0	0	0	0	0	0	0	0	0	0	0	0	0	0	0	0	0	0	0	0	0	0	0	0	0	0
OTU_1971	Bacteria	Proteobacteria	Alphaproteobacteria	Rhizobiales	Phyllobacteriaceae	Pseudahrensia	Pseudahrensia sp.	0	0	0	0	0	0	5	0	0	0	20	0	1	0	3	1	0	0	0	7	0	0	0	0	0	0	1	0	0	0	0	0	0	0	0	0	0	0	0	0	0	0
OTU_1973	Bacteria	Proteobacteria	Alphaproteobacteria	Sphingomonadales	Erythrobacteraceae	Altererythrobacter	Altererythrobacter sp.	0	1	0	0	1	0	1	0	0	0	0	0	0	0	0	2	0	26	3	0	0	0	1	0	0	5	0	0	1	0	0	0	0	5	0	0	0	0	0	0	0	0
OTU_1974	Bacteria	Planctomycetes	028H05-P-BN-P5	unknown order	unknown family	unknown genus	unknown species	0	0	0	0	0	0	9	0	5	1	0	0	0	0	0	0	6	8	0	0	20	0	0	0	0	18	2	2	0	7	1	0	0	4	0	1	0	0	17	6	0	0
OTU_1975	Bacteria	Proteobacteria	Deltaproteobacteria	Desulfobacterales	Desulfobulbaceae	Desulfobulbus	unknown species	0	6	6	0	16	0	2	9	2	1	0	0	2	0	8	2	0	1	0	7	0	0	11	0	0	9	3	1	8	0	0	5	0	3	2	0	2	2	3	0	2	0
OTU_1976	Bacteria	Proteobacteria	Deltaproteobacteria	Oligoflexales	unknown family	unknown genus	unknown species	0	0	0	0	1	0	1	23	0	3	0	0	3	0	11	0	0	0	0	0	2	0	0	0	0	0	0	3	3	0	0	3	0	0	6	0	0	0	4	0	0	0
OTU_1978	Bacteria	Verrucomicrobia	Verrucomicrobiae	Verrucomicrobiales	DEV007	unknown genus	unknown species	0	1	2	0	0	0	0	0	2	0	14	0	1	0	0	0	0	0	0	0	0	0	0	0	0	12	0	0	0	0	0	0	0	0	2	0	0	0	0	1	6	0
OTU_1979	Bacteria	Proteobacteria	Gammaproteobacteria	Oceanospirillales	Oleiphilaceae	Oleiphilus	unknown species	0	0	0	0	0	0	0	0	0	0	0	0	0	0	0	0	0	0	0	0	0	0	0	0	0	0	0	0	0	0	0	0	13	0	0	0	0	0	0	0	0	0
OTU_1980	Bacteria	Planctomycetes	Planctomycetacia	Planctomycetales	Planctomycetaceae	Pirellula	unknown species	0	0	0	16	0	0	0	0	0	0	0	0	0	0	0	0	0	0	0	0	0	0	0	0	0	0	0	0	0	0	0	0	0	0	0	0	0	0	0	0	0	0
OTU_1981	Bacteria	Proteobacteria	Alphaproteobacteria	DB1-14	unknown family	unknown genus	unknown species	0	0	1	0	0	13	0	0	5	0	0	0	3	0	0	0	0	0	1	0	0	1	0	8	0	0	5	0	0	15	0	0	0	0	0	0	3	0	0	0	0	0
OTU_1983	Bacteria	Proteobacteria	Gammaproteobacteria	Arenicellales	Arenicellaceae	Arenicella	Arenicella chitinivorans	2	0	0	0	0	0	3	0	0	2	2	0	1	0	1	0	7	0	0	0	0	0	0	0	0	0	2	3	0	13	0	0	0	5	0	0	0	0	0	1	1	0
OTU_1985	Bacteria	Proteobacteria	Alphaproteobacteria	Rhodobacterales	Rhodobacteraceae	Amylibacter	unknown species	0	0	0	0	0	0	0	0	0	0	0	0	0	0	0	0	0	0	0	0	0	0	18	0	0	0	0	0	0	0	0	0	0	0	0	0	0	0	0	0	0	0
OTU_1986	Bacteria	Proteobacteria	Gammaproteobacteria	Oceanospirillales	Oceanospirillaceae	Multi-affiliation	Multi-affiliation	0	0	0	0	0	0	0	0	0	0	0	0	0	17	0	0	0	0	0	0	0	0	0	0	0	0	0	0	0	0	0	0	0	0	0	3	0	0	0	0	0	0
OTU_1987	Bacteria	Proteobacteria	Gammaproteobacteria	Chromatiales	Ectothiorhodospiraceae	unknown genus	unknown species	0	0	0	0	0	1	2	0	0	0	0	0	1	0	0	0	0	0	0	0	0	0	0	10	0	0	1	0	0	0	0	0	0	0	0	0	0	0	0	0	0	0
OTU_1988	Bacteria	Planctomycetes	Phycisphaerae	WD2101 soil group	unknown family	unknown genus	unknown species	2	0	0	0	0	0	6	2	0	0	0	0	0	0	0	2	53	16	2	42	0	0	0	0	0	0	1	18	0	15	0	0	0	0	0	6	4	0	0	0	0	0
OTU_1989	Bacteria	Bacteroidetes	Sphingobacteriia	Sphingobacteriales	Saprospiraceae	unknown genus	unknown species	0	0	2	0	0	0	0	0	2	0	11	0	0	0	3	0	0	0	0	0	0	0	0	0	0	0	2	0	0	0	0	0	0	0	0	0	0	0	0	0	0	0
OTU_1990	Bacteria	Planctomycetes	OM190	unknown order	unknown family	unknown genus	unknown species	0	0	0	0	0	0	0	0	0	0	0	0	0	0	0	2	0	0	0	0	0	0	0	0	0	0	0	0	0	0	0	0	0	0	0	0	0	0	0	0	0	0
OTU_1992	Bacteria	Bacteroidetes	Sphingobacteriia	Sphingobacteriales	Saprospiraceae	unknown genus	unknown species	0	0	2	1	0	0	0	5	1	0	0	0	0	0	0	0	0	0	7	6	0	0	25	0	0	0	0	0	0	0	0	0	0	2	0	0	0	0	0	0	0	0
OTU_1993	Bacteria	Planctomycetes	Planctomycetacia	Planctomycetales	Planctomycetaceae	Pir4 lineage	unknown species	0	0	0	0	0	0	0	0	0	0	0	0	0	0	0	0	0	0	0	0	0	0	0	0	0	14	0	0	0	0	0	0	0	0	0	0	2	0	0	0	0	0
OTU_1995	Bacteria	Proteobacteria	Gammaproteobacteria	Alteromonadales	Alteromonadaceae	Paraglaciecola	Paraglaciecola aquimarina	10	0	0	0	0	1	0	0	0	0	0	1	0	0	6	0	0	0	0	0	0	0	0	0	0	0	7	1	0	0	0	0	0	0	0	0	0	0	0	0	0	0
OTU_1996	Bacteria	Proteobacteria	Alphaproteobacteria	Rhizobiales	Phyllobacteriaceae	Hoeflea	Multi-affiliation	0	0	0	0	0	0	2	7	15	47	0	0	0	0	0	0	0	0	30	10	0	0	0	0	6	1	11	11	0	0	0	0	0	0	0	0	3	0	0	0	0	0
OTU_1997	Bacteria	Hydrogenedentes	unknown class	unknown order	unknown family	unknown genus	unknown species	0	0	0	0	0	0	0	0	0	0	0	0	0	0	0	0	0	0	0	0	0	0	0	0	0	0	0	0	0	0	0	0	0	0	0	0	0	0	0	0	0	0
OTU_1998	Bacteria	Proteobacteria	Deltaproteobacteria	Bdellovibrionales	Bdellovibrionaceae	OM27 clade	unknown species	0	0	0	0	0	0	3	0	0	0	0	0	0	0	2	0	0	0	0	35	9	0	0	0	0	0	0	10	0	0	0	2	0	0	0	0	0	0	0	0	13	0
OTU_1999	Bacteria	Proteobacteria	Gammaproteobacteria	Chromatiales	Ectothiorhodospiraceae	unknown genus	unknown species	0	0	0	5	4	16	0	0	2	5	5	4	2	0	0	0	0	0	0	0	3	5	9	0	5	1	2	0	4	0	1	0	0	1	3	1	6	0	15	1	3	0
OTU_2000	Bacteria	Chloroflexi	Ardenticatenia	Ardenticatenales	unknown family	unknown genus	unknown species	0	0	0	0	0	0	0	0	0	0	0	0	0	0	0	0	0	0	0	0	0	0	0	0	0	0	0	0	0	0	0	0	0	0	0	0	0	0	0	0	0	0
OTU_2002	Bacteria	Proteobacteria	Alphaproteobacteria	Rhizobiales	Phyllobacteriaceae	Mesorhizobium	unknown species	0	0	0	0	0	0	0	0	1	0	0	0	0	0	0	0	0	0	0	0	0	0	0	0	0	0	0	5	0	0	0	0	0	0	0	0	0	0	0	0	0	0
OTU_2003	Bacteria	Bacteroidetes	Bacteroidetes VC2.1 Bac22	unknown order	unknown family	unknown genus	unknown species	0	0	0	2	0	3	0	0	1	0	0	0	0	0	0	0	0	0	50	0	0	0	0	0	0	0	3	0	0	0	0	0	0	0	0	0	0	2	0	0	0	0
OTU_2004	Bacteria	Hydrogenedentes	unknown class	unknown order	unknown family	unknown genus	unknown species	0	0	0	1	0	0	0	7	0	0	0	0	0	0	0	0	0	0	0	0	0	0	0	0	0	0	0	0	0	0	2	0	0	1	0	0	0	0	0	0	0	0
OTU_2005	Bacteria	TM6	unknown class	unknown order	unknown family	unknown genus	unknown species	0	4	0	0	7	0	0	3	0	0	0	0	1	0	0	0	0	0	0	0	0	3	0	0	0	0	0	0	0	0	0	1	0	0	0	0	0	0	2	0	0	0
OTU_2006	Bacteria	Planctomycetes	Planctomycetacia	Planctomycetales	Planctomycetaceae	Rhodopirellula	unknown species	0	0	0	0	0	0	0	2	0	2	0	0	0	0	0	0	0	0	0	3	0	0	0	0	0	5	0	0	0	0	0	0	0	0	0	0	0	0	0	0	0	0
OTU_2008	Bacteria	Proteobacteria	Gammaproteobacteria	Cellvibrionales	Halieaceae	Congregibacter	Congregibacter litoralis KT71	0	0	0	0	0	2	1	2	0	0	0	8	0	0	0	0	0	0	0	0	0	0	0	0	0	0	3	0	0	0	0	0	0	0	0	0	0	0	0	0	0	0
OTU_2009	Bacteria	Planctomycetes	Planctomycetacia	Planctomycetales	Planctomycetaceae	Planctomyces	unknown species	0	0	0	0	0	0	2	0	0	0	0	0	0	0	0	0	0	0	0	0	0	0	0	0	0	0	0	0	0	0	0	0	0	0	0	0	0	0	0	0	0	0
OTU_2010	Bacteria	Bacteroidetes	Sphingobacteriia	Sphingobacteriales	Saprospiraceae	Lewinella	unknown species	0	0	0	0	0	0	0	0	0	8	0	3	0	0	0	0	0	31	0	0	0	0	0	0	0	0	6	3	0	0	0	0	0	0	0	0	0	0	0	0	0	15
OTU_2011	Bacteria	Proteobacteria	Deltaproteobacteria	Bdellovibrionales	Bdellovibrionaceae	OM27 clade	unknown species	0	0	0	0	0	0	0	0	0	1	0	0	0	0	0	0	0	0	0	0	0	0	0	0	0	0	1	0	0	0	0	0	0	0	0	0	0	0	0	0	0	0
OTU_2012	Bacteria	Proteobacteria	Gammaproteobacteria	Arenicellales	Arenicellaceae	unknown genus	unknown species	4	13	0	10	3	4	2	9	0	1	2	0	2	0	1	8	0	7	0	1	0	7	39	0	0	0	0	3	3	5	1	1	2	0	3	4	0	0	0	0	0	1
OTU_2013	Bacteria	Proteobacteria	Alphaproteobacteria	Rhodobacterales	Rhodobacteraceae	Profundibacterium	unknown species	0	0	0	5	0	0	5	0	0	0	0	0	0	0	14	0	72	0	0	0	0	0	0	0	0	0	0	16	0	0	0	0	0	0	0	0	0	0	4	0	0	0
OTU_2016	Bacteria	Planctomycetes	Planctomycetacia	Planctomycetales	Planctomycetaceae	Rhodopirellula	unknown species	0	4	0	0	2	0	0	0	0	0	0	0	0	0	0	0	0	0	0	0	0	0	0	0	0	1	0	0	0	0	0	0	0	0	6	0	1	0	6	0	0	0
OTU_2018	Bacteria	Proteobacteria	Alphaproteobacteria	Rhodobacterales	Rhodobacteraceae	Ruegeria	unknown species	0	0	0	0	0	0	0	0	0	0	0	0	0	0	0	0	0	0	0	0	0	0	0	0	0	0	0	0	0	0	0	0	0	0	0	0	0	0	0	0	0	0
OTU_2019	Bacteria	Lentisphaerae	Lentisphaeria	Lentisphaerales	Lentisphaeraceae	Lentisphaera	Multi-affiliation	7	3	0	0	1	0	4	0	0	4	2	0	0	0	0	2	0	0	10	2	0	0	0	0	0	0	0	0	0	10	0	0	3	0	0	0	2	0	0	1	0	0
OTU_2020	Bacteria	Fibrobacteres	Fibrobacteria	possible order 07	unknown family	unknown genus	unknown species	2	0	0	0	1	0	3	3	0	7	0	0	17	0	37	0	0	0	0	0	0	0	0	0	0	0	0	0	0	0	0	0	0	0	0	0	6	0	3	1	0	6
OTU_2021	Bacteria	Proteobacteria	Deltaproteobacteria	Desulfuromonadales	GR-WP33-58	unknown genus	unknown species	0	0	0	0	0	0	0	0	0	0	0	0	2	0	0	0	0	0	0	0	0	0	8	0	0	0	0	0	0	0	0	0	0	0	0	0	0	0	0	0	0	0
OTU_2023	Bacteria	Bacteroidetes	Flavobacteriia	Flavobacteriales	Flavobacteriaceae	Maribacter	Maribacter aestuarii	2	2	3	2	5	4	2	0	2	2	11	0	10	0	0	0	0	6	7	0	0	0	12	0	1	16	0	5	0	0	0	0	0	2	0	0	0	0	0	0	0	0
OTU_2024	Bacteria	Bacteroidetes	Flavobacteriia	Flavobacteriales	Cryomorphaceae	Cryomorpha	unknown species	0	11	0	0	0	1	0	0	0	0	0	0	3	0	0	0	0	0	0	0	0	0	0	0	0	0	0	0	0	0	0	0	0	0	0	0	0	0	0	0	0	0
OTU_2025	Bacteria	Bacteroidetes	Flavobacteriia	Flavobacteriales	Flavobacteriaceae	Tamlana	unknown species	0	0	0	0	0	0	0	0	0	0	0	0	0	0	0	0	0	0	0	0	0	0	0	0	0	0	0	0	0	11	0	0	0	0	0	0	0	0	0	0	0	0
OTU_2027	Bacteria	Bacteroidetes	Flavobacteriia	Flavobacteriales	Flavobacteriaceae	Algibacter	Algibacter lectus	0	15	0	0	2	2	3	0	0	0	0	2	0	0	0	0	0	4	0	0	0	0	0	0	0	0	0	0	0	0	0	0	0	3	0	0	0	0	0	0	0	0
OTU_2029	Bacteria	Planctomycetes	Planctomycetacia	Planctomycetales	Planctomycetaceae	Blastopirellula	unknown species	0	0	0	0	0	0	0	0	0	3	0	0	0	0	0	0	0	0	0	0	0	0	0	0	0	0	0	0	0	0	0	0	0	0	0	0	0	0	0	0	0	0
OTU_2031	Bacteria	Proteobacteria	Alphaproteobacteria	Rhodobacterales	Rhodobacteraceae	Multi-affiliation	Multi-affiliation	0	0	0	0	0	0	0	0	1	0	0	0	0	0	0	0	0	0	0	0	0	0	0	0	0	0	0	0	0	0	0	0	0	0	0	0	0	0	0	0	0	0
OTU_2033	Bacteria	Bacteroidetes	Sphingobacteriia	Sphingobacteriales	Saprospiraceae	Portibacter	unknown species	1	1	1	0	0	0	2	0	1	5	0	7	0	0	0	0	22	9	1	0	17	0	34	2	0	0	0	10	0	1	1	0	0	0	0	0	0	0	0	0	0	1
OTU_2034	Bacteria	Planctomycetes	Phycisphaerae	Phycisphaerales	Phycisphaeraceae	SM1A02	unknown species	0	0	0	4	0	0	0	0	0	0	0	0	0	0	0	0	0	0	0	0	0	0	5	0	0	0	0	8	0	0	0	0	0	0	0	0	0	0	0	0	0	0
OTU_2036	Bacteria	Bacteroidetes	Flavobacteriia	Flavobacteriales	Flavobacteriaceae	Marixanthomonas	Vitellibacter sp.	0	0	0	0	0	0	0	0	0	0	0	0	0	0	0	0	0	0	0	0	0	0	0	0	0	0	0	0	0	0	0	0	0	0	0	0	0	0	0	0	0	0
OTU_2037	Bacteria	Chloroflexi	Anaerolineae	Anaerolineales	Anaerolineaceae	unknown genus	unknown species	0	0	0	0	0	0	0	0	0	0	0	0	0	0	0	0	0	0	0	0	0	0	0	0	0	0	0	0	0	23	0	0	0	0	0	0	0	0	0	0	0	1
OTU_2038	Bacteria	Proteobacteria	Alphaproteobacteria	Rhodobacterales	Rhodobacteraceae	Actibacterium	unknown species	0	0	1	0	0	0	0	0	0	0	1	0	0	0	0	0	0	0	0	0	0	0	0	3	1	0	0	0	10	0	1	0	0	0	4	0	13	0	0	0	0	0
OTU_2039	Bacteria	Proteobacteria	Epsilonproteobacteria	Campylobacterales	Campylobacteraceae	Arcobacter	unknown species	0	0	0	0	33	0	0	1	0	0	0	0	0	0	0	0	0	0	0	0	0	0	0	0	0	0	0	0	0	0	0	0	0	0	0	8	0	1	0	0	0	3
OTU_2040	Bacteria	Proteobacteria	Alphaproteobacteria	Rhizobiales	Rhodobiaceae	unknown genus	unknown species	0	0	0	0	0	0	0	0	0	0	0	0	0	0	0	0	0	0	0	0	0	0	0	0	0	0	0	0	0	0	0	0	0	0	0	0	0	0	0	0	0	0
OTU_2041	Bacteria	Planctomycetes	Phycisphaerae	Phycisphaerales	Phycisphaeraceae	SM1A02	unknown species	0	0	0	0	0	0	0	0	0	0	0	0	0	0	0	13	0	0	0	0	0	18	0	0	0	0	0	0	0	0	0	0	1	0	0	0	0	0	0	0	0	2
OTU_2042	Bacteria	Planctomycetes	Planctomycetacia	Planctomycetales	Planctomycetaceae	Planctomyces	unknown species	0	0	0	0	0	0	0	0	2	0	0	0	5	0	7	1	0	4	0	0	0	0	0	0	0	0	30	3	0	0	0	4	0	0	0	0	5	0	0	0	0	5
OTU_2044	Bacteria	Cyanobacteria	Cyanobacteria	SubsectionIII	FamilyI	Phormidium	Leptolyngbya sp.	0	0	0	0	0	0	4	0	0	0	0	0	1	0	12	0	0	0	0	0	0	0	0	0	0	0	16	1	0	0	0	0	0	6	9	0	0	1	4	0	0	0
OTU_2045	Bacteria	Proteobacteria	Alphaproteobacteria	Rickettsiales	Rickettsiales Incertae Sedis	Candidatus Captivus	unknown species	0	0	0	0	0	0	0	0	1	0	0	0	1	0	0	0	0	0	0	0	0	0	0	0	0	0	0	0	0	0	0	0	0	0	0	0	0	0	0	0	0	0
OTU_2047	Bacteria	Proteobacteria	Alphaproteobacteria	Rhizobiales	Hyphomicrobiaceae	Hyphomicrobium	unknown species	0	0	0	0	0	0	0	0	0	0	0	0	0	0	0	0	0	0	0	0	0	0	0	0	0	0	0	0	0	0	0	0	0	0	0	0	0	0	0	0	0	0
OTU_2048	Bacteria	Proteobacteria	Gammaproteobacteria	Cellvibrionales	Halieaceae	Haliea	unknown species	2	0	33	0	4	0	6	0	7	0	0	0	0	0	0	0	0	0	17	1	0	0	0	0	0	0	4	2	0	11	0	18	5	0	0	0	2	0	5	0	0	2
OTU_2049	Bacteria	Proteobacteria	Alphaproteobacteria	Rhodobacterales	Rhodobacteraceae	Multi-affiliation	Multi-affiliation	0	0	2	0	0	10	0	0	0	0	0	0	0	0	0	0	0	0	0	0	0	0	0	0	0	0	0	0	0	0	0	0	0	0	0	0	0	2	0	0	0	0
OTU_2050	Bacteria	Proteobacteria	Alphaproteobacteria	Rhodobacterales	Rhodobacteraceae	Falsirhodobacter	Falsirhodobacter sp.	5	18	0	7	14	0	1	5	1	1	25	1	1	0	0	0	0	8	5	3	0	0	0	0	0	0	0	1	9	1	12	4	0	4	7	3	14	3	10	0	0	15
OTU_2051	Bacteria	Parcubacteria	unknown class	unknown order	unknown family	unknown genus	unknown species	0	0	0	1	0	0	2	0	0	0	0	0	0	0	0	0	0	2	1	6	0	0	0	0	0	0	0	0	1	0	0	6	0	0	0	0	0	0	0	0	0	0
OTU_2053	Bacteria	Proteobacteria	Betaproteobacteria	Burkholderiales	Multi-affiliation	Multi-affiliation	Multi-affiliation	0	0	0	0	0	0	5	0	2	0	0	0	0	0	0	1	0	0	0	0	0	0	0	32	13	0	0	0	0	15	0	0	0	0	0	0	0	0	0	0	0	0
OTU_2054	Bacteria	Planctomycetes	Planctomycetacia	Planctomycetales	Planctomycetaceae	Multi-affiliation	Multi-affiliation	1	0	0	0	7	0	1	10	7	0	0	0	16	0	1	0	32	0	6	11	0	0	0	0	0	0	0	0	14	0	0	0	0	2	0	0	7	0	1	0	0	0
OTU_2055	Bacteria	Proteobacteria	Deltaproteobacteria	Desulfobacterales	Desulfobulbaceae	unknown genus	unknown species	0	0	0	0	0	0	0	0	0	0	0	0	0	0	0	0	0	0	0	1	0	0	0	0	0	0	0	0	0	0	0	0	0	0	0	0	0	0	0	0	13	0
OTU_2056	Bacteria	Proteobacteria	Gammaproteobacteria	Alteromonadales	Colwelliaceae	Thalassotalea	gamma proteobacterium WINTA511da	0	1	5	0	2	0	1	0	3	0	0	1	0	4	0	41	0	0	0	0	0	0	1	0	0	0	0	0	0	0	0	2	0	0	0	2	0	3	0	0	0	6
OTU_2057	Bacteria	Planctomycetes	Planctomycetacia	Planctomycetales	Planctomycetaceae	Planctomyces	unknown species	0	0	0	0	3	0	1	0	0	0	0	0	0	0	0	0	0	0	3	2	0	0	0	0	0	0	1	0	5	0	0	3	0	2	0	0	2	0	1	1	0	0
OTU_2059	Bacteria	Proteobacteria	Epsilonproteobacteria	Campylobacterales	Helicobacteraceae	Sulfurimonas	unknown species	1	0	1	11	15	4	0	0	1	3	0	0	1	0	0	1	0	0	0	0	0	0	2	0	0	5	0	0	3	0	0	0	0	6	3	0	0	0	0	0	0	0
OTU_2060	Bacteria	Proteobacteria	Deltaproteobacteria	Bdellovibrionales	Bdellovibrionaceae	Bdellovibrio	unknown species	0	0	0	3	0	0	7	0	0	0	0	0	1	0	1	0	0	0	0	0	0	0	0	0	0	0	2	0	0	0	0	0	0	0	0	0	3	0	0	0	0	2
OTU_2061	Bacteria	Bacteroidetes	Flavobacteriia	Flavobacteriales	NS9 marine group	unknown genus	unknown species	0	0	0	0	0	0	0	0	0	0	0	0	0	0	0	0	0	0	0	0	0	0	0	0	0	0	0	0	0	0	0	0	0	0	0	1	0	0	0	0	0	0
OTU_2062	Bacteria	Proteobacteria	Alphaproteobacteria	Sphingomonadales	Erythrobacteraceae	Multi-affiliation	Multi-affiliation	0	0	0	0	0	0	2	0	0	0	0	0	0	0	0	0	0	0	0	0	0	0	0	22	0	0	0	1	0	0	0	0	0	0	0	0	0	0	0	0	0	0
OTU_2063	Bacteria	Bacteroidetes	Flavobacteriia	Flavobacteriales	Flavobacteriaceae	Aquimarina	Multi-affiliation	0	0	0	0	0	0	0	0	0	0	0	0	0	0	0	0	0	0	0	0	0	0	0	0	0	0	3	0	0	0	0	0	0	0	0	0	0	0	0	0	0	0
OTU_2064	Bacteria	Proteobacteria	Gammaproteobacteria	Vibrionales	Vibrionaceae	Vibrio	Multi-affiliation	0	0	0	0	0	0	0	0	0	0	0	0	0	1	0	14	0	0	0	0	0	0	0	0	0	1	1	0	0	0	0	0	0	1	0	1	0	0	0	0	0	0
OTU_2065	Bacteria	Proteobacteria	Gammaproteobacteria	Cellvibrionales	Halieaceae	Haliea	unknown species	0	0	0	0	0	0	0	0	0	0	0	0	0	0	0	0	0	0	2	0	0	0	0	0	0	0	0	0	0	4	0	0	0	0	0	0	0	0	0	0	0	0
OTU_2066	Bacteria	Proteobacteria	Deltaproteobacteria	Myxococcales	Eel-36e1D6	unknown genus	unknown species	0	0	0	0	0	0	0	0	0	0	0	0	0	0	0	0	0	3	0	0	0	6	0	0	0	0	0	3	0	0	0	0	3	0	0	0	0	0	0	0	0	0
OTU_2067	Bacteria	Actinobacteria	Acidimicrobiia	Acidimicrobiales	Acidimicrobiaceae	unknown genus	unknown species	0	0	0	0	0	0	0	0	0	0	0	0	0	0	3	0	0	0	0	0	0	0	0	0	0	0	0	0	0	0	0	0	0	0	0	0	0	0	0	0	0	0
OTU_2069	Bacteria	Bacteroidetes	Flavobacteriia	Flavobacteriales	Flavobacteriaceae	Ulvibacter	unknown species	0	7	0	0	0	0	5	0	0	3	0	3	3	0	2	0	0	0	0	0	0	0	0	0	0	0	0	0	0	0	0	0	0	0	2	0	0	0	0	0	0	1
OTU_2070	Bacteria	Bacteroidetes	Flavobacteriia	Flavobacteriales	Flavobacteriaceae	Maribacter	Multi-affiliation	0	0	0	0	0	0	0	0	0	0	0	0	3	0	0	0	0	0	0	0	0	0	0	0	0	0	0	0	0	0	0	0	0	0	1	0	0	0	0	0	0	0
OTU_2071	Bacteria	Proteobacteria	Alphaproteobacteria	Caulobacterales	Hyphomonadaceae	Robiginitomaculum	unknown species	0	0	0	0	0	1	0	0	0	6	0	0	0	0	0	0	0	0	0	0	0	0	0	0	0	0	0	0	2	0	0	0	0	0	0	0	0	0	0	0	0	0
OTU_2072	Bacteria	Bacteroidetes	Sphingobacteriia	Sphingobacteriales	Saprospiraceae	unknown genus	unknown species	0	0	0	7	1	0	0	0	0	0	0	0	1	0	5	1	0	0	0	0	0	0	0	0	0	5	0	1	0	0	1	0	0	0	0	0	0	0	0	0	0	2
OTU_2074	Bacteria	Bacteroidetes	Sphingobacteriia	Sphingobacteriales	Saprospiraceae	Lewinella	unknown species	0	5	0	0	0	0	0	4	2	0	0	0	8	1	1	0	13	3	5	2	5	0	2	0	0	3	0	0	1	0	0	0	0	0	0	0	0	0	0	0	0	0
OTU_2075	Bacteria	Proteobacteria	Betaproteobacteria	Burkholderiales	Burkholderiaceae	Limnobacter	unknown species	0	0	0	0	0	0	0	0	0	0	0	0	0	0	0	0	0	0	0	4	0	0	0	0	0	0	0	0	0	0	0	0	0	1	0	0	0	4	0	0	0	0
OTU_2076	Bacteria	Verrucomicrobia	Opitutae	Puniceicoccales	Puniceicoccaceae	marine group	unknown species	0	0	0	0	0	0	0	0	1	0	0	3	0	0	0	2	0	0	5	0	0	0	0	0	12	0	8	0	0	0	0	0	17	0	1	0	0	3	0	0	0	0
OTU_2077	Bacteria	Proteobacteria	Alphaproteobacteria	Rhizobiales	Aurantimonadaceae	Aurantimonas	Multi-affiliation	26	1	0	3	0	3	7	0	1	0	1	0	0	0	6	3	9	9	4	0	5	3	24	0	0	1	4	6	0	0	0	0	0	0	0	0	0	0	0	0	0	2
OTU_2078	Bacteria	Proteobacteria	Gammaproteobacteria	Oceanospirillales	Oceanospirillaceae	Pseudospirillum	unknown species	0	0	0	0	0	0	0	0	0	0	0	0	0	0	0	0	0	1	0	0	0	0	0	0	0	0	0	0	0	0	0	0	0	0	0	0	0	0	0	0	0	0
OTU_2079	Bacteria	Planctomycetes	Planctomycetacia	Planctomycetales	Planctomycetaceae	Pir4 lineage	unknown species	0	0	0	0	0	0	0	0	0	0	0	0	0	0	0	0	0	0	0	0	0	0	0	0	0	0	0	0	0	0	0	0	0	0	2	0	0	0	0	0	0	0
OTU_2080	Bacteria	Bacteroidetes	Cytophagia	Order II	Rhodothermaceae	unknown genus	unknown species	0	0	0	0	0	0	0	0	0	0	0	0	0	0	2	0	0	7	0	3	7	2	0	0	4	0	0	0	0	0	0	0	0	0	0	5	0	0	0	0	0	7
OTU_2081	Bacteria	Proteobacteria	Gammaproteobacteria	Vibrionales	Vibrionaceae	Photobacterium	Multi-affiliation	0	0	3	0	2	1	4	4	2	0	0	3	3	0	0	35	0	0	3	0	0	0	12	0	0	0	16	2	1	0	1	0	0	10	4	1	4	0	0	0	0	6
OTU_2082	Bacteria	Actinobacteria	Acidimicrobiia	Acidimicrobiales	Sva0996 marine group	unknown genus	unknown species	0	0	0	0	0	0	1	0	1	0	0	0	0	0	0	0	0	0	0	0	0	0	0	0	0	0	0	0	0	0	0	0	0	0	0	0	0	0	2	1	0	5
OTU_2083	Bacteria	Proteobacteria	Deltaproteobacteria	Bdellovibrionales	Bdellovibrionaceae	Bdellovibrio	unknown species	0	0	0	0	0	0	0	0	2	0	0	0	0	0	0	1	0	0	0	0	0	0	0	0	0	0	6	1	0	0	0	0	0	0	0	0	0	0	0	0	0	0
OTU_2084	Bacteria	Proteobacteria	Alphaproteobacteria	Rhodospirillales	Rhodospirillaceae	unknown genus	unknown species	2	1	1	5	0	0	6	0	0	0	0	0	0	0	0	0	0	0	24	0	1	0	0	18	0	0	1	3	0	0	2	0	0	2	0	0	0	0	0	0	0	0
OTU_2085	Bacteria	Verrucomicrobia	Verrucomicrobiae	Verrucomicrobiales	Verrucomicrobiaceae	Roseibacillus	Verrucomicrobia bacterium SCGC AAA164-O14	0	15	3	0	0	0	0	0	0	0	0	5	0	0	2	0	0	0	0	2	50	4	0	0	0	3	8	4	0	0	0	0	0	2	0	0	0	4	0	0	0	0
OTU_2089	Bacteria	Planctomycetes	Planctomycetacia	Planctomycetales	Planctomycetaceae	Rubripirellula	unknown species	0	0	1	0	5	0	4	0	0	0	0	0	1	0	0	0	0	0	0	0	0	0	0	0	0	0	13	11	0	0	0	0	0	0	0	0	0	0	0	0	0	0
OTU_2090	Bacteria	Firmicutes	Bacilli	Multi-affiliation	Multi-affiliation	Multi-affiliation	Multi-affiliation	0	0	0	0	4	2	5	8	8	0	0	59	3	0	1	2	0	3	18	4	0	0	0	0	1	0	0	0	8	3	0	1	0	2	1	5	8	0	16	3	15	3
OTU_2091	Bacteria	Planctomycetes	Planctomycetacia	Planctomycetales	Planctomycetaceae	Blastopirellula	unknown species	27	0	0	0	0	0	0	0	0	0	0	0	0	0	0	1	0	0	0	1	0	0	0	0	0	0	0	0	0	0	3	0	0	4	0	0	0	0	0	0	0	0
OTU_2092	Bacteria	Acidobacteria	Holophagae	Subgroup 10	CA002	unknown genus	unknown species	0	0	0	0	0	0	0	0	0	2	0	0	0	0	0	0	0	0	1	0	0	0	0	0	0	0	0	7	0	0	0	0	0	0	0	0	6	0	0	0	0	0
OTU_2093	Bacteria	Firmicutes	Clostridia	Clostridiales	Lachnospiraceae	unknown genus	Multi-affiliation	0	0	0	0	7	0	0	0	0	0	0	0	0	0	0	0	0	0	0	0	0	0	0	0	0	0	0	0	0	0	0	0	0	0	0	0	0	0	0	0	0	0
OTU_2095	Bacteria	Actinobacteria	Actinobacteria	Micrococcales	Intrasporangiaceae	Multi-affiliation	Multi-affiliation	2	0	0	0	0	0	0	0	0	6	0	0	6	0	0	0	0	0	0	4	0	17	0	0	0	0	1	1	0	0	0	0	0	1	1	0	0	0	0	0	0	2
OTU_2096	Bacteria	Actinobacteria	Actinobacteria	Multi-affiliation	Multi-affiliation	Multi-affiliation	Multi-affiliation	0	0	0	1	0	0	2	0	0	0	2	0	12	0	0	0	0	6	0	0	0	0	0	0	0	0	0	0	0	0	1	0	0	0	0	0	0	0	0	0	0	0
OTU_2097	Bacteria	Proteobacteria	Alphaproteobacteria	Rhizobiales	Phyllobacteriaceae	Pseudahrensia	unknown species	0	0	0	8	0	0	0	2	0	5	0	0	0	0	0	7	0	3	0	0	0	0	0	0	0	1	0	0	0	0	11	1	0	3	0	0	0	0	1	0	0	6
OTU_2099	Bacteria	Planctomycetes	Phycisphaerae	Phycisphaerales	Phycisphaeraceae	SM1A02	unknown species	0	0	0	0	0	0	0	0	0	0	0	0	0	0	0	0	0	0	0	0	0	0	0	0	0	0	0	1	0	0	0	0	0	0	0	0	0	0	0	0	2	3
OTU_2101	Bacteria	Proteobacteria	Deltaproteobacteria	Sh765B-TzT-29	unknown family	unknown genus	unknown species	0	0	0	0	0	0	0	0	0	0	0	0	0	0	0	0	0	0	0	0	0	0	0	0	0	0	0	0	0	0	0	0	0	0	0	0	0	0	0	0	0	0
OTU_2102	Bacteria	Planctomycetes	vadinHA49	unknown order	unknown family	unknown genus	unknown species	0	0	0	0	0	0	0	0	0	0	0	0	0	0	0	0	33	0	0	0	0	0	0	0	0	0	0	16	0	0	0	0	0	0	0	0	0	0	0	0	0	0
OTU_2103	Bacteria	Verrucomicrobia	Verrucomicrobiae	Verrucomicrobiales	DEV007	unknown genus	unknown species	0	0	0	6	0	0	0	11	1	0	0	0	2	0	0	0	9	0	4	0	0	1	0	0	0	0	0	0	0	0	2	0	0	0	0	0	2	0	0	0	0	0
OTU_2104	Bacteria	Chlorobi	Chlorobia	Chlorobiales	OPB56	unknown genus	unknown species	2	0	0	0	0	0	0	0	0	0	0	0	5	0	0	0	0	0	0	0	8	0	0	0	0	0	0	0	0	0	0	0	0	0	0	0	0	0	5	0	0	0
OTU_2105	Bacteria	Proteobacteria	Deltaproteobacteria	Myxococcales	P3OB-42	unknown genus	unknown species	0	6	0	0	25	0	0	6	0	0	2	0	2	0	0	0	0	0	0	0	5	0	0	0	0	0	1	4	0	0	3	0	0	0	0	0	0	0	0	0	0	0
OTU_2107	Bacteria	Proteobacteria	Deltaproteobacteria	Desulfuromonadales	GR-WP33-58	unknown genus	unknown species	0	0	0	0	0	3	0	0	0	0	0	0	0	0	0	0	0	0	0	0	0	0	0	0	0	0	0	0	0	0	0	0	0	0	0	0	0	0	0	0	0	0
OTU_2108	Bacteria	Planctomycetes	Planctomycetacia	Planctomycetales	Planctomycetaceae	Pirellula	unknown species	0	6	1	0	0	0	5	0	0	0	0	0	3	0	0	0	0	0	0	0	0	0	0	0	0	0	0	0	0	0	0	0	0	3	5	0	5	0	0	0	0	0
OTU_2110	Bacteria	Proteobacteria	Alphaproteobacteria	Rhodobacterales	Rhodobacteraceae	Roseobacter clade CHAB-I-5 lineage	unknown species	0	0	2	0	0	0	0	5	1	0	0	9	0	0	1	0	0	2	3	0	0	0	0	0	0	0	4	0	0	0	0	12	0	0	2	0	3	1	0	0	0	1
OTU_2111	Bacteria	Planctomycetes	Planctomycetacia	Planctomycetales	Planctomycetaceae	Planctomyces	unknown species	0	0	0	0	1	0	0	0	0	0	0	0	0	0	0	1	0	0	4	0	0	0	0	0	0	0	0	2	0	0	1	0	0	0	6	0	0	0	0	0	0	0
OTU_2112	Bacteria	Proteobacteria	Gammaproteobacteria	Alteromonadales	Pseudoalteromonadaceae	Algicola	unknown species	0	0	0	0	0	0	0	0	1	0	0	0	0	5	0	2	0	0	0	0	0	2	0	0	0	0	0	0	0	0	0	0	0	0	0	17	0	0	0	0	0	1
OTU_2113	Bacteria	Planctomycetes	Phycisphaerae	Phycisphaerales	Phycisphaeraceae	SM1A02	Nannochloropsis gaditana	0	7	0	26	0	0	0	0	0	1	0	0	0	0	7	0	7	0	0	12	0	9	0	0	0	0	5	10	0	3	0	1	0	0	0	0	0	0	0	0	0	0
OTU_2116	Bacteria	Verrucomicrobia	Verrucomicrobiae	Verrucomicrobiales	Verrucomicrobiaceae	Roseibacillus	unknown species	0	0	0	0	0	0	0	0	2	0	0	0	1	0	2	0	0	0	5	0	0	0	0	0	0	2	6	11	3	0	0	0	0	0	2	4	0	0	0	0	0	4
OTU_2117	Bacteria	Bacteroidetes	Cytophagia	Cytophagales	Flammeovirgaceae	Reichenbachiella	unknown species	0	0	1	0	2	0	0	0	0	0	0	0	0	0	0	3	0	0	0	0	0	0	0	0	1	0	0	1	0	0	1	0	0	0	0	13	0	0	0	0	0	0
OTU_2118	Bacteria	Planctomycetes	Planctomycetacia	Planctomycetales	Planctomycetaceae	Planctomyces	unknown species	0	0	0	0	0	0	0	0	0	0	0	24	0	0	0	3	0	0	0	0	0	0	0	0	0	0	0	0	0	0	0	0	0	0	0	0	0	0	0	0	0	0
OTU_2119	Bacteria	Planctomycetes	Planctomycetacia	Planctomycetales	Planctomycetaceae	Planctomyces	unknown species	0	0	0	0	0	0	0	0	0	0	0	0	0	0	0	0	0	0	0	0	0	0	0	0	0	0	0	0	0	0	0	0	0	0	0	0	0	0	0	0	0	0
OTU_2121	Bacteria	Acidobacteria	Acidobacteria	Subgroup 21	unknown family	unknown genus	unknown species	0	0	0	0	0	0	0	0	1	0	0	0	0	0	0	0	0	0	0	0	0	0	0	0	0	0	0	0	0	0	0	0	0	1	0	0	0	0	0	0	0	0
OTU_2122	Bacteria	Proteobacteria	Alphaproteobacteria	DB1-14	unknown family	unknown genus	unknown species	0	0	0	0	0	0	0	0	0	1	0	0	0	0	0	0	0	0	0	0	0	0	0	0	0	0	0	0	0	0	0	0	0	0	0	0	0	0	0	0	0	0
OTU_2123	Bacteria	Proteobacteria	Gammaproteobacteria	Xanthomonadales	JTB255 marine benthic group	unknown genus	unknown species	4	3	0	2	0	4	1	6	1	0	0	0	2	0	0	0	0	4	0	3	13	0	0	0	0	3	4	2	9	14	0	0	23	0	5	0	1	2	0	0	0	3
OTU_2124	Bacteria	Proteobacteria	Gammaproteobacteria	Cellvibrionales	Halieaceae	OM60(NOR5) clade	unknown species	0	0	0	0	0	0	0	0	4	0	0	0	0	0	0	0	0	0	0	0	0	0	0	0	0	0	5	0	4	0	0	0	0	0	0	0	1	0	0	0	2	0
OTU_2127	Bacteria	Planctomycetes	Planctomycetacia	Planctomycetales	Planctomycetaceae	Blastopirellula	unknown species	0	0	0	0	0	0	5	0	0	0	0	0	0	0	0	0	0	0	0	0	0	0	0	0	0	0	0	0	0	0	0	0	0	0	0	0	0	0	0	0	0	0
OTU_2128	Bacteria	Proteobacteria	Alphaproteobacteria	Caulobacterales	Hyphomonadaceae	Algimonas	unknown species	1	0	0	0	0	0	0	2	0	1	0	0	2	0	0	0	0	0	0	0	0	0	13	7	0	0	1	10	0	1	2	0	0	0	0	0	0	0	0	0	0	5
OTU_2129	Bacteria	Actinobacteria	Actinobacteria	Propionibacteriales	Nocardioidaceae	Nocardioides	Multi-affiliation	0	0	0	0	0	0	0	0	0	0	0	0	0	0	0	0	0	0	0	0	0	0	0	0	0	0	0	0	0	0	0	0	6	0	0	0	0	0	0	0	0	0
OTU_2130	Bacteria	Verrucomicrobia	Verrucomicrobiae	Verrucomicrobiales	DEV007	unknown genus	unknown species	0	0	0	2	1	0	0	0	0	0	0	0	0	0	1	0	0	4	0	1	0	3	0	0	0	0	0	0	0	0	0	0	0	1	2	0	3	1	0	4	0	0
OTU_2131	Bacteria	Proteobacteria	Gammaproteobacteria	Order Incertae Sedis	Family Incertae Sedis	Marinicella	unknown species	0	0	4	0	0	4	0	0	2	0	0	0	0	0	2	0	2	0	4	0	0	3	0	0	0	2	1	0	0	1	0	0	0	0	1	0	0	0	0	0	0	0
OTU_2132	Bacteria	Bacteroidetes	Cytophagia	Order II	Rhodothermaceae	unknown genus	unknown species	1	0	0	0	0	0	0	0	0	4	0	0	3	0	0	0	0	5	0	0	0	0	0	0	0	2	0	0	0	0	0	0	0	0	0	0	0	0	0	0	0	0
OTU_2133	Bacteria	Proteobacteria	TA18	unknown order	unknown family	unknown genus	unknown species	0	0	0	0	0	0	0	0	0	0	0	0	0	0	0	0	0	0	0	0	0	0	0	1	0	0	0	0	0	0	0	0	0	0	0	0	0	0	0	0	0	0
OTU_2134	Bacteria	Proteobacteria	Deltaproteobacteria	Myxococcales	P3OB-42	unknown genus	unknown species	0	0	0	0	0	0	0	0	0	0	0	0	4	0	5	0	0	0	0	1	0	0	0	0	0	0	4	0	0	0	0	0	0	0	0	0	0	0	0	0	5	0
OTU_2137	Bacteria	Parcubacteria	unknown class	unknown order	unknown family	unknown genus	unknown species	0	0	0	0	0	0	0	0	0	0	0	0	0	0	0	0	0	0	0	0	0	0	0	0	0	0	0	0	1	0	0	0	0	0	0	0	0	0	0	0	0	0
OTU_2138	Bacteria	Proteobacteria	Alphaproteobacteria	Rhodobacterales	Rhodobacteraceae	Litorimicrobium	unknown species	0	0	0	0	0	0	2	0	0	0	0	0	4	1	0	1	0	1	0	0	0	0	0	1	10	0	7	16	0	0	0	0	0	0	0	16	1	0	0	0	0	24
OTU_2140	Bacteria	Bacteroidetes	Flavobacteriia	Flavobacteriales	Flavobacteriaceae	Maribacter	unknown species	0	0	0	0	0	0	0	0	0	0	0	0	0	0	0	0	0	0	2	0	0	0	0	0	0	0	0	0	0	0	0	0	0	0	0	0	0	0	0	0	0	0
OTU_2141	Bacteria	Proteobacteria	Deltaproteobacteria	Bdellovibrionales	Bdellovibrionaceae	OM27 clade	unknown species	0	0	0	0	0	0	2	0	0	0	3	0	0	0	0	0	0	0	0	2	0	0	0	0	0	2	1	1	0	0	0	0	0	0	0	0	0	0	0	0	0	0
OTU_2142	Bacteria	Proteobacteria	Gammaproteobacteria	Vibrionales	Vibrionaceae	Vibrio	Multi-affiliation	0	0	0	0	0	0	0	0	0	0	0	0	0	0	0	2	0	0	0	0	0	0	0	0	0	0	1	0	0	0	0	0	0	0	0	0	0	0	0	0	0	0
OTU_2143	Bacteria	Acidobacteria	Holophagae	Subgroup 10	NS72	unknown genus	unknown species	2	0	0	0	0	0	0	0	0	0	0	0	0	0	0	0	0	0	0	0	0	0	0	0	0	0	0	0	0	0	0	0	0	0	0	0	0	0	0	0	0	7
OTU_2145	Bacteria	Planctomycetes	Planctomycetacia	Planctomycetales	Planctomycetaceae	Rhodopirellula	Rhodopirellula sp.	0	0	1	17	0	0	2	0	2	0	12	17	0	0	32	0	0	0	0	0	0	5	0	0	0	0	9	0	0	0	2	0	10	0	0	0	0	0	0	0	0	0
OTU_2147	Bacteria	Planctomycetes	Planctomycetacia	Planctomycetales	Planctomycetaceae	Pirellula	unknown species	0	0	0	12	0	0	0	14	2	0	0	0	5	0	4	0	0	0	0	14	0	0	0	0	0	0	3	0	0	0	1	15	0	3	0	10	0	0	0	0	0	0
OTU_2148	Bacteria	Proteobacteria	Alphaproteobacteria	Kordiimonadales	Kordiimonadaceae	Kordiimonas	Multi-affiliation	0	0	0	1	5	0	17	0	0	0	0	0	4	0	18	4	16	11	14	0	0	0	0	0	5	3	0	6	0	0	0	0	0	9	0	5	0	0	2	0	0	3
OTU_2149	Bacteria	Proteobacteria	Gammaproteobacteria	Oceanospirillales	Oceanospirillaceae	unknown genus	unknown species	0	0	0	0	0	0	0	0	0	0	0	0	0	0	0	21	0	0	0	0	0	0	0	0	0	1	0	0	0	0	0	0	0	0	0	0	0	0	0	0	0	0
OTU_2151	Bacteria	Proteobacteria	Alphaproteobacteria	Sphingomonadales	Sphingomonadaceae	Parasphingopyxis	unknown species	0	0	0	0	0	0	0	0	0	0	0	0	0	0	0	0	0	0	0	0	0	0	0	0	2	0	0	0	0	0	0	0	0	0	0	0	0	0	0	0	0	0
OTU_2152	Bacteria	Proteobacteria	Gammaproteobacteria	Cellvibrionales	Halieaceae	Haliea	unknown species	0	8	4	0	0	0	0	0	9	0	0	0	1	0	0	4	0	3	0	5	23	11	0	0	0	15	0	7	1	2	5	0	0	1	1	0	0	0	0	0	5	0
OTU_2153	Bacteria	Proteobacteria	Alphaproteobacteria	Rhizobiales	Beijerinckiaceae	unknown genus	unknown species	0	0	0	0	0	0	0	3	0	0	0	0	0	0	1	0	0	0	0	0	0	0	0	0	0	0	0	0	0	0	4	0	0	5	0	0	0	1	0	0	0	0
OTU_2154	Bacteria	Planctomycetes	Planctomycetacia	Planctomycetales	Planctomycetaceae	Blastopirellula	unknown species	0	0	0	0	0	0	10	0	4	7	0	0	9	0	0	5	51	10	0	6	0	0	0	0	54	0	0	3	0	0	0	0	0	0	0	0	0	0	0	0	0	3
OTU_2155	Bacteria	Planctomycetes	OM190	unknown order	unknown family	unknown genus	unknown species	0	0	0	0	0	0	0	0	5	0	0	0	0	0	0	0	0	0	0	0	0	0	0	0	0	0	0	0	0	0	0	0	20	1	0	0	0	0	0	0	0	0
OTU_2156	Bacteria	Proteobacteria	Gammaproteobacteria	Vibrionales	Vibrionaceae	Vibrio	Multi-affiliation	0	0	0	0	0	0	0	0	0	0	0	0	0	2	0	1	0	0	0	0	0	0	0	0	0	0	0	0	0	0	0	0	0	0	0	0	0	0	0	0	0	0
OTU_2157	Bacteria	Deferribacteres	Deferribacteres	Deferribacterales	Deferribacteraceae	Geovibrio	unknown species	0	0	0	0	0	0	0	0	0	0	0	0	0	0	0	0	0	0	0	0	0	0	0	0	0	0	0	0	0	0	0	1	0	0	0	0	0	0	0	0	0	0
OTU_2158	Bacteria	Proteobacteria	Alphaproteobacteria	Rhodobacterales	Rhodobacteraceae	Multi-affiliation	Multi-affiliation	0	0	0	0	0	0	0	0	0	0	0	0	0	0	0	0	0	0	0	0	0	0	0	0	0	0	3	0	0	0	0	0	0	0	0	0	0	0	0	0	0	0
OTU_2159	Bacteria	Actinobacteria	Actinobacteria	Corynebacteriales	Mycobacteriaceae	Mycobacterium	unknown species	5	3	7	17	8	4	3	0	3	0	0	12	0	0	0	3	0	14	0	2	0	0	0	0	0	0	0	1	0	4	2	2	0	0	14	0	0	0	18	0	0	0
OTU_2160	Bacteria	Planctomycetes	Planctomycetacia	Planctomycetales	Planctomycetaceae	Rhodopirellula	Tigriopus californicus	0	0	0	3	0	3	7	10	0	0	0	0	0	0	19	0	0	0	0	0	0	0	0	0	0	0	2	0	0	0	0	0	0	1	8	0	0	0	0	0	0	0
OTU_2161	Bacteria	Gemmatimonadetes	Gemmatimonadetes	BD2-11 terrestrial group	unknown family	unknown genus	unknown species	0	0	0	0	0	0	0	0	0	4	0	4	0	0	3	0	0	6	6	0	0	0	0	0	0	0	23	14	0	0	0	0	0	0	0	0	0	0	0	0	0	0
OTU_2162	Bacteria	Bacteroidetes	Flavobacteriia	Flavobacteriales	Multi-affiliation	Multi-affiliation	Multi-affiliation	0	0	0	0	0	0	0	0	5	0	0	0	0	0	0	0	0	0	0	0	0	0	0	0	0	0	0	0	0	0	0	0	0	0	0	0	0	0	0	0	0	0
OTU_2163	Bacteria	Actinobacteria	Acidimicrobiia	Acidimicrobiales	Acidimicrobiaceae	Illumatobacter	unknown species	0	0	4	0	0	0	5	0	0	0	0	0	0	0	0	5	0	30	5	0	0	0	7	0	0	0	0	4	3	0	0	0	0	0	0	0	3	0	0	0	0	0
OTU_2164	Bacteria	Proteobacteria	Deltaproteobacteria	Sh765B-TzT-29	unknown family	unknown genus	unknown species	0	0	1	0	14	0	0	0	0	0	0	0	0	0	0	1	0	0	6	0	7	0	0	0	0	0	6	9	0	0	0	0	0	0	0	0	1	0	0	0	0	0
OTU_2165	Bacteria	Bacteroidetes	Flavobacteriia	Flavobacteriales	Cryomorphaceae	Owenweeksia	unknown species	0	0	0	0	0	0	0	0	0	0	0	0	0	0	0	8	0	0	0	0	0	0	0	0	0	0	0	0	0	0	0	0	0	0	0	1	0	0	0	0	0	0
OTU_2166	Bacteria	Proteobacteria	Alphaproteobacteria	Rhodobacterales	Rhodobacteraceae	Phaeobacter	Phaeobacter gallaeciensis	0	0	0	0	0	0	2	0	0	0	0	0	0	0	0	0	0	0	0	0	0	0	0	0	0	0	0	0	0	0	0	0	0	0	0	0	0	0	0	0	0	0
OTU_2167	Bacteria	Bacteroidetes	Sphingobacteriia	Sphingobacteriales	Saprospiraceae	Portibacter	unknown species	0	6	0	3	0	0	5	0	0	2	0	0	0	0	3	0	0	10	4	28	1	0	0	0	0	0	1	0	0	0	0	1	1	0	0	0	0	0	0	0	0	4
OTU_2168	Bacteria	Bacteroidetes	Flavobacteriia	Flavobacteriales	Flavobacteriaceae	Multi-affiliation	Multi-affiliation	0	5	0	0	0	0	0	0	0	0	0	0	0	0	0	0	0	0	0	0	0	1	0	0	0	0	1	4	0	0	0	0	0	0	0	1	0	0	0	0	0	0
OTU_2170	Bacteria	Proteobacteria	Gammaproteobacteria	Xanthomonadales	JTB255 marine benthic group	unknown genus	unknown species	0	0	0	0	0	0	0	0	0	0	0	0	0	0	0	0	0	0	0	0	0	0	0	0	0	0	0	0	0	0	0	0	0	0	0	0	0	0	0	0	0	0
OTU_2171	Bacteria	Proteobacteria	Deltaproteobacteria	Bdellovibrionales	Bdellovibrionaceae	OM27 clade	unknown species	0	0	0	0	0	0	0	0	0	0	0	0	0	0	0	0	0	0	0	0	0	0	0	0	0	0	0	0	0	0	0	0	0	0	0	0	0	0	0	0	0	0
OTU_2172	Bacteria	Bacteroidetes	Sphingobacteriia	Sphingobacteriales	Saprospiraceae	Rubidimonas	unknown species	1	0	0	0	0	0	3	0	0	2	0	0	0	0	18	0	0	1	0	3	2	0	0	18	1	2	0	4	0	0	0	5	0	0	0	0	0	0	8	0	0	1
OTU_2173	Bacteria	Bacteroidetes	Sphingobacteriia	Sphingobacteriales	Saprospiraceae	Lewinella	Lewinella nigricans	0	0	0	0	0	0	0	0	0	0	0	0	1	0	6	0	7	12	6	16	5	0	0	17	21	0	6	16	0	0	0	0	1	0	0	0	0	0	11	0	0	0
OTU_2175	Bacteria	Proteobacteria	Gammaproteobacteria	Chromatiales	Chromatiaceae	Rheinheimera	unknown species	0	0	0	0	0	0	3	0	0	0	0	0	0	0	0	3	0	0	0	0	0	0	0	0	0	0	0	0	0	0	0	1	0	0	0	0	0	0	0	0	0	0
OTU_2176	Bacteria	Planctomycetes	Phycisphaerae	Phycisphaerales	Phycisphaeraceae	Phycisphaera	Multi-affiliation	0	0	4	0	0	7	0	0	0	0	0	0	0	0	0	0	0	0	0	0	0	0	0	0	0	0	0	0	0	0	0	2	0	1	0	0	0	0	0	0	0	0
OTU_2177	Bacteria	Cyanobacteria	Cyanobacteria	SubsectionII	FamilyII	Pleurocapsa	unknown species	0	1	0	0	2	0	0	0	0	0	0	0	0	0	0	4	0	0	18	0	0	0	0	0	0	0	0	15	0	0	0	0	0	0	0	0	0	0	18	0	0	0
OTU_2178	Bacteria	Bacteroidetes	Sphingobacteriia	Sphingobacteriales	Saprospiraceae	Lewinella	unknown species	0	0	0	0	0	2	0	0	1	0	0	0	0	0	7	0	0	0	0	1	7	0	0	0	0	0	0	0	0	0	0	0	0	0	0	0	0	0	0	0	0	0
OTU_2179	Bacteria	Planctomycetes	Planctomycetacia	Planctomycetales	Planctomycetaceae	Pirellula	unknown species	0	0	0	0	0	0	0	0	0	0	2	0	0	0	0	0	0	0	0	0	0	0	0	0	0	0	0	0	0	0	0	0	0	0	0	0	0	0	0	0	0	0
OTU_2180	Bacteria	Proteobacteria	Gammaproteobacteria	Xanthomonadales	unknown family	unknown genus	unknown species	0	0	0	0	0	0	1	0	0	0	0	0	1	0	1	0	0	0	0	0	0	0	0	0	0	0	0	0	0	0	0	0	0	1	0	0	0	0	0	2	0	0
OTU_2181	Bacteria	Planctomycetes	Planctomycetacia	Planctomycetales	Planctomycetaceae	Blastopirellula	unknown species	0	0	0	0	0	0	0	0	1	0	0	0	0	0	0	0	0	0	0	0	0	0	0	0	0	0	5	0	0	0	0	0	0	0	0	0	0	0	0	0	0	0
OTU_2183	Bacteria	Proteobacteria	Gammaproteobacteria	Cellvibrionales	Halieaceae	OM60(NOR5) clade	unknown species	0	0	0	1	0	0	0	0	0	0	0	0	0	0	0	0	0	0	0	1	0	0	0	0	0	0	0	0	0	0	0	0	0	0	0	0	0	1	0	0	0	0
OTU_2184	Bacteria	Bacteroidetes	Cytophagia	Order II	Rhodothermaceae	Rubrivirga	Multi-affiliation	0	0	0	0	0	0	0	0	0	2	0	0	0	0	9	0	12	6	0	0	3	0	10	3	3	2	0	2	0	0	0	1	0	3	0	0	0	0	4	0	0	0
OTU_2185	Bacteria	Proteobacteria	Deltaproteobacteria	Desulfuromonadales	GR-WP33-58	unknown genus	unknown species	0	0	0	0	0	0	7	0	0	0	0	0	0	0	4	0	0	0	0	0	0	0	1	0	0	0	0	0	0	0	0	0	0	0	0	0	0	0	0	0	0	0
OTU_2186	Bacteria	Verrucomicrobia	Verrucomicrobiae	Verrucomicrobiales	DEV007	unknown genus	unknown species	0	0	3	0	0	0	8	0	0	0	17	2	6	0	23	0	10	2	0	20	0	1	5	0	0	0	0	30	0	0	2	2	0	0	0	0	0	0	9	0	0	0
OTU_2187	Bacteria	Bacteroidetes	Sphingobacteriia	Sphingobacteriales	Saprospiraceae	Lewinella	unknown species	0	0	0	3	0	0	0	0	0	0	0	0	0	0	0	1	0	0	0	0	0	0	11	0	0	8	0	6	0	0	0	0	0	0	0	0	0	0	0	0	2	0
OTU_2188	Bacteria	Proteobacteria	Gammaproteobacteria	Alteromonadales	Colwelliaceae	Colwellia	unknown species	0	0	0	1	0	0	0	0	0	0	0	0	0	0	2	24	9	0	6	13	6	0	0	0	0	0	0	1	0	0	0	0	0	0	0	7	0	0	2	0	0	9
OTU_2189	Bacteria	Bacteroidetes	Flavobacteriia	Flavobacteriales	Flavobacteriaceae	Polaribacter	Polaribacter porphyrae	0	0	0	1	0	0	0	0	0	0	0	0	0	0	0	0	0	0	0	0	0	0	0	0	0	0	0	0	0	0	0	0	0	0	0	0	0	0	0	0	0	0
OTU_2190	Bacteria	Bacteroidetes	Flavobacteriia	Flavobacteriales	Flavobacteriaceae	Winogradskyella	Winogradskyella sp.	0	0	0	0	0	0	0	0	0	0	0	0	0	0	3	0	0	0	0	0	0	0	0	0	0	0	0	0	0	0	0	0	0	0	0	0	0	0	0	0	0	0
OTU_2193	Bacteria	Planctomycetes	Planctomycetacia	Planctomycetales	Planctomycetaceae	Planctomyces	unknown species	0	1	1	3	10	0	8	0	2	6	1	0	3	0	16	0	0	0	2	4	0	2	0	0	0	5	32	10	0	0	0	1	0	1	0	0	4	2	0	0	0	0
OTU_2194	Bacteria	Verrucomicrobia	Verrucomicrobiae	Verrucomicrobiales	Verrucomicrobiaceae	unknown genus	unknown species	1	4	0	0	9	5	2	0	0	0	0	4	0	0	0	0	0	0	0	12	0	25	0	0	0	1	0	0	9	6	11	8	0	4	3	0	11	0	2	1	0	0
OTU_2196	Bacteria	Chloroflexi	KD4-96	unknown order	unknown family	unknown genus	unknown species	1	0	0	0	0	1	2	1	0	0	0	0	0	0	0	0	0	5	0	0	0	0	7	0	0	3	0	0	0	0	0	0	0	0	0	0	0	0	16	1	1	0
OTU_2197	Bacteria	Verrucomicrobia	Verrucomicrobiae	Verrucomicrobiales	Verrucomicrobiaceae	Roseibacillus	unknown species	0	2	0	0	0	1	13	7	6	1	12	0	3	2	4	14	0	0	4	12	7	5	1	0	0	12	0	1	0	0	14	11	0	18	0	0	19	0	9	1	0	1
OTU_2198	Bacteria	Proteobacteria	Gammaproteobacteria	Xanthomonadales	JTB255 marine benthic group	unknown genus	unknown species	0	2	0	0	0	0	0	0	0	0	0	0	0	0	0	0	0	0	0	0	0	0	0	2	0	0	0	0	0	0	8	0	0	0	0	0	0	0	0	0	0	0
OTU_2199	Bacteria	Planctomycetes	BD7-11	unknown order	unknown family	unknown genus	unknown species	1	0	0	0	0	0	0	0	0	5	0	0	0	0	0	0	0	0	0	18	0	0	0	0	0	0	0	3	0	0	0	0	0	0	0	0	0	0	0	0	0	0
OTU_2202	Bacteria	Proteobacteria	Alphaproteobacteria	Rhodobacterales	Rhodobacteraceae	Yangia	Multi-affiliation	0	0	3	2	0	2	2	0	0	0	0	0	4	0	8	2	11	5	0	0	38	0	0	50	3	3	15	0	0	9	0	0	0	0	0	0	3	0	0	0	0	0
OTU_2203	Bacteria	Proteobacteria	Alphaproteobacteria	Rhodobacterales	Rhodobacteraceae	Maribius	Maribius sp.	3	0	0	0	0	3	8	0	1	0	0	0	0	0	4	0	0	0	40	6	0	1	0	0	0	0	0	0	0	4	0	0	0	1	0	0	1	0	0	0	0	0
OTU_2206	Bacteria	SHA-109	unknown class	unknown order	unknown family	unknown genus	unknown species	0	3	0	0	0	0	13	2	1	15	0	0	0	0	0	0	0	0	7	15	47	0	0	6	0	0	2	3	0	0	0	0	0	0	0	0	0	2	9	2	0	0
OTU_2208	Bacteria	Bacteroidetes	Bacteroidia	Bacteroidales	Marinilabiaceae	unknown genus	unknown species	0	0	0	0	7	0	0	0	0	0	0	0	0	1	0	5	0	0	0	0	0	0	0	0	6	0	0	0	0	0	0	0	0	0	0	32	0	3	0	0	0	8
OTU_2209	Bacteria	Bacteroidetes	Sphingobacteriia	Sphingobacteriales	Saprospiraceae	Rubidimonas	unknown species	0	0	0	3	7	0	0	2	0	3	0	0	3	0	0	0	0	0	0	0	0	5	0	0	0	0	1	0	0	0	0	0	0	0	0	0	0	0	0	0	0	0
OTU_2210	Bacteria	Bacteroidetes	Sphingobacteriia	Sphingobacteriales	Saprospiraceae	Lewinella	unknown species	0	0	0	0	0	0	0	0	0	0	0	0	0	0	3	0	0	11	0	0	0	0	0	0	0	0	0	0	0	0	0	0	0	0	0	0	0	0	0	0	0	0
OTU_2211	Bacteria	Proteobacteria	Gammaproteobacteria	KI89A clade	unknown family	unknown genus	unknown species	10	0	0	0	0	0	2	0	2	0	0	7	1	0	5	2	0	1	0	2	14	0	0	0	0	0	2	0	0	0	0	1	0	3	0	1	1	0	0	0	0	0
OTU_2212	Bacteria	Planctomycetes	Planctomycetacia	Planctomycetales	Planctomycetaceae	Pir4 lineage	unknown species	0	0	0	0	0	0	0	0	0	0	0	0	0	0	0	5	0	19	0	0	0	0	0	0	3	2	0	5	0	0	0	0	0	0	0	0	0	0	0	0	0	0
OTU_2213	Bacteria	Planctomycetes	Planctomycetacia	Planctomycetales	Planctomycetaceae	Blastopirellula	unknown species	2	0	0	0	0	0	0	1	0	0	0	0	1	0	0	0	0	12	0	0	0	0	0	0	0	0	0	22	0	0	0	0	6	6	1	0	1	0	0	0	0	0
OTU_2214	Bacteria	Proteobacteria	Alphaproteobacteria	Rhodobacterales	Rhodobacteraceae	Ruegeria	bacterium CSR-52	0	0	0	0	0	0	0	0	0	0	0	0	0	0	0	1	0	0	0	0	0	0	1	0	47	0	0	0	0	0	0	0	0	0	0	0	0	0	0	0	0	0
OTU_2215	Bacteria	Proteobacteria	Gammaproteobacteria	Arenicellales	Arenicellaceae	unknown genus	unknown species	0	0	0	0	12	0	1	0	0	0	0	0	1	0	0	0	0	3	2	0	0	0	0	0	9	0	0	0	0	0	0	6	0	0	0	0	0	0	0	0	0	0
OTU_2217	Bacteria	Proteobacteria	Alphaproteobacteria	Rhodobacterales	Rhodobacteraceae	Octadecabacter	Multi-affiliation	0	0	0	0	0	0	0	0	0	0	0	0	0	0	0	0	0	0	1	0	1	0	0	0	0	0	18	0	0	0	0	0	0	0	0	0	2	0	0	0	0	0
OTU_2218	Bacteria	Proteobacteria	Alphaproteobacteria	Rickettsiales	AKIW1012	unknown genus	unknown species	0	0	0	0	0	0	0	0	0	0	0	0	0	0	0	0	0	0	0	0	0	0	0	0	0	0	0	0	0	0	0	0	0	0	0	0	0	0	0	0	0	0
OTU_2219	Bacteria	Bacteroidetes	Flavobacteriia	Flavobacteriales	Flavobacteriaceae	Tenacibaculum	Multi-affiliation	0	0	0	0	0	0	0	0	0	0	0	0	0	0	0	0	0	0	0	0	0	0	0	0	0	0	0	0	0	0	0	0	0	0	0	0	0	0	0	0	0	0
OTU_2220	Bacteria	Proteobacteria	Alphaproteobacteria	Rhodobacterales	Rhodobacteraceae	Roseobacter clade CHAB-I-5 lineage	unknown species	0	13	2	8	3	2	1	0	2	0	0	0	4	0	0	1	0	2	0	3	0	3	0	0	0	1	2	0	1	0	1	0	1	0	2	3	0	0	1	0	0	10
OTU_2222	Bacteria	Proteobacteria	Deltaproteobacteria	Bdellovibrionales	Bdellovibrionaceae	OM27 clade	unknown species	0	0	0	0	0	0	0	0	0	3	0	0	0	0	0	0	0	0	0	0	1	0	0	0	0	0	0	0	0	0	0	0	0	0	0	0	0	0	0	0	0	0
OTU_2223	Bacteria	Planctomycetes	Planctomycetacia	Planctomycetales	Planctomycetaceae	Planctomyces	unknown species	0	0	0	2	9	0	0	0	0	0	0	0	0	0	6	0	4	0	0	0	0	0	0	0	0	0	0	3	0	0	0	1	0	0	0	0	0	0	0	0	0	0
OTU_2224	Bacteria	Proteobacteria	Deltaproteobacteria	Sh765B-TzT-29	unknown family	unknown genus	unknown species	0	0	0	0	0	0	0	0	0	0	0	0	0	0	0	0	0	2	0	3	0	0	0	0	0	0	0	0	0	0	0	0	0	0	0	8	0	0	0	0	0	0
OTU_2225	Bacteria	Cyanobacteria	Melainabacteria	Obscuribacterales	unknown family	unknown genus	unknown species	0	0	0	0	0	0	0	0	0	0	0	0	0	0	0	0	0	0	0	0	0	0	0	0	0	0	0	0	0	0	4	0	0	0	0	0	0	0	0	0	0	0
OTU_2226	Bacteria	Proteobacteria	Gammaproteobacteria	Xanthomonadales	JTB255 marine benthic group	unknown genus	unknown species	0	0	0	0	0	1	0	0	1	0	0	0	0	0	0	0	0	0	0	0	0	6	0	0	0	0	0	0	0	0	0	0	0	0	0	0	0	0	0	0	0	0
OTU_2227	Bacteria	Proteobacteria	Deltaproteobacteria	Sh765B-TzT-29	unknown family	unknown genus	unknown species	0	0	0	0	0	0	0	0	0	0	0	0	0	0	0	0	0	0	0	0	0	0	0	0	0	0	0	0	0	0	0	0	0	0	0	0	0	0	0	0	0	0
OTU_2228	Bacteria	Verrucomicrobia	Verrucomicrobiae	Verrucomicrobiales	DEV007	unknown genus	unknown species	0	0	0	0	0	0	0	0	0	0	0	0	0	0	0	0	0	0	0	0	0	0	0	0	0	0	0	6	0	0	0	0	0	0	0	0	0	0	0	0	0	2
OTU_2229	Bacteria	Cyanobacteria	Cyanobacteria	SubsectionIII	FamilyI	Phormidium	Leptolyngbya sp.	0	0	0	0	2	0	0	0	0	0	0	0	0	0	0	0	20	0	2	0	1	0	18	0	0	0	0	25	0	0	0	0	0	0	0	0	0	0	0	0	0	0
OTU_2231	Bacteria	Verrucomicrobia	Verrucomicrobiae	Verrucomicrobiales	DEV007	unknown genus	unknown species	0	10	2	1	0	2	0	0	3	0	0	0	6	0	0	0	0	1	4	1	0	0	0	0	0	0	1	2	0	0	0	1	0	0	0	0	4	0	0	0	8	1
OTU_2232	Bacteria	Actinobacteria	Acidimicrobiia	Acidimicrobiales	Sva0996 marine group	unknown genus	unknown species	0	0	0	0	0	0	0	0	0	0	0	0	0	0	0	0	0	0	0	0	0	0	0	0	0	0	0	0	0	0	0	0	0	0	0	0	0	0	0	0	0	0
OTU_2233	Bacteria	Bacteroidetes	Flavobacteriia	Flavobacteriales	Flavobacteriaceae	Multi-affiliation	Multi-affiliation	0	0	0	0	0	0	0	0	0	0	0	0	0	0	0	1	0	0	0	0	0	0	0	0	0	0	0	0	0	5	0	0	0	0	0	0	0	0	0	0	0	0
OTU_2234	Bacteria	Verrucomicrobia	Verrucomicrobiae	Verrucomicrobiales	DEV007	unknown genus	unknown species	10	0	0	0	0	0	0	0	0	0	0	0	0	0	0	0	0	0	0	0	0	0	0	0	0	0	0	0	0	0	0	0	0	0	0	0	0	0	0	0	0	0
OTU_2235	Bacteria	Proteobacteria	Gammaproteobacteria	Alteromonadales	Alteromonadaceae	Glaciecola	unknown species	0	0	0	0	0	0	12	0	0	0	0	0	0	0	23	0	0	0	0	0	0	0	0	0	2	7	6	0	0	0	0	0	0	0	0	0	0	0	0	0	0	1
OTU_2236	Bacteria	Cyanobacteria	Cyanobacteria	SubsectionIII	FamilyI	Lyngbya	unknown species	0	0	0	1	0	0	11	0	4	0	0	0	0	0	0	0	0	0	14	8	0	0	7	0	0	0	0	11	0	7	0	0	0	5	0	0	0	0	0	0	0	0
OTU_2238	Bacteria	Bacteroidetes	Sphingobacteriia	Sphingobacteriales	Saprospiraceae	Lewinella	Lewinella cohaerens	0	0	0	0	0	0	0	0	0	0	0	0	0	0	0	0	0	0	0	0	0	0	0	0	0	5	0	0	0	0	0	0	0	0	0	0	0	0	0	0	0	0
OTU_2239	Bacteria	Bacteroidetes	Cytophagia	Cytophagales	Flammeovirgaceae	Flexithrix	unknown species	0	0	0	0	0	0	0	0	0	0	0	0	0	0	0	0	0	0	0	0	0	0	1	0	0	0	0	0	0	0	0	0	0	0	0	0	0	0	0	0	0	0
OTU_2243	Bacteria	Planctomycetes	OM190	unknown order	unknown family	unknown genus	unknown species	0	2	0	0	0	0	3	2	2	0	0	0	0	0	0	2	0	5	0	13	0	0	25	0	15	4	0	9	1	6	0	0	0	0	0	3	0	0	2	0	0	0
OTU_2244	Bacteria	Planctomycetes	Planctomycetacia	Planctomycetales	Planctomycetaceae	Bythopirellula	unknown species	0	0	0	0	0	0	0	0	0	0	0	0	0	0	0	0	0	0	0	0	0	0	0	0	0	0	0	0	0	0	0	0	0	3	0	0	0	0	0	0	0	0
OTU_2247	Bacteria	Bacteroidetes	Flavobacteriia	Flavobacteriales	Flavobacteriaceae	Zobellia	Multi-affiliation	0	0	0	0	0	0	3	0	0	0	0	0	0	0	0	0	0	0	0	0	0	0	0	0	0	0	0	0	0	0	0	0	0	0	0	0	0	0	0	0	0	0
OTU_2248	Bacteria	Verrucomicrobia	Opitutae	Puniceicoccales	Puniceicoccaceae	Cerasicoccus	unknown species	0	0	0	0	0	0	0	0	0	1	0	0	1	0	0	0	0	3	0	1	0	0	0	0	0	0	0	12	0	0	1	0	0	0	0	0	0	0	3	0	0	0
OTU_2249	Bacteria	Planctomycetes	Planctomycetacia	Planctomycetales	Planctomycetaceae	Rubripirellula	Rubripirellula obstinata	0	0	0	7	0	0	2	0	1	0	0	0	3	0	0	1	0	10	0	3	0	0	10	0	10	0	0	9	0	7	5	0	21	2	1	0	8	2	15	0	6	0
OTU_2250	Bacteria	Verrucomicrobia	OPB35 soil group	unknown order	unknown family	unknown genus	unknown species	0	0	0	0	0	0	0	0	0	0	0	0	0	0	0	0	0	0	0	0	0	0	0	0	0	0	0	0	0	0	0	0	0	0	0	0	2	0	0	0	0	0
OTU_2251	Bacteria	Proteobacteria	Alphaproteobacteria	Rhodobacterales	Rhodobacteraceae	Jannaschia	Jannaschia donghaensis	0	0	1	0	0	0	7	0	0	0	0	0	3	0	21	0	10	6	0	9	0	0	16	0	0	4	0	6	0	0	0	0	0	4	0	0	0	0	0	0	0	4
OTU_2252	Bacteria	Proteobacteria	Deltaproteobacteria	Desulfobacterales	Nitrospinaceae	Nitrospina	unknown species	0	0	0	0	0	0	0	0	0	0	0	0	0	0	0	0	0	0	0	0	0	0	0	0	0	0	0	0	0	0	0	0	0	0	0	0	0	0	0	0	0	0
OTU_2253	Bacteria	Bacteroidetes	Flavobacteriia	Flavobacteriales	Cryomorphaceae	Owenweeksia	unknown species	0	0	0	0	0	0	0	0	0	0	0	0	0	0	0	0	0	0	0	0	0	0	0	0	0	0	0	0	0	0	0	0	0	0	0	0	0	1	0	0	0	0
OTU_2254	Bacteria	Proteobacteria	Betaproteobacteria	Burkholderiales	Oxalobacteraceae	Massilia	Multi-affiliation	7	0	0	6	0	0	0	1	0	2	0	0	0	0	0	0	0	0	3	0	0	0	0	0	0	0	0	0	0	0	0	0	0	0	0	0	2	0	0	0	0	0
OTU_2255	Bacteria	Proteobacteria	Deltaproteobacteria	Desulfuromonadales	GR-WP33-58	unknown genus	unknown species	0	0	0	0	0	3	0	0	0	0	0	0	0	0	4	0	0	0	0	0	0	0	0	0	0	0	0	0	0	0	0	0	0	0	3	0	0	0	0	0	3	1
OTU_2256	Bacteria	Proteobacteria	Gammaproteobacteria	Thiotrichales	Piscirickettsiaceae	Cycloclasticus	Multi-affiliation	0	0	0	0	0	0	0	0	0	0	0	0	0	0	0	0	0	0	8	0	0	0	0	0	0	0	0	0	0	0	0	0	0	0	0	0	0	0	0	0	0	2
OTU_2257	Bacteria	Proteobacteria	Alphaproteobacteria	Sphingomonadales	Erythrobacteraceae	Altererythrobacter	Altererythrobacter sp.	1	0	0	0	0	0	0	3	0	0	0	0	0	0	0	0	0	0	0	0	0	0	0	0	0	0	0	0	0	0	0	0	0	0	0	0	0	0	0	0	0	0
[truncated: 17,862 more rows]
[truncated: 41 more columns]
